# Supplementary material for: What are the prospects for using complexes of copper(ii) and zinc(ii) to suppress the vital activity of Mycolicibacterium smegmatis?
Source: RSC Adv. 2022 Feb 10;12(9):5173–83. doi: 10.1039/d1ra08555g (PMC8981969; doi:10.1039/d1ra08555g)
Supplement: RA-012-D1RA08555G-s002 [file RA-012-D1RA08555G-s002.cif]

# Electronic Supplementary Material (ESI) for RSC Advances.
# This journal is © The Royal Society of Chemistry 2022

####################################################################### 
# 
# This file contains crystal structure data downloaded from the 
# Cambridge Structural Database (CSD) hosted by the Cambridge 
# Crystallographic Data Centre (CCDC).
# 
# Full information about CCDC data access policies and citation 
# guidelines are available at http://www.ccdc.cam.ac.uk/access/V1 
# 
# Audit and citation data items may have been added by the CCDC. 
# Please retain this information to preserve the provenance of 
# this file and to allow appropriate attribution of the data. 
# 
#######################################################################

data_2
_database_code_depnum_ccdc_archive 'CCDC 2112368'
loop_
_audit_author_name
_audit_author_address
'Petr Primakov'
;A N Nesmeyanov Institute of Organoelement Compounds of Russian Academy of Sciences
Russia
;
_audit_update_record             
;
2021-10-11 deposited with the CCDC.	2022-02-04 downloaded from the CCDC.
;

_audit_creation_method           SHELXL-2014/7
_shelx_SHELXL_version_number     2014/7
_chemical_name_systematic        ?
_chemical_name_common            ?
_chemical_melting_point          ?
_chemical_formula_moiety         ?
_chemical_formula_sum            'C30 H24 N4 O12 Zn2'
_chemical_formula_weight         763.27

loop_
_atom_type_symbol
_atom_type_description
_atom_type_scat_dispersion_real
_atom_type_scat_dispersion_imag
_atom_type_scat_source
C C 0.0033 0.0016 'International Tables Vol C Tables 4.2.6.8 and 6.1.1.4'
H H 0.0000 0.0000 'International Tables Vol C Tables 4.2.6.8 and 6.1.1.4'
N N 0.0061 0.0033 'International Tables Vol C Tables 4.2.6.8 and 6.1.1.4'
O O 0.0106 0.0060 'International Tables Vol C Tables 4.2.6.8 and 6.1.1.4'
Zn Zn 0.2839 1.4301 'International Tables Vol C Tables 4.2.6.8 and 6.1.1.4'

_space_group_crystal_system      triclinic
_space_group_IT_number           2
_space_group_name_H-M_alt        'P -1'
_space_group_name_Hall           '-P 1'

_shelx_space_group_comment       
;
The symmetry employed for this shelxl refinement is uniquely defined
by the following loop, which should always be used as a source of
symmetry information in preference to the above space-group names.
They are only intended as comments.
;

loop_
_space_group_symop_operation_xyz
'x, y, z'
'-x, -y, -z'

_cell_length_a                   8.3911(4)
_cell_length_b                   9.9264(4)
_cell_length_c                   10.7162(5)
_cell_angle_alpha                63.7920(10)
_cell_angle_beta                 74.0280(10)
_cell_angle_gamma                73.3250(10)
_cell_volume                     755.62(6)
_cell_formula_units_Z            1
_cell_measurement_temperature    150(2)
_cell_measurement_reflns_used    4412
_cell_measurement_theta_min      2.47
_cell_measurement_theta_max      30.63

_exptl_crystal_description       prizm
_exptl_crystal_colour            colorless
_exptl_crystal_density_meas      ?
_exptl_crystal_density_method    ?
_exptl_crystal_density_diffrn    1.677
_exptl_crystal_F_000             388
_exptl_transmission_factor_min   ?
_exptl_transmission_factor_max   ?
_exptl_crystal_size_max          0.140
_exptl_crystal_size_mid          0.120
_exptl_crystal_size_min          0.100
_exptl_absorpt_coefficient_mu    1.661
_shelx_estimated_absorpt_T_min   0.801
_shelx_estimated_absorpt_T_max   0.852
_exptl_absorpt_correction_type   multi-scan
_exptl_absorpt_correction_T_min  0.3166
_exptl_absorpt_correction_T_max  0.3813
_exptl_absorpt_process_details   ?
_exptl_absorpt_special_details   ?
_diffrn_ambient_temperature      150(2)
_diffrn_radiation_wavelength     0.71073
_diffrn_radiation_type           MoK\a
_diffrn_source                   ?
_diffrn_measurement_device_type  'Bruker APEX-II CCD'
_diffrn_measurement_method       '\f and \w scans'
_diffrn_detector_area_resol_mean ?
_diffrn_reflns_number            9479
_diffrn_reflns_av_unetI/netI     0.0299
_diffrn_reflns_av_R_equivalents  0.0223
_diffrn_reflns_limit_h_min       -11
_diffrn_reflns_limit_h_max       11
_diffrn_reflns_limit_k_min       -13
_diffrn_reflns_limit_k_max       13
_diffrn_reflns_limit_l_min       -14
_diffrn_reflns_limit_l_max       14
_diffrn_reflns_theta_min         2.151
_diffrn_reflns_theta_max         28.996
_diffrn_reflns_theta_full        25.242
_diffrn_measured_fraction_theta_max 1.000
_diffrn_measured_fraction_theta_full 1.000
_diffrn_reflns_Laue_measured_fraction_max 1.000
_diffrn_reflns_Laue_measured_fraction_full 1.000
_diffrn_reflns_point_group_measured_fraction_max 1.000
_diffrn_reflns_point_group_measured_fraction_full 1.000
_reflns_number_total             4012
_reflns_number_gt                3533
_reflns_threshold_expression     'I > 2\s(I)'
_reflns_Friedel_coverage         0.000
_reflns_Friedel_fraction_max     .
_reflns_Friedel_fraction_full    .

_reflns_special_details          
;
 Reflections were merged by SHELXL according to the crystal
 class for the calculation of statistics and refinement.
 
 _reflns_Friedel_fraction is defined as the number of unique
 Friedel pairs measured divided by the number that would be
 possible theoretically, ignoring centric projections and
 systematic absences.
;

_computing_data_collection       ?
_computing_cell_refinement       ?
_computing_data_reduction        ?
_computing_structure_solution    ?
_computing_structure_refinement  'SHELXL-2014/7 (Sheldrick, 2014)'
_computing_molecular_graphics    ?
_computing_publication_material  ?
_refine_special_details          ?
_refine_ls_structure_factor_coef Fsqd
_refine_ls_matrix_type           full
_refine_ls_weighting_scheme      calc
_refine_ls_weighting_details     
'w=1/[\s^2^(Fo^2^)+(0.0378P)^2^+0.2564P] where P=(Fo^2^+2Fc^2^)/3'
_atom_sites_solution_primary     ?
_atom_sites_solution_secondary   ?
_atom_sites_solution_hydrogens   mixed
_refine_ls_hydrogen_treatment    constr
_refine_ls_extinction_method     none
_refine_ls_extinction_coef       .
_refine_ls_number_reflns         4012
_refine_ls_number_parameters     257
_refine_ls_number_restraints     0
_refine_ls_R_factor_all          0.0349
_refine_ls_R_factor_gt           0.0288
_refine_ls_wR_factor_ref         0.0728
_refine_ls_wR_factor_gt          0.0697
_refine_ls_goodness_of_fit_ref   1.035
_refine_ls_restrained_S_all      1.035
_refine_ls_shift/su_max          0.000
_refine_ls_shift/su_mean         0.000

loop_
_atom_site_label
_atom_site_type_symbol
_atom_site_fract_x
_atom_site_fract_y
_atom_site_fract_z
_atom_site_U_iso_or_equiv
_atom_site_adp_type
_atom_site_occupancy
_atom_site_site_symmetry_order
_atom_site_calc_flag
_atom_site_refinement_flags_posn
_atom_site_refinement_flags_adp
_atom_site_refinement_flags_occupancy
_atom_site_disorder_assembly
_atom_site_disorder_group
Zn1 Zn 0.15791(2) 0.40755(2) 0.44622(2) 0.01922(7) Uani 1 1 d . . . . .
N1 N 0.36548(18) 0.27109(16) 0.38535(15) 0.0203(3) Uani 1 1 d . . . . .
N2 N 0.80837(19) 0.1223(2) 0.43053(18) 0.0296(4) Uani 1 1 d . . . . .
H21 H 0.8975 0.0700 0.3885 0.035 Uiso 1 1 d R U . . .
H22 H 0.8162 0.1904 0.4583 0.035 Uiso 1 1 d R U . . .
O1 O 0.0130(10) 0.5931(19) 0.6630(12) 0.0258(17) Uani 0.54(4) 1 d . . P A 1
O1' O -0.0084(8) 0.536(2) 0.6904(9) 0.019(2) Uani 0.46(4) 1 d . . P A 2
O2 O 0.2421(8) 0.4580(18) 0.5717(16) 0.0235(19) Uani 0.50(4) 1 d . . P A 1
O2' O 0.2175(11) 0.4064(15) 0.6223(17) 0.0234(19) Uani 0.50(4) 1 d . . P A 2
O3 O 0.14471(17) 0.5343(2) 0.88746(15) 0.0373(4) Uani 1 1 d . . . . .
O4 O 0.1762(7) 0.6193(4) 0.2847(8) 0.0217(15) Uani 0.51(2) 1 d . . P A 1
O4' O 0.2042(5) 0.6298(4) 0.3364(10) 0.0250(19) Uani 0.49(2) 1 d . . P A 2
O5 O 0.000(3) 0.7514(15) 0.4086(13) 0.017(2) Uani 0.39(6) 1 d . . P A 1
O5' O -0.049(3) 0.7639(7) 0.3873(15) 0.029(2) Uani 0.61(6) 1 d . . P A 2
O6 O 0.0610(2) 1.02283(15) 0.19655(16) 0.0388(4) Uani 1 1 d . . . . .
C1 C 0.1490(2) 0.49387(19) 0.67889(18) 0.0212(3) Uani 1 1 d . . . . .
C2 C 0.2351(2) 0.47788(19) 0.78862(19) 0.0219(3) Uani 1 1 d . . . . .
C3 C 0.2496(3) 0.4992(3) 0.9789(2) 0.0378(5) Uani 1 1 d . . . . .
H3 H 0.2194 0.5245 1.0592 0.045 Uiso 1 1 calc R U . . .
C4 C 0.4011(3) 0.4241(2) 0.9398(3) 0.0342(5) Uani 1 1 d . . . . .
H4 H 0.4959 0.3873 0.9861 0.041 Uiso 1 1 calc R U . . .
C5 C 0.3929(3) 0.4102(2) 0.8161(3) 0.0341(5) Uani 1 1 d . . . . .
H5 H 0.4811 0.3626 0.7628 0.041 Uiso 1 1 calc R U . . .
C6 C 0.0976(2) 0.7460(2) 0.30844(19) 0.0224(3) Uani 1 1 d . . . . .
C7 C 0.1436(2) 0.88680(19) 0.18880(19) 0.0224(3) Uani 1 1 d . . . . .
C8 C 0.1178(3) 1.1342(2) 0.0724(2) 0.0362(5) Uani 1 1 d . . . . .
H8 H 0.0813 1.2409 0.0495 0.043 Uiso 1 1 calc R U . . .
C9 C 0.2305(3) 1.0731(2) -0.0114(2) 0.0426(6) Uani 1 1 d . . . . .
H9 H 0.2869 1.1255 -0.1037 0.051 Uiso 1 1 calc R U . . .
C10 C 0.2490(4) 0.9121(2) 0.0663(3) 0.0595(9) Uani 1 1 d . . . . .
H10 H 0.3237 0.8361 0.0359 0.071 Uiso 1 1 calc R U . . .
C11 C 0.5156(2) 0.24926(19) 0.42048(18) 0.0212(3) Uani 1 1 d . . . . .
H11 H 0.5256 0.3050 0.4698 0.025 Uiso 1 1 calc R U . . .
C12 C 0.6580(2) 0.1474(2) 0.38713(18) 0.0218(3) Uani 1 1 d . . . . .
C13 C 0.6386(2) 0.0668(2) 0.3153(2) 0.0259(4) Uani 1 1 d . . . . .
H13 H 0.7313 -0.0041 0.2913 0.031 Uiso 1 1 calc R U . . .
C14 C 0.4837(2) 0.0907(2) 0.2793(2) 0.0280(4) Uani 1 1 d . . . . .
H14 H 0.4697 0.0368 0.2298 0.034 Uiso 1 1 calc R U . . .
C15 C 0.3489(2) 0.1936(2) 0.31571(19) 0.0245(4) Uani 1 1 d . . . . .
H15 H 0.2427 0.2094 0.2908 0.029 Uiso 1 1 calc R U . . .

loop_
_atom_site_aniso_label
_atom_site_aniso_U_11
_atom_site_aniso_U_22
_atom_site_aniso_U_33
_atom_site_aniso_U_23
_atom_site_aniso_U_13
_atom_site_aniso_U_12
Zn1 0.01410(10) 0.01641(10) 0.01985(11) -0.00312(8) -0.00228(7) 0.00041(7)
N1 0.0186(7) 0.0166(6) 0.0179(7) -0.0019(5) -0.0013(5) -0.0022(5)
N2 0.0195(7) 0.0319(8) 0.0363(9) -0.0164(7) -0.0034(7) 0.0000(6)
O1 0.0231(16) 0.023(4) 0.032(2) -0.011(3) -0.0088(16) -0.001(2)
O1' 0.0134(16) 0.023(5) 0.016(2) -0.006(2) -0.0006(13) -0.0023(18)
O2 0.0182(15) 0.030(4) 0.020(4) -0.012(4) 0.0004(18) -0.0018(18)
O2' 0.0238(18) 0.023(3) 0.023(4) -0.010(3) -0.005(2) -0.001(2)
O3 0.0191(6) 0.0648(10) 0.0237(7) -0.0185(7) -0.0043(5) 0.0004(6)
O4 0.0225(15) 0.0171(12) 0.020(2) -0.0064(12) 0.0006(14) -0.0007(10)
O4' 0.0173(14) 0.0169(13) 0.030(3) -0.0027(14) -0.0009(15) -0.0007(10)
O5 0.012(5) 0.017(2) 0.019(2) -0.0067(17) 0.000(2) 0.001(3)
O5' 0.022(5) 0.0211(14) 0.025(2) -0.0013(15) 0.007(3) -0.0002(18)
O6 0.0515(9) 0.0178(6) 0.0324(8) -0.0095(6) 0.0147(7) -0.0070(6)
C1 0.0181(8) 0.0164(7) 0.0224(8) -0.0019(7) -0.0033(6) -0.0029(6)
C2 0.0188(8) 0.0174(8) 0.0255(9) -0.0042(7) -0.0038(7) -0.0046(6)
C3 0.0309(10) 0.0556(14) 0.0279(10) -0.0135(10) -0.0108(8) -0.0092(10)
C4 0.0318(10) 0.0267(9) 0.0514(13) -0.0149(9) -0.0229(10) -0.0022(8)
C5 0.0253(9) 0.0299(10) 0.0590(14) -0.0280(10) -0.0190(9) 0.0057(8)
C6 0.0179(8) 0.0195(8) 0.0240(9) -0.0024(7) -0.0049(7) -0.0041(6)
C7 0.0180(8) 0.0151(7) 0.0270(9) -0.0053(7) 0.0002(7) -0.0016(6)
C8 0.0418(12) 0.0155(8) 0.0372(11) -0.0050(8) 0.0057(9) -0.0059(8)
C9 0.0489(13) 0.0200(9) 0.0380(12) -0.0060(9) 0.0181(10) -0.0095(9)
C10 0.0620(16) 0.0168(9) 0.0583(16) -0.0082(10) 0.0366(13) -0.0035(10)
C11 0.0192(8) 0.0185(8) 0.0206(8) -0.0046(7) -0.0011(6) -0.0032(6)
C12 0.0176(7) 0.0207(8) 0.0179(8) -0.0015(6) 0.0012(6) -0.0044(6)
C13 0.0227(8) 0.0256(9) 0.0241(9) -0.0109(7) 0.0042(7) -0.0029(7)
C14 0.0281(9) 0.0311(10) 0.0249(9) -0.0139(8) 0.0002(7) -0.0057(8)
C15 0.0216(8) 0.0265(9) 0.0201(8) -0.0053(7) -0.0027(7) -0.0042(7)

_geom_special_details            
;
 All esds (except the esd in the dihedral angle between two l.s. planes)
 are estimated using the full covariance matrix.  The cell esds are taken
 into account individually in the estimation of esds in distances, angles
 and torsion angles; correlations between esds in cell parameters are only
 used when they are defined by crystal symmetry.  An approximate (isotropic)
 treatment of cell esds is used for estimating esds involving l.s. planes.
;

loop_
_geom_bond_atom_site_label_1
_geom_bond_atom_site_label_2
_geom_bond_distance
_geom_bond_site_symmetry_2
_geom_bond_publ_flag
Zn1 O2 1.969(4) . ?
Zn1 O1' 1.977(5) 2_566 ?
Zn1 N1 2.0237(14) . ?
Zn1 O5' 2.054(6) 2_566 ?
Zn1 O4 2.064(3) . ?
Zn1 O2' 2.076(8) . ?
Zn1 O4' 2.085(4) . ?
Zn1 O1 2.089(7) 2_566 ?
Zn1 O5 2.135(10) 2_566 ?
Zn1 Zn1 3.0193(4) 2_566 ?
N1 C15 1.340(2) . ?
N1 C11 1.344(2) . ?
N2 C12 1.382(2) . ?
N2 H21 0.9111 . ?
N2 H22 0.8739 . ?
O1 C1 1.271(5) . ?
O1 Zn1 2.089(7) 2_566 ?
O1' C1 1.254(5) . ?
O1' Zn1 1.977(5) 2_566 ?
O2 C1 1.329(8) . ?
O2' C1 1.199(4) . ?
O3 C2 1.360(2) . ?
O3 C3 1.361(2) . ?
O4 C6 1.340(5) . ?
O4' C6 1.213(3) . ?
O5 C6 1.170(10) . ?
O5 Zn1 2.135(10) 2_566 ?
O5' C6 1.304(12) . ?
O5' Zn1 2.054(6) 2_566 ?
O6 C7 1.357(2) . ?
O6 C8 1.369(2) . ?
C1 C2 1.472(2) . ?
C2 C5 1.349(2) . ?
C3 C4 1.336(3) . ?
C3 H3 0.9500 . ?
C4 C5 1.414(3) . ?
C4 H4 0.9500 . ?
C5 H5 0.9500 . ?
C6 C7 1.483(2) . ?
C7 C10 1.329(3) . ?
C8 C9 1.324(3) . ?
C8 H8 0.9500 . ?
C9 C10 1.422(3) . ?
C9 H9 0.9500 . ?
C10 H10 0.9500 . ?
C11 C12 1.404(2) . ?
C11 H11 0.9500 . ?
C12 C13 1.395(3) . ?
C13 C14 1.384(3) . ?
C13 H13 0.9500 . ?
C14 C15 1.386(3) . ?
C14 H14 0.9500 . ?
C15 H15 0.9500 . ?

loop_
_geom_angle_atom_site_label_1
_geom_angle_atom_site_label_2
_geom_angle_atom_site_label_3
_geom_angle
_geom_angle_site_symmetry_1
_geom_angle_site_symmetry_3
_geom_angle_publ_flag
O2 Zn1 N1 101.29(12) . . ?
O1' Zn1 N1 104.3(2) 2_566 . ?
O1' Zn1 O5' 99.5(10) 2_566 2_566 ?
N1 Zn1 O5' 96.9(3) . 2_566 ?
O2 Zn1 O4 91.9(6) . . ?
N1 Zn1 O4 102.26(10) . . ?
O1' Zn1 O2' 153.9(2) 2_566 . ?
N1 Zn1 O2' 101.75(13) . . ?
O5' Zn1 O2' 76.0(9) 2_566 . ?
O1' Zn1 O4' 86.1(7) 2_566 . ?
N1 Zn1 O4' 105.93(12) . . ?
O5' Zn1 O4' 154.4(3) 2_566 . ?
O2' Zn1 O4' 88.0(6) . . ?
O2 Zn1 O1 158.18(17) . 2_566 ?
N1 Zn1 O1 100.53(13) . 2_566 ?
O4 Zn1 O1 83.6(6) . 2_566 ?
O2 Zn1 O5 102.7(7) . 2_566 ?
N1 Zn1 O5 102.7(5) . 2_566 ?
O4 Zn1 O5 147.9(8) . 2_566 ?
O1 Zn1 O5 72.2(8) 2_566 2_566 ?
O2 Zn1 Zn1 78.58(11) . 2_566 ?
O1' Zn1 Zn1 76.9(2) 2_566 2_566 ?
N1 Zn1 Zn1 176.19(4) . 2_566 ?
O5' Zn1 Zn1 79.3(3) 2_566 2_566 ?
O4 Zn1 Zn1 81.55(9) . 2_566 ?
O2' Zn1 Zn1 77.02(14) . 2_566 ?
O4' Zn1 Zn1 77.70(12) . 2_566 ?
O1 Zn1 Zn1 79.63(11) 2_566 2_566 ?
O5 Zn1 Zn1 73.7(5) 2_566 2_566 ?
C15 N1 C11 119.57(15) . . ?
C15 N1 Zn1 118.45(12) . . ?
C11 N1 Zn1 121.84(12) . . ?
C12 N2 H21 113.6 . . ?
C12 N2 H22 115.0 . . ?
H21 N2 H22 124.4 . . ?
C1 O1 Zn1 120.6(6) . 2_566 ?
C1 O1' Zn1 130.2(3) . 2_566 ?
C1 O2 Zn1 125.8(5) . . ?
C1 O2' Zn1 126.4(5) . . ?
C2 O3 C3 106.43(16) . . ?
C6 O4 Zn1 119.4(4) . . ?
C6 O4' Zn1 125.8(3) . . ?
C6 O5 Zn1 128.9(5) . 2_566 ?
C6 O5' Zn1 125.9(6) . 2_566 ?
C7 O6 C8 106.53(15) . . ?
O2' C1 O1' 118.4(8) . . ?
O1 C1 O2 120.5(6) . . ?
O2' C1 C2 113.6(3) . . ?
O1' C1 C2 120.1(3) . . ?
O1 C1 C2 115.5(3) . . ?
O2 C1 C2 118.0(2) . . ?
C5 C2 O3 109.98(17) . . ?
C5 C2 C1 131.95(18) . . ?
O3 C2 C1 118.03(15) . . ?
C4 C3 O3 110.5(2) . . ?
C4 C3 H3 124.8 . . ?
O3 C3 H3 124.8 . . ?
C3 C4 C5 106.62(18) . . ?
C3 C4 H4 126.7 . . ?
C5 C4 H4 126.7 . . ?
C2 C5 C4 106.49(18) . . ?
C2 C5 H5 126.8 . . ?
C4 C5 H5 126.8 . . ?
O4' C6 O5' 124.7(6) . . ?
O5 C6 O4 126.1(6) . . ?
O5 C6 C7 121.5(6) . . ?
O4' C6 C7 118.8(2) . . ?
O5' C6 C7 115.8(4) . . ?
O4 C6 C7 112.4(2) . . ?
C10 C7 O6 109.20(16) . . ?
C10 C7 C6 133.41(17) . . ?
O6 C7 C6 117.34(15) . . ?
C9 C8 O6 110.88(17) . . ?
C9 C8 H8 124.6 . . ?
O6 C8 H8 124.6 . . ?
C8 C9 C10 105.30(19) . . ?
C8 C9 H9 127.4 . . ?
C10 C9 H9 127.4 . . ?
C7 C10 C9 108.06(18) . . ?
C7 C10 H10 126.0 . . ?
C9 C10 H10 126.0 . . ?
N1 C11 C12 122.59(17) . . ?
N1 C11 H11 118.7 . . ?
C12 C11 H11 118.7 . . ?
N2 C12 C13 121.57(16) . . ?
N2 C12 C11 121.12(17) . . ?
C13 C12 C11 117.22(16) . . ?
C14 C13 C12 119.63(17) . . ?
C14 C13 H13 120.2 . . ?
C12 C13 H13 120.2 . . ?
C13 C14 C15 119.76(18) . . ?
C13 C14 H14 120.1 . . ?
C15 C14 H14 120.1 . . ?
N1 C15 C14 121.22(17) . . ?
N1 C15 H15 119.4 . . ?
C14 C15 H15 119.4 . . ?

loop_
_geom_torsion_atom_site_label_1
_geom_torsion_atom_site_label_2
_geom_torsion_atom_site_label_3
_geom_torsion_atom_site_label_4
_geom_torsion
_geom_torsion_site_symmetry_1
_geom_torsion_site_symmetry_2
_geom_torsion_site_symmetry_3
_geom_torsion_site_symmetry_4
_geom_torsion_publ_flag
Zn1 O2' C1 O1' 39.2(19) . . . . ?
Zn1 O2' C1 C2 -171.6(9) . . . . ?
Zn1 O1' C1 O2' -41(2) 2_566 . . . ?
Zn1 O1' C1 C2 171.4(11) 2_566 . . . ?
Zn1 O1 C1 O2 44.0(17) 2_566 . . . ?
Zn1 O1 C1 C2 -163.7(6) 2_566 . . . ?
Zn1 O2 C1 O1 -48.5(19) . . . . ?
Zn1 O2 C1 C2 159.9(8) . . . . ?
C3 O3 C2 C5 -0.5(2) . . . . ?
C3 O3 C2 C1 177.31(16) . . . . ?
O2' C1 C2 C5 17.4(10) . . . . ?
O1' C1 C2 C5 166.0(11) . . . . ?
O1 C1 C2 C5 -164.8(10) . . . . ?
O2 C1 C2 C5 -11.8(9) . . . . ?
O2' C1 C2 O3 -159.8(10) . . . . ?
O1' C1 C2 O3 -11.2(11) . . . . ?
O1 C1 C2 O3 18.0(10) . . . . ?
O2 C1 C2 O3 171.0(9) . . . . ?
C2 O3 C3 C4 0.3(3) . . . . ?
O3 C3 C4 C5 0.0(3) . . . . ?
O3 C2 C5 C4 0.5(2) . . . . ?
C1 C2 C5 C4 -176.90(18) . . . . ?
C3 C4 C5 C2 -0.3(2) . . . . ?
Zn1 O5 C6 O4 -24(3) 2_566 . . . ?
Zn1 O5 C6 C7 154.2(13) 2_566 . . . ?
Zn1 O4' C6 O5' 32.5(19) . . . . ?
Zn1 O4' C6 C7 -157.6(5) . . . . ?
Zn1 O5' C6 O4' -14(3) 2_566 . . . ?
Zn1 O5' C6 C7 176.3(13) 2_566 . . . ?
Zn1 O4 C6 O5 -10.1(19) . . . . ?
Zn1 O4 C6 C7 171.7(4) . . . . ?
C8 O6 C7 C10 0.9(3) . . . . ?
C8 O6 C7 C6 -176.79(17) . . . . ?
O5 C6 C7 C10 179.5(16) . . . . ?
O4' C6 C7 C10 32.7(8) . . . . ?
O5' C6 C7 C10 -156.5(14) . . . . ?
O4 C6 C7 C10 -2.2(6) . . . . ?
O5 C6 C7 O6 -3.5(16) . . . . ?
O4' C6 C7 O6 -150.4(7) . . . . ?
O5' C6 C7 O6 20.4(14) . . . . ?
O4 C6 C7 O6 174.8(5) . . . . ?
C7 O6 C8 C9 0.4(3) . . . . ?
O6 C8 C9 C10 -1.4(3) . . . . ?
O6 C7 C10 C9 -1.7(3) . . . . ?
C6 C7 C10 C9 175.4(2) . . . . ?
C8 C9 C10 C7 1.9(4) . . . . ?
C15 N1 C11 C12 0.0(2) . . . . ?
Zn1 N1 C11 C12 175.72(12) . . . . ?
N1 C11 C12 N2 -176.96(16) . . . . ?
N1 C11 C12 C13 -0.3(3) . . . . ?
N2 C12 C13 C14 177.17(17) . . . . ?
C11 C12 C13 C14 0.6(3) . . . . ?
C12 C13 C14 C15 -0.5(3) . . . . ?
C11 N1 C15 C14 0.2(3) . . . . ?
Zn1 N1 C15 C14 -175.73(14) . . . . ?
C13 C14 C15 N1 0.1(3) . . . . ?

_refine_diff_density_max         0.536
_refine_diff_density_min         -0.305
_refine_diff_density_rms         0.065

_shelx_res_file                  
;

    a_a.res created by SHELXL-2014/7


TITL a_a.res in P-1
REM Old TITL a in P1
REM SHELXT solution in P-1
CELL 0.71073 8.3911 9.9264 10.7162 63.792 74.028 73.325
ZERR 1 0.0004 0.0004 0.0005 0.001 0.001 0.001
LATT 1
SFAC C H N O Zn
UNIT 30 24 4 12 2

L.S. 10
PLAN  5
SIZE 0.14 0.12 0.1
TEMP -123
CONF
BOND $H
fmap 2
acta
OMIT -4 58
WGHT    0.037800    0.256400
FVAR       0.73317   0.53932   0.50103   0.50875   0.39428
ZN1   5    0.157909    0.407548    0.446221    11.00000    0.01410    0.01641 =
         0.01985   -0.00312   -0.00228    0.00041
N1    3    0.365478    0.271087    0.385352    11.00000    0.01865    0.01662 =
         0.01791   -0.00190   -0.00125   -0.00219
N2    3    0.808374    0.122297    0.430526    11.00000    0.01954    0.03189 =
         0.03629   -0.01639   -0.00338    0.00001
AFIX   3
H21   2    0.897504    0.070027    0.388456    11.00000   -1.20000
H22   2    0.816204    0.190427    0.458256    11.00000   -1.20000
AFIX   0
PART   1
O1    4    0.012978    0.593148    0.662993    21.00000    0.02309    0.02329 =
         0.03153   -0.01086   -0.00884   -0.00121
PART   2
O1'   4   -0.008423    0.535529    0.690388   -21.00000    0.01339    0.02320 =
         0.01613   -0.00598   -0.00058   -0.00227
PART   1
O2    4    0.242078    0.458018    0.571663    31.00000    0.01819    0.02986 =
         0.02025   -0.01172    0.00038   -0.00177
PART   2
O2'   4    0.217517    0.406413    0.622334   -31.00000    0.02378    0.02288 =
         0.02260   -0.00969   -0.00492   -0.00092
PART   0
O3    4    0.144714    0.534269    0.887463    11.00000    0.01910    0.06483 =
         0.02366   -0.01850   -0.00432    0.00039
PART   1
O4    4    0.176196    0.619266    0.284707    41.00000    0.02247    0.01708 =
         0.01969   -0.00638    0.00059   -0.00075
PART   2
O4'   4    0.204168    0.629766    0.336418   -41.00000    0.01731    0.01690 =
         0.02959   -0.00268   -0.00088   -0.00073
PART   1
O5    4   -0.000250    0.751378    0.408630    51.00000    0.01173    0.01664 =
         0.01891   -0.00675    0.00049    0.00095
PART   2
O5'   4   -0.049401    0.763856    0.387346   -51.00000    0.02229    0.02110 =
         0.02531   -0.00127    0.00731   -0.00020
PART   0
O6    4    0.060992    1.022830    0.196549    11.00000    0.05146    0.01779 =
         0.03244   -0.00946    0.01470   -0.00695
C1    1    0.148968    0.493870    0.678892    11.00000    0.01806    0.01642 =
         0.02237   -0.00193   -0.00326   -0.00294
C2    1    0.235119    0.477877    0.788624    11.00000    0.01883    0.01741 =
         0.02552   -0.00424   -0.00378   -0.00464
C3    1    0.249624    0.499209    0.978869    11.00000    0.03087    0.05562 =
         0.02794   -0.01355   -0.01084   -0.00921
AFIX  43
H3    2    0.219370    0.524550    1.059168    11.00000   -1.20000
AFIX   0
C4    1    0.401141    0.424144    0.939798    11.00000    0.03181    0.02674 =
         0.05138   -0.01487   -0.02293   -0.00220
AFIX  43
H4    2    0.495910    0.387307    0.986118    11.00000   -1.20000
AFIX   0
C5    1    0.392903    0.410238    0.816083    11.00000    0.02532    0.02994 =
         0.05897   -0.02797   -0.01902    0.00573
AFIX  43
H5    2    0.481118    0.362630    0.762781    11.00000   -1.20000
AFIX   0
C6    1    0.097594    0.746014    0.308444    11.00000    0.01792    0.01945 =
         0.02401   -0.00242   -0.00491   -0.00410
C7    1    0.143648    0.886797    0.188804    11.00000    0.01797    0.01509 =
         0.02697   -0.00533    0.00017   -0.00165
C8    1    0.117802    1.134177    0.072437    11.00000    0.04182    0.01552 =
         0.03721   -0.00502    0.00574   -0.00594
AFIX  43
H8    2    0.081317    1.240945    0.049507    11.00000   -1.20000
AFIX   0
C9    1    0.230470    1.073072   -0.011392    11.00000    0.04891    0.01998 =
         0.03799   -0.00599    0.01811   -0.00955
AFIX  43
H9    2    0.286872    1.125527   -0.103704    11.00000   -1.20000
AFIX   0
C10   1    0.249021    0.912147    0.066269    11.00000    0.06196    0.01676 =
         0.05834   -0.00817    0.03659   -0.00353
AFIX  43
H10   2    0.323691    0.836069    0.035862    11.00000   -1.20000
AFIX   0
C11   1    0.515555    0.249265    0.420479    11.00000    0.01923    0.01854 =
         0.02056   -0.00458   -0.00114   -0.00319
AFIX  43
H11   2    0.525592    0.305003    0.469823    11.00000   -1.20000
AFIX   0
C12   1    0.658020    0.147373    0.387128    11.00000    0.01759    0.02073 =
         0.01788   -0.00145    0.00123   -0.00443
C13   1    0.638648    0.066773    0.315346    11.00000    0.02272    0.02563 =
         0.02410   -0.01086    0.00417   -0.00291
AFIX  43
H13   2    0.731339   -0.004148    0.291320    11.00000   -1.20000
AFIX   0
C14   1    0.483666    0.090686    0.279319    11.00000    0.02807    0.03114 =
         0.02485   -0.01391    0.00018   -0.00574
AFIX  43
H14   2    0.469719    0.036768    0.229813    11.00000   -1.20000
AFIX   0
C15   1    0.348877    0.193563    0.315713    11.00000    0.02164    0.02652 =
         0.02012   -0.00526   -0.00271   -0.00418
AFIX  43
H15   2    0.242736    0.209404    0.290815    11.00000   -1.20000

AFIX   0
HKLF 4

REM  a_a.res in P-1
REM R1 =  0.0288 for    3533 Fo > 4sig(Fo)  and  0.0349 for all    4012 data
REM    257 parameters refined using      0 restraints

END

WGHT      0.0354      0.2900

REM Highest difference peak  0.536,  deepest hole -0.305,  1-sigma level  0.065
Q1    1   0.0152  1.0185  0.1403  11.00000  0.05    0.54
Q2    1   0.0895  0.4036  0.4008  11.00000  0.05    0.48
Q3    1   0.2620  0.9253  0.1231  11.00000  0.05    0.42
Q4    1   0.1212  1.0987  0.0135  11.00000  0.05    0.38
Q5    1   0.2250  0.9908  0.0131  11.00000  0.05    0.38
;
_shelx_res_checksum              76205
####################################################################### 
# 
# This file contains crystal structure data downloaded from the 
# Cambridge Structural Database (CSD) hosted by the Cambridge 
# Crystallographic Data Centre (CCDC).
# 
# Full information about CCDC data access policies and citation 
# guidelines are available at http://www.ccdc.cam.ac.uk/access/V1 
# 
# Audit and citation data items may have been added by the CCDC. 
# Please retain this information to preserve the provenance of 
# this file and to allow appropriate attribution of the data. 
# 
#######################################################################

data_1
_database_code_depnum_ccdc_archive 'CCDC 2112367'
loop_
_audit_author_name
_audit_author_address
'Petr Primakov'
;A N Nesmeyanov Institute of Organoelement Compounds of Russian Academy of Sciences
Russia
;
_audit_update_record             
;
2022-01-14 deposited with the CCDC.	2022-02-04 downloaded from the CCDC.
;
_audit_creation_date             2022-01-14
_audit_creation_method           
;
Olex2 1.3
(compiled 2020.11.12 svn.r5f609507 for OlexSys, GUI svn.r6408)
;
_shelxl_version_number           2014/6
_chemical_name_common            ?
_chemical_name_systematic        ?
_chemical_formula_moiety         'C20 H12 O12 Zn2'
_chemical_formula_sum            'C20 H12 O12 Zn2'
_chemical_formula_weight         575.04
_chemical_melting_point          ?
loop_
_atom_type_symbol
_atom_type_description
_atom_type_scat_dispersion_real
_atom_type_scat_dispersion_imag
_atom_type_scat_source
C C 0.0033 0.0016 'International Tables Vol C Tables 4.2.6.8 and 6.1.1.4'
H H 0.0000 0.0000 'International Tables Vol C Tables 4.2.6.8 and 6.1.1.4'
O O 0.0106 0.0060 'International Tables Vol C Tables 4.2.6.8 and 6.1.1.4'
Zn Zn 0.2839 1.4301 'International Tables Vol C Tables 4.2.6.8 and 6.1.1.4'

_shelx_space_group_comment       
;
The symmetry employed for this shelxl refinement is uniquely defined
by the following loop, which should always be used as a source of
symmetry information in preference to the above space-group names.
They are only intended as comments.
;
_space_group_crystal_system      monoclinic
_space_group_IT_number           14
_space_group_name_H-M_alt        'P 1 21/n 1'
_space_group_name_Hall           '-P 2yn'
loop_
_space_group_symop_operation_xyz
'x, y, z'
'-x+1/2, y+1/2, -z+1/2'
'-x, -y, -z'
'x-1/2, -y-1/2, z-1/2'

_cell_length_a                   13.5158(7)
_cell_length_b                   12.8924(6)
_cell_length_c                   13.8937(7)
_cell_angle_alpha                90
_cell_angle_beta                 91.1060(10)
_cell_angle_gamma                90
_cell_volume                     2420.5(2)
_cell_formula_units_Z            4
_cell_measurement_reflns_used    5799
_cell_measurement_temperature    120
_cell_measurement_theta_max      28.81
_cell_measurement_theta_min      2.18
_shelx_estimated_absorpt_T_max   0.980
_shelx_estimated_absorpt_T_min   0.960
_exptl_absorpt_coefficient_mu    2.040
_exptl_absorpt_correction_T_max  0.7461
_exptl_absorpt_correction_T_min  0.5829
_exptl_absorpt_correction_type   multi-scan
_exptl_absorpt_process_details   
;
SADABS-2008/1 (Bruker,2008) was used for absorption correction.
wR2(int) was 0.0655 before and 0.0386 after correction.
The Ratio of minimum to maximum transmission is 0.7813.
The \l/2 correction factor is 0.0015.
;
_exptl_absorpt_special_details   ?
_exptl_crystal_colour            colourless
_exptl_crystal_colour_primary    colourless
_exptl_crystal_density_diffrn    1.578
_exptl_crystal_density_meas      .
_exptl_crystal_density_method    ?
_exptl_crystal_description       prism
_exptl_crystal_F_000             1152
_exptl_crystal_size_max          0.02
_exptl_crystal_size_mid          0.01
_exptl_crystal_size_min          0.01
_exptl_transmission_factor_max   ?
_exptl_transmission_factor_min   ?
_diffrn_reflns_av_R_equivalents  0.0275
_diffrn_reflns_av_unetI/netI     0.0287
_diffrn_reflns_Laue_measured_fraction_full 1.000
_diffrn_reflns_Laue_measured_fraction_max 1.000
_diffrn_reflns_limit_h_max       16
_diffrn_reflns_limit_h_min       -16
_diffrn_reflns_limit_k_max       15
_diffrn_reflns_limit_k_min       -15
_diffrn_reflns_limit_l_max       17
_diffrn_reflns_limit_l_min       -17
_diffrn_reflns_number            15047
_diffrn_reflns_point_group_measured_fraction_full 1.000
_diffrn_reflns_point_group_measured_fraction_max 1.000
_diffrn_reflns_theta_full        25.242
_diffrn_reflns_theta_max         25.996
_diffrn_reflns_theta_min         2.082
_diffrn_ambient_temperature      120.0
_diffrn_detector_area_resol_mean ?
_diffrn_measured_fraction_theta_full 1.000
_diffrn_measured_fraction_theta_max 1.000
_diffrn_measurement_device_type  'Bruker APEX-II CCD'
_diffrn_measurement_method       '\f and \w scans'
_diffrn_radiation_type           MoK\a
_diffrn_radiation_wavelength     0.71073
_diffrn_source                   ?
_reflns_Friedel_coverage         0.000
_reflns_Friedel_fraction_full    .
_reflns_Friedel_fraction_max     .
_reflns_number_gt                3891
_reflns_number_total             4747
_reflns_special_details          
;
 Reflections were merged by SHELXL according to the crystal
 class for the calculation of statistics and refinement.
 
 Structure factors included contributions from the .fab file.
 
 _reflns_Friedel_fraction is defined as the number of unique
 Friedel pairs measured divided by the number that would be
 possible theoretically, ignoring centric projections and
 systematic absences.
;
_reflns_threshold_expression     'I > 2\s(I)'
_computing_cell_refinement       ?
_computing_data_collection       ?
_computing_data_reduction        ?
_computing_molecular_graphics    'Olex2 1.3 (Dolomanov et al., 2009)'
_computing_publication_material  'Olex2 1.3 (Dolomanov et al., 2009)'
_computing_structure_refinement  'XL  (Sheldrick, 2008)'
_computing_structure_solution    ?
_refine_diff_density_max         0.601
_refine_diff_density_min         -0.402
_refine_diff_density_rms         0.073
_refine_ls_extinction_coef       .
_refine_ls_extinction_method     none
_refine_ls_goodness_of_fit_ref   1.044
_refine_ls_hydrogen_treatment    constr
_refine_ls_matrix_type           full
_refine_ls_number_parameters     372
_refine_ls_number_reflns         4747
_refine_ls_number_restraints     54
_refine_ls_R_factor_all          0.0438
_refine_ls_R_factor_gt           0.0326
_refine_ls_restrained_S_all      1.054
_refine_ls_shift/su_max          0.000
_refine_ls_shift/su_mean         0.000
_refine_ls_structure_factor_coef Fsqd
_refine_ls_weighting_details     
'w=1/[\s^2^(Fo^2^)+(0.0454P)^2^+2.6537P] where P=(Fo^2^+2Fc^2^)/3'
_refine_ls_weighting_scheme      calc
_refine_ls_wR_factor_gt          0.0833
_refine_ls_wR_factor_ref         0.0909
_refine_special_details          ?
_olex2_refinement_description    
;
1. Fixed Uiso
 At 1.2 times of:
  All C(H) groups, All C(H,H) groups
2. Restrained distances
 C34-C9
 2.2 with sigma of 0.02
 C12-C15A
 2.2 with sigma of 0.03
 C18-C20 \\sim C18A-C20A
 with sigma of 0.04
 O12-C20 \\sim O12A-C20A
 with sigma of 0.02
 O12-C17 \\sim O12A-C17
 with sigma of 0.02
 C17-C18 \\sim C17-C18A
 with sigma of 0.02
 C17-C20 \\sim C17-C20A
 with sigma of 0.04
 C18-C19 \\sim C18A-C19A
 with sigma of 0.02
 C17-C19 \\sim C17-C19A
 with sigma of 0.04
 C19-C20 \\sim C19A-C20A
 with sigma of 0.02
 O12-C19 \\sim O12A-C19A
 with sigma of 0.04
 C12-C13 \\sim C12-C13A
 with sigma of 0.02
 O9-C14 \\sim O9-C14A
 with sigma of 0.04
 C13-C14 \\sim C13A-C14A
 with sigma of 0.02
 C13-C15 \\sim C13A-C15A
 with sigma of 0.04
 C12-C14 \\sim C12-C14A
 with sigma of 0.04
 C15-C14 \\sim C15A-C14A
 with sigma of 0.02
 O9-C15 \\sim O9-C15A
 with sigma of 0.02
3. Uiso/Uaniso restraints and constraints
Uanis(C9) \\sim Ueq: with sigma of 0.005 and sigma for terminal atoms of 0.01
Uanis(C19A) \\sim Ueq, Uanis(C18A) \\sim Ueq, Uanis(O12A) \\sim Ueq,
Uanis(C20A) \\sim Ueq: with sigma of 0.01 and sigma for terminal atoms of 0.02
Uanis(C18A) \\sim Ueq, Uanis(C20) \\sim Ueq: with sigma of 0.001 and sigma for
terminal atoms of 0.002
Uanis(C20A) \\sim Ueq: with sigma of 0.001 and sigma for terminal atoms of 0.002
Uanis(O6) = Uanis(C34)
Uanis(C14A) = Uanis(C14)
Uanis(C15A) = Uanis(C15)
4. Others
 Sof(C18A)=Sof(H18A)=Sof(C19A)=Sof(H19A)=Sof(C20A)=Sof(H20A)=Sof(O12A)=1-FVAR(1)
 Sof(O12)=Sof(C18)=Sof(H18)=Sof(C19)=Sof(H19)=Sof(C20)=Sof(H20)=FVAR(1)
 Sof(C15A)=Sof(H15A)=Sof(C13A)=Sof(H13A)=Sof(C14A)=Sof(H14A)=1-FVAR(2)
 Sof(C13)=Sof(H13)=Sof(C15)=Sof(H15)=Sof(C14)=Sof(H14)=FVAR(2)
 Fixed Sof: O6(0.5) C8(0.5) H8(0.5) H10(0.5) H10A(0.5) O13(0.5) C34(0.5)
 H34(0.5)
5.a Aromatic/amide H refined with riding coordinates:
 C8(H8), C3(H3), C18(H18), C10(H10), C10(H10A), C5(H5), C9(H9), C4(H4),
 C19(H19), C13(H13), C20(H20), C15(H15), C14(H14), C34(H34), C18A(H18A),
 C19A(H19A), C20A(H20A), C15A(H15A), C13A(H13A), C14A(H14A)
;
_atom_sites_solution_hydrogens   geom
_atom_sites_solution_primary     ?
_atom_sites_solution_secondary   ?
loop_
_atom_site_label
_atom_site_type_symbol
_atom_site_fract_x
_atom_site_fract_y
_atom_site_fract_z
_atom_site_U_iso_or_equiv
_atom_site_adp_type
_atom_site_occupancy
_atom_site_site_symmetry_order
_atom_site_calc_flag
_atom_site_refinement_flags_posn
_atom_site_refinement_flags_adp
_atom_site_refinement_flags_occupancy
_atom_site_disorder_assembly
_atom_site_disorder_group
Zn1 Zn 0.37946(2) 0.27968(2) 0.28904(2) 0.02355(10) Uani 1 1 d . . . . .
Zn2 Zn 0.21475(3) 0.45042(3) 0.20929(2) 0.03087(11) Uani 1 1 d . . . . .
O11 O 0.01561(13) 0.68574(14) 0.16389(14) 0.0229(4) Uani 1 1 d . . . . .
O7 O 0.46025(15) 0.40273(16) 0.26200(15) 0.0316(5) Uani 1 1 d . . . . .
O10 O 0.13585(14) 0.57198(15) 0.18194(15) 0.0268(4) Uani 1 1 d . . . . .
O4 O 0.32609(16) 0.23175(17) 0.16570(15) 0.0332(5) Uani 1 1 d . . . . .
O1 O 0.28750(16) 0.30116(17) 0.39236(15) 0.0349(5) Uani 1 1 d . . . . .
O2 O 0.16252(15) 0.39454(19) 0.32796(16) 0.0384(5) Uani 1 1 d . . . . .
O5 O 0.22015(19) 0.35023(19) 0.10679(17) 0.0462(6) Uani 1 1 d . . . . .
O8 O 0.34056(16) 0.52072(19) 0.23505(19) 0.0461(6) Uani 1 1 d . . . . .
O9 O 0.60173(18) 0.5463(2) 0.22727(19) 0.0475(6) Uani 1 1 d D . . . .
O12 O 0.0149(6) 0.4148(5) 0.1352(7) 0.0431(18) Uani 0.683(16) 1 d D . P A 1
O6 O 0.1878(11) 0.2310(10) -0.0512(18) 0.029(2) Uani 0.5 1 d . . P B 1
O3 O 0.06278(19) 0.3836(3) 0.4999(2) 0.0611(8) Uani 1 1 d . . . . .
C17 C -0.0219(2) 0.5131(2) 0.1273(2) 0.0230(6) Uani 1 1 d D . . . .
C16 C 0.04744(19) 0.5935(2) 0.15960(18) 0.0206(5) Uani 1 1 d . . . . .
C6 C 0.2662(2) 0.2651(2) 0.1036(2) 0.0269(6) Uani 1 1 d . . . . .
C8 C 0.2892(18) 0.102(2) -0.005(2) 0.035(4) Uani 0.5 1 d . . P B 1
H8 H 0.3385 0.0654 0.0303 0.042 Uiso 0.5 1 calc R U P B 1
C7 C 0.2470(2) 0.1991(2) 0.0196(2) 0.0276(6) Uani 1 1 d . . . . .
C3 C 0.1862(2) 0.2966(3) 0.5683(2) 0.0375(8) Uani 1 1 d . . . . .
H3 H 0.2473 0.2614 0.5779 0.045 Uiso 1 1 calc R U . . .
C1 C 0.2043(2) 0.3454(2) 0.3952(2) 0.0267(6) Uani 1 1 d . . . . .
C2 C 0.1520(2) 0.3391(2) 0.4865(2) 0.0325(7) Uani 1 1 d . . . . .
C18 C -0.1113(3) 0.5200(4) 0.0823(5) 0.0201(12) Uani 0.683(16) 1 d D . P A 1
H18 H -0.1494 0.5804 0.0688 0.024 Uiso 0.683(16) 1 calc R U P A 1
C11 C 0.4298(2) 0.4923(2) 0.2428(2) 0.0308(7) Uani 1 1 d . . . . .
C12 C 0.5035(2) 0.5738(3) 0.2266(2) 0.0377(7) Uani 1 1 d D . . . .
C10 C 0.1822(3) 0.1434(3) -0.1155(3) 0.0520(10) Uani 1 1 d . . . . .
H10 H 0.1387 0.1370 -0.1697 0.062 Uiso 0.5 1 calc R U P B 1
H10A H 0.1483 0.1419 -0.1761 0.062 Uiso 0.5 1 calc R U P B 2
C5 C 0.0384(3) 0.3635(4) 0.5947(3) 0.0667(13) Uani 1 1 d . . . . .
H5 H -0.0221 0.3821 0.6238 0.080 Uiso 1 1 calc R U . . .
C9 C 0.2480(4) 0.0735(3) -0.0866(3) 0.0575(11) Uani 1 1 d D U . . .
H9 H 0.2629 0.0114 -0.1201 0.069 Uiso 1 1 calc R U . B 1
C4 C 0.1124(3) 0.3146(4) 0.6379(3) 0.0641(12) Uani 1 1 d . . . . .
H4 H 0.1159 0.2950 0.7038 0.077 Uiso 1 1 calc R U . . .
C19 C -0.1350(6) 0.4121(7) 0.0593(5) 0.0339(17) Uani 0.683(16) 1 d D . P A 1
H19 H -0.1935 0.3877 0.0278 0.041 Uiso 0.683(16) 1 calc R U P A 1
C13 C 0.4983(10) 0.6786(6) 0.2143(11) 0.045(3) Uani 0.71(4) 1 d D . P C 1
H13 H 0.4400 0.7199 0.2129 0.054 Uiso 0.71(4) 1 calc R U P C 1
C20 C -0.0588(6) 0.3539(5) 0.0911(4) 0.0376(16) Uani 0.683(16) 1 d D U P A 1
H20 H -0.0553 0.2807 0.0846 0.045 Uiso 0.683(16) 1 calc R U P A 1
C15 C 0.6571(9) 0.6338(7) 0.2146(12) 0.057(3) Uani 0.71(4) 1 d D . P C 1
H15 H 0.7274 0.6357 0.2137 0.068 Uiso 0.71(4) 1 calc R U P C 1
C14 C 0.5990(12) 0.7147(6) 0.2037(11) 0.063(3) Uani 0.71(4) 1 d D . P C 1
H14 H 0.6192 0.7839 0.1913 0.075 Uiso 0.71(4) 1 calc R U P C 1
O13 O 0.2966(15) 0.1154(16) 0.0041(17) 0.055(5) Uani 0.5 1 d . . P B 2
C34 C 0.1699(18) 0.2151(16) -0.050(3) 0.029(2) Uani 0.5 1 d D . P B 2
H34 H 0.1199 0.2669 -0.0491 0.035 Uiso 0.5 1 calc R U P B 2
C18A C -0.1187(7) 0.5357(8) 0.1181(11) 0.019(3) Uani 0.317(16) 1 d D U P A 2
H18A H -0.1498 0.5985 0.1365 0.022 Uiso 0.317(16) 1 calc R U P A 2
C19A C -0.1653(11) 0.4490(14) 0.0759(12) 0.042(4) Uani 0.317(16) 1 d D U P A 2
H19A H -0.2317 0.4463 0.0523 0.050 Uiso 0.317(16) 1 calc R U P A 2
C20A C -0.1002(13) 0.3710(10) 0.0748(9) 0.029(4) Uani 0.317(16) 1 d D U P A 2
H20A H -0.1130 0.3023 0.0530 0.035 Uiso 0.317(16) 1 calc R U P A 2
O12A O -0.0072(11) 0.4096(10) 0.1125(14) 0.035(4) Uani 0.317(16) 1 d D U P A 2
C15A C 0.6402(17) 0.6391(16) 0.191(3) 0.057(3) Uani 0.29(4) 1 d D . P C 2
H15A H 0.7082 0.6476 0.1767 0.068 Uiso 0.29(4) 1 calc R U P C 2
C13A C 0.477(2) 0.6699(16) 0.193(3) 0.061(9) Uani 0.29(4) 1 d D . P C 2
H13A H 0.4129 0.6993 0.1824 0.073 Uiso 0.29(4) 1 calc R U P C 2
C14A C 0.574(2) 0.7136(15) 0.178(2) 0.063(3) Uani 0.29(4) 1 d D . P C 2
H14A H 0.5885 0.7836 0.1618 0.075 Uiso 0.29(4) 1 calc R U P C 2

loop_
_atom_site_aniso_label
_atom_site_aniso_U_11
_atom_site_aniso_U_22
_atom_site_aniso_U_33
_atom_site_aniso_U_23
_atom_site_aniso_U_13
_atom_site_aniso_U_12
Zn1 0.02060(17) 0.02457(18) 0.02536(18) 0.00290(13) -0.00250(12) 0.00514(13)
Zn2 0.0354(2) 0.0283(2) 0.02883(19) 0.00377(14) -0.00018(14) 0.01328(15)
O11 0.0196(9) 0.0185(9) 0.0303(10) -0.0048(8) -0.0046(8) 0.0012(8)
O7 0.0280(11) 0.0283(11) 0.0382(12) 0.0082(9) -0.0037(9) 0.0012(9)
O10 0.0215(10) 0.0231(10) 0.0354(11) 0.0001(9) -0.0073(8) 0.0032(8)
O4 0.0383(12) 0.0333(12) 0.0276(11) -0.0014(9) -0.0117(9) 0.0111(10)
O1 0.0374(12) 0.0380(12) 0.0295(11) 0.0040(10) 0.0065(9) 0.0139(10)
O2 0.0277(11) 0.0505(14) 0.0369(12) 0.0153(11) -0.0013(9) 0.0015(10)
O5 0.0536(15) 0.0434(14) 0.0411(14) -0.0096(11) -0.0134(11) 0.0270(12)
O8 0.0267(12) 0.0421(14) 0.0696(17) 0.0066(12) 0.0018(11) 0.0075(10)
O9 0.0355(13) 0.0535(16) 0.0536(15) 0.0062(12) 0.0057(11) -0.0066(11)
O12 0.044(4) 0.028(3) 0.057(4) 0.002(2) -0.015(3) -0.005(2)
O6 0.014(6) 0.039(4) 0.0345(15) 0.003(4) -0.010(4) -0.004(4)
O3 0.0408(15) 0.091(2) 0.0521(16) 0.0142(15) 0.0110(12) 0.0145(15)
C17 0.0220(13) 0.0198(13) 0.0271(14) -0.0004(11) -0.0003(11) 0.0010(11)
C16 0.0211(13) 0.0216(14) 0.0191(13) 0.0002(11) -0.0007(10) -0.0001(11)
C6 0.0231(14) 0.0318(16) 0.0258(15) 0.0020(12) 0.0009(12) 0.0046(12)
C8 0.042(7) 0.018(5) 0.045(11) -0.005(6) -0.013(6) 0.018(5)
C7 0.0238(14) 0.0287(16) 0.0302(15) 0.0023(13) -0.0018(12) 0.0050(12)
C3 0.0269(16) 0.0411(19) 0.0447(19) 0.0209(15) 0.0043(14) 0.0111(14)
C1 0.0269(15) 0.0241(15) 0.0290(15) -0.0002(12) -0.0014(12) -0.0024(12)
C2 0.0248(15) 0.0294(16) 0.0435(18) 0.0063(14) 0.0091(13) 0.0002(12)
C18 0.017(2) 0.024(2) 0.019(3) -0.002(2) -0.0009(18) -0.0022(17)
C11 0.0301(16) 0.0321(17) 0.0303(15) 0.0046(13) 0.0013(12) 0.0028(13)
C12 0.0363(17) 0.0372(18) 0.0396(18) 0.0098(15) 0.0000(14) 0.0027(14)
C10 0.050(2) 0.070(3) 0.0353(19) 0.0066(19) -0.0170(16) -0.028(2)
C5 0.0313(19) 0.124(4) 0.045(2) 0.009(2) 0.0177(17) 0.007(2)
C9 0.091(3) 0.0360(19) 0.046(2) -0.0088(17) 0.001(2) -0.0021(19)
C4 0.048(2) 0.093(3) 0.052(2) 0.033(2) 0.0086(19) -0.007(2)
C19 0.025(3) 0.031(4) 0.045(3) -0.007(3) -0.004(3) -0.010(3)
C13 0.054(5) 0.033(4) 0.046(5) 0.003(3) -0.008(4) 0.001(3)
C20 0.0377(19) 0.0353(18) 0.0396(18) -0.0009(10) -0.0009(10) -0.0024(10)
C15 0.050(4) 0.071(3) 0.050(7) 0.012(3) -0.001(4) -0.029(3)
C14 0.082(6) 0.050(3) 0.056(7) 0.017(3) -0.017(5) -0.038(3)
O13 0.084(9) 0.048(10) 0.033(5) -0.016(5) -0.022(4) 0.017(6)
C34 0.014(6) 0.039(4) 0.0345(15) 0.003(4) -0.010(4) -0.004(4)
C18A 0.018(3) 0.019(3) 0.019(3) -0.0010(10) 0.0003(10) 0.0000(10)
C19A 0.030(6) 0.046(8) 0.049(7) -0.005(6) -0.019(5) -0.002(6)
C20A 0.029(4) 0.028(4) 0.030(4) -0.0005(10) -0.0007(10) 0.0000(10)
O12A 0.025(6) 0.026(5) 0.053(8) 0.004(4) 0.003(5) 0.005(4)
C15A 0.050(4) 0.071(3) 0.050(7) 0.012(3) -0.001(4) -0.029(3)
C13A 0.085(16) 0.037(10) 0.059(17) 0.019(9) -0.033(11) -0.029(10)
C14A 0.082(6) 0.050(3) 0.056(7) 0.017(3) -0.017(5) -0.038(3)

_geom_special_details            
;
 All esds (except the esd in the dihedral angle between two l.s. planes)
 are estimated using the full covariance matrix.  The cell esds are taken
 into account individually in the estimation of esds in distances, angles
 and torsion angles; correlations between esds in cell parameters are only
 used when they are defined by crystal symmetry.  An approximate (isotropic)
 treatment of cell esds is used for estimating esds involving l.s. planes.
;
loop_
_geom_bond_atom_site_label_1
_geom_bond_atom_site_label_2
_geom_bond_distance
_geom_bond_site_symmetry_2
_geom_bond_publ_flag
Zn1 O11 1.9672(18) 2_545 ?
Zn1 O7 1.966(2) . ?
Zn1 O4 1.947(2) . ?
Zn1 O1 1.937(2) . ?
Zn2 O10 1.9292(19) . ?
Zn2 O2 1.944(2) . ?
Zn2 O5 1.925(2) . ?
Zn2 O8 1.954(2) . ?
O11 Zn1 1.9672(18) 2 ?
O11 C16 1.266(3) . ?
O7 C11 1.253(4) . ?
O10 C16 1.260(3) . ?
O4 C6 1.248(3) . ?
O1 C1 1.261(4) . ?
O2 C1 1.255(4) . ?
O5 C6 1.263(4) . ?
O8 C11 1.263(4) . ?
O9 C12 1.374(4) . ?
O9 C15 1.367(7) . ?
O9 C15A 1.403(15) . ?
O12 C17 1.364(7) . ?
O12 C20 1.399(8) . ?
O6 C7 1.32(2) . ?
O6 C10 1.441(17) . ?
O3 C2 1.351(4) . ?
O3 C5 1.389(4) . ?
C17 C16 1.463(4) . ?
C17 C18 1.353(5) . ?
C17 C18A 1.344(10) . ?
C17 O12A 1.364(12) . ?
C6 C7 1.463(4) . ?
C8 H8 0.9500 . ?
C8 C7 1.42(3) . ?
C8 C9 1.30(3) . ?
C7 O13 1.290(19) . ?
C7 C34 1.42(3) . ?
C3 H3 0.9500 . ?
C3 C2 1.335(5) . ?
C3 C4 1.422(5) . ?
C1 C2 1.466(4) . ?
C18 H18 0.9500 . ?
C18 C19 1.461(7) . ?
C11 C12 1.468(4) . ?
C12 C13 1.364(8) . ?
C12 C13A 1.370(15) . ?
C10 H10 0.9500 . ?
C10 H10A 0.9500 . ?
C10 C9 1.323(6) . ?
C10 C34 1.31(3) . ?
C5 H5 0.9500 . ?
C5 C4 1.317(6) . ?
C9 H9 0.9500 . ?
C9 O13 1.51(2) . ?
C4 H4 0.9500 . ?
C19 H19 0.9500 . ?
C19 C20 1.342(8) . ?
C13 H13 0.9500 . ?
C13 C14 1.449(9) . ?
C20 H20 0.9500 . ?
C15 H15 0.9500 . ?
C15 C14 1.313(9) . ?
C14 H14 0.9500 . ?
C34 H34 0.9500 . ?
C18A H18A 0.9500 . ?
C18A C19A 1.405(13) . ?
C19A H19A 0.9500 . ?
C19A C20A 1.337(14) . ?
C20A H20A 0.9500 . ?
C20A O12A 1.442(14) . ?
C15A H15A 0.9500 . ?
C15A C14A 1.318(16) . ?
C13A H13A 0.9500 . ?
C13A C14A 1.456(17) . ?
C14A H14A 0.9500 . ?

loop_
_geom_angle_atom_site_label_1
_geom_angle_atom_site_label_2
_geom_angle_atom_site_label_3
_geom_angle
_geom_angle_site_symmetry_1
_geom_angle_site_symmetry_3
_geom_angle_publ_flag
O7 Zn1 O11 99.25(8) . 2_545 ?
O4 Zn1 O11 110.47(8) . 2_545 ?
O4 Zn1 O7 106.60(9) . . ?
O1 Zn1 O11 108.09(8) . 2_545 ?
O1 Zn1 O7 113.14(9) . . ?
O1 Zn1 O4 117.75(10) . . ?
O10 Zn2 O2 105.05(9) . . ?
O10 Zn2 O8 97.76(9) . . ?
O2 Zn2 O8 110.21(10) . . ?
O5 Zn2 O10 115.35(9) . . ?
O5 Zn2 O2 113.47(11) . . ?
O5 Zn2 O8 113.67(11) . . ?
C16 O11 Zn1 110.51(16) . 2 ?
C11 O7 Zn1 127.06(19) . . ?
C16 O10 Zn2 138.21(18) . . ?
C6 O4 Zn1 136.3(2) . . ?
C1 O1 Zn1 132.3(2) . . ?
C1 O2 Zn2 130.8(2) . . ?
C6 O5 Zn2 129.4(2) . . ?
C11 O8 Zn2 135.0(2) . . ?
C12 O9 C15A 98.2(11) . . ?
C15 O9 C12 108.5(6) . . ?
C17 O12 C20 103.3(5) . . ?
C7 O6 C10 104.0(9) . . ?
C2 O3 C5 106.2(3) . . ?
O12 C17 C16 113.8(4) . . ?
C18 C17 O12 114.8(4) . . ?
C18 C17 C16 131.0(3) . . ?
C18A C17 C16 119.5(6) . . ?
C18A C17 O12A 110.0(7) . . ?
O12A C17 C16 130.1(7) . . ?
O11 C16 C17 117.7(2) . . ?
O10 C16 O11 121.1(2) . . ?
O10 C16 C17 121.2(2) . . ?
O4 C6 O5 126.0(3) . . ?
O4 C6 C7 117.0(3) . . ?
O5 C6 C7 117.0(3) . . ?
C7 C8 H8 126.4 . . ?
C9 C8 H8 126.4 . . ?
C9 C8 C7 107.2(14) . . ?
O6 C7 C6 120.5(7) . . ?
O6 C7 C8 109.4(14) . . ?
C8 C7 C6 129.9(12) . . ?
O13 C7 C6 122.3(10) . . ?
O13 C7 C34 112.6(13) . . ?
C34 C7 C6 125.0(9) . . ?
C2 C3 H3 127.0 . . ?
C2 C3 C4 106.0(3) . . ?
C4 C3 H3 127.0 . . ?
O1 C1 C2 116.6(3) . . ?
O2 C1 O1 126.4(3) . . ?
O2 C1 C2 117.0(3) . . ?
O3 C2 C1 122.8(3) . . ?
C3 C2 O3 110.7(3) . . ?
C3 C2 C1 126.4(3) . . ?
C17 C18 H18 128.4 . . ?
C17 C18 C19 103.2(4) . . ?
C19 C18 H18 128.4 . . ?
O7 C11 O8 126.5(3) . . ?
O7 C11 C12 118.1(3) . . ?
O8 C11 C12 115.4(3) . . ?
O9 C12 C11 118.2(3) . . ?
C13 C12 O9 107.7(6) . . ?
C13 C12 C11 134.0(6) . . ?
C13A C12 O9 119.0(12) . . ?
C13A C12 C11 121.6(12) . . ?
O6 C10 H10 125.7 . . ?
C9 C10 O6 108.5(8) . . ?
C9 C10 H10 125.7 . . ?
C9 C10 H10A 124.4 . . ?
C34 C10 H10A 124.4 . . ?
C34 C10 C9 111.3(15) . . ?
O3 C5 H5 125.4 . . ?
C4 C5 O3 109.3(3) . . ?
C4 C5 H5 125.4 . . ?
C8 C9 C10 110.1(10) . . ?
C8 C9 H9 125.0 . . ?
C10 C9 H9 125.0 . . ?
C10 C9 O13 106.8(7) . . ?
C3 C4 H4 126.1 . . ?
C5 C4 C3 107.7(3) . . ?
C5 C4 H4 126.1 . . ?
C18 C19 H19 126.4 . . ?
C20 C19 C18 107.2(4) . . ?
C20 C19 H19 126.4 . . ?
C12 C13 H13 126.7 . . ?
C12 C13 C14 106.5(6) . . ?
C14 C13 H13 126.7 . . ?
O12 C20 H20 124.3 . . ?
C19 C20 O12 111.5(5) . . ?
C19 C20 H20 124.3 . . ?
O9 C15 H15 125.0 . . ?
C14 C15 O9 110.0(6) . . ?
C14 C15 H15 125.0 . . ?
C13 C14 H14 126.4 . . ?
C15 C14 C13 107.2(6) . . ?
C15 C14 H14 126.4 . . ?
C7 O13 C9 102.7(12) . . ?
C7 C34 H34 127.2 . . ?
C10 C34 C7 105.6(14) . . ?
C10 C34 H34 127.2 . . ?
C17 C18A H18A 126.4 . . ?
C17 C18A C19A 107.2(9) . . ?
C19A C18A H18A 126.4 . . ?
C18A C19A H19A 125.9 . . ?
C20A C19A C18A 108.3(10) . . ?
C20A C19A H19A 125.9 . . ?
C19A C20A H20A 126.1 . . ?
C19A C20A O12A 107.8(10) . . ?
O12A C20A H20A 126.1 . . ?
C17 O12A C20A 105.3(9) . . ?
O9 C15A H15A 122.7 . . ?
C14A C15A O9 114.7(14) . . ?
C14A C15A H15A 122.7 . . ?
C12 C13A H13A 130.3 . . ?
C12 C13A C14A 99.4(14) . . ?
C14A C13A H13A 130.3 . . ?
C15A C14A C13A 108.1(14) . . ?
C15A C14A H14A 126.0 . . ?
C13A C14A H14A 126.0 . . ?

loop_
_geom_torsion_atom_site_label_1
_geom_torsion_atom_site_label_2
_geom_torsion_atom_site_label_3
_geom_torsion_atom_site_label_4
_geom_torsion
_geom_torsion_site_symmetry_1
_geom_torsion_site_symmetry_2
_geom_torsion_site_symmetry_3
_geom_torsion_site_symmetry_4
_geom_torsion_publ_flag
Zn1 O11 C16 O10 -1.3(3) 2 . . . ?
Zn1 O11 C16 C17 179.02(18) 2 . . . ?
Zn1 O7 C11 O8 -1.5(5) . . . . ?
Zn1 O7 C11 C12 178.9(2) . . . . ?
Zn1 O4 C6 O5 0.4(5) . . . . ?
Zn1 O4 C6 C7 -179.1(2) . . . . ?
Zn1 O1 C1 O2 -5.2(5) . . . . ?
Zn1 O1 C1 C2 175.3(2) . . . . ?
Zn2 O10 C16 O11 166.69(19) . . . . ?
Zn2 O10 C16 C17 -13.6(4) . . . . ?
Zn2 O2 C1 O1 -16.2(5) . . . . ?
Zn2 O2 C1 C2 163.3(2) . . . . ?
Zn2 O5 C6 O4 -6.4(5) . . . . ?
Zn2 O5 C6 C7 173.0(2) . . . . ?
Zn2 O8 C11 O7 -21.8(5) . . . . ?
Zn2 O8 C11 C12 157.8(3) . . . . ?
O7 C11 C12 O9 4.1(5) . . . . ?
O7 C11 C12 C13 -172.2(10) . . . . ?
O7 C11 C12 C13A 171(2) . . . . ?
O4 C6 C7 O6 -177.1(9) . . . . ?
O4 C6 C7 C8 -2.8(16) . . . . ?
O4 C6 C7 O13 -7.3(13) . . . . ?
O4 C6 C7 C34 168.9(15) . . . . ?
O1 C1 C2 O3 179.5(3) . . . . ?
O1 C1 C2 C3 4.2(5) . . . . ?
O2 C1 C2 O3 -0.1(5) . . . . ?
O2 C1 C2 C3 -175.4(3) . . . . ?
O5 C6 C7 O6 3.4(9) . . . . ?
O5 C6 C7 C8 177.7(16) . . . . ?
O5 C6 C7 O13 173.2(13) . . . . ?
O5 C6 C7 C34 -10.6(15) . . . . ?
O8 C11 C12 O9 -175.5(3) . . . . ?
O8 C11 C12 C13 8.2(10) . . . . ?
O8 C11 C12 C13A -8(2) . . . . ?
O9 C12 C13 C14 2.1(9) . . . . ?
O9 C12 C13A C14A -6(3) . . . . ?
O9 C15 C14 C13 2.6(11) . . . . ?
O9 C15A C14A C13A -8(4) . . . . ?
O12 C17 C16 O11 -173.0(5) . . . . ?
O12 C17 C16 O10 7.3(6) . . . . ?
O12 C17 C18 C19 0.7(7) . . . . ?
O6 C10 C9 C8 5.7(16) . . . . ?
O3 C5 C4 C3 -3.2(6) . . . . ?
C17 O12 C20 C19 -0.2(9) . . . . ?
C17 C18 C19 C20 -0.8(6) . . . . ?
C17 C18A C19A C20A 9.7(15) . . . . ?
C16 C17 C18 C19 172.8(4) . . . . ?
C16 C17 C18A C19A 173.3(8) . . . . ?
C16 C17 O12A C20A -176.2(6) . . . . ?
C6 C7 O13 C9 177.9(6) . . . . ?
C6 C7 C34 C10 176.2(9) . . . . ?
C7 O6 C10 C9 -8.9(12) . . . . ?
C7 C8 C9 C10 0(2) . . . . ?
C2 O3 C5 C4 3.6(5) . . . . ?
C2 C3 C4 C5 1.6(5) . . . . ?
C18 C17 C16 O11 14.9(6) . . . . ?
C18 C17 C16 O10 -164.8(5) . . . . ?
C18 C19 C20 O12 0.6(8) . . . . ?
C11 C12 C13 C14 178.6(7) . . . . ?
C11 C12 C13A C14A -172.8(13) . . . . ?
C12 O9 C15 C14 -1.4(9) . . . . ?
C12 O9 C15A C14A 5(3) . . . . ?
C12 C13 C14 C15 -2.9(11) . . . . ?
C12 C13A C14A C15A 8(3) . . . . ?
C10 O6 C7 C6 -176.1(5) . . . . ?
C10 O6 C7 C8 8.6(17) . . . . ?
C10 C9 O13 C7 5.1(16) . . . . ?
C5 O3 C2 C3 -2.6(4) . . . . ?
C5 O3 C2 C1 -178.5(3) . . . . ?
C9 C8 C7 O6 -6(2) . . . . ?
C9 C8 C7 C6 179.6(8) . . . . ?
C9 C10 C34 C7 11(2) . . . . ?
C4 C3 C2 O3 0.7(4) . . . . ?
C4 C3 C2 C1 176.4(3) . . . . ?
C20 O12 C17 C16 -173.8(5) . . . . ?
C20 O12 C17 C18 -0.3(9) . . . . ?
C15 O9 C12 C11 -177.7(8) . . . . ?
C15 O9 C12 C13 -0.6(8) . . . . ?
O13 C7 C34 C10 -7(3) . . . . ?
C34 C7 O13 C9 1(2) . . . . ?
C34 C10 C9 O13 -10.2(17) . . . . ?
C18A C17 C16 O11 -10.3(8) . . . . ?
C18A C17 C16 O10 170.0(7) . . . . ?
C18A C17 O12A C20A 10.7(15) . . . . ?
C18A C19A C20A O12A -3.1(17) . . . . ?
C19A C20A O12A C17 -4.4(17) . . . . ?
O12A C17 C16 O11 177.2(11) . . . . ?
O12A C17 C16 O10 -2.5(12) . . . . ?
O12A C17 C18A C19A -12.7(14) . . . . ?
C15A O9 C12 C11 168.8(16) . . . . ?
C15A O9 C12 C13A 1(2) . . . . ?

_smtbx_masks_special_details     ?
loop_
_smtbx_masks_void_nr
_smtbx_masks_void_average_x
_smtbx_masks_void_average_y
_smtbx_masks_void_average_z
_smtbx_masks_void_volume
_smtbx_masks_void_count_electrons
_smtbx_masks_void_content
1 0.000 0.000 0.000 72.1 20.1 ?
2 0.000 0.000 0.500 102.3 16.3 ?
3 0.500 0.500 0.000 102.3 16.3 ?
4 0.500 0.500 0.500 72.1 20.1 ?

_smtbx_masks_void_probe_radius   1.2
_smtbx_masks_void_truncation_radius 1.2
_shelx_res_file                  
;
TITL a_a.res in P2(1)/n
REM Old TITL a in P2(1)/n
REM SHELXT solution in P2(1)/n
REM R1 0.120, Rweak 0.003, Alpha 0.025, Orientation as input
REM Formula found by SHELXT: C41 N10 O16 Zn4
CELL 0.71073 13.5158 12.8924 13.8937 90 91.106 90
ZERR 4 0.0007 0.0006 0.0007 0 0.001 0
LATT 1
SYMM 0.5-X,0.5+Y,0.5-Z
SFAC C H O Zn
UNIT 80 48 48 8
ISOR 0.005 0.01 C9
EADP O6 C34
DFIX 2.2 C34 C9
SADI 0.04 C18 C20 C18A C20A
SADI O12 C20 O12A C20A
SADI O12 C17 O12A C17
SADI C17 C18 C17 C18A
SADI 0.04 C17 C20 C17 C20A
SADI C18 C19 C18A C19A
SADI 0.04 C17 C19 C17 C19A
SADI C19 C20 C19A C20A
SADI 0.04 O12 C19 O12A C19A
ISOR 0.01 0.02 C19A C18A O12A C20A
ISOR 0.001 0.002 C18A C20
SADI C12 C13 C12 C13A
SADI 0.04 O9 C14 O9 C14A
SADI C13 C14 C13A C14A
SADI 0.04 C13 C15 C13A C15A
SADI 0.04 C12 C14 C12 C14A
SADI C15 C14 C15A C14A
SADI O9 C15 O9 C15A
EADP C14A C14
EADP C15A C15
DFIX 2.2 0.03 C12 C15A
ISOR 0.001 0.002 C20A

L.S. 20
PLAN  2
SIZE 0.01 0.01 0.02
TEMP -153.15
CONF
LIST 6
ABIN
MORE -1
BOND $H
fmap 2
acta
OMIT -4 52
REM <olex2.extras>
REM <HklSrc "%.\\1.hkl">
REM </olex2.extras>

WGHT    0.045400    2.653700
FVAR       0.33405   0.68284   0.71142
ZN1   4    0.379460    0.279684    0.289039    11.00000    0.02060    0.02457 =
         0.02536    0.00290   -0.00250    0.00514
ZN2   4    0.214748    0.450423    0.209294    11.00000    0.03543    0.02832 =
         0.02883    0.00377   -0.00018    0.01328
O11   3    0.015611    0.685745    0.163887    11.00000    0.01961    0.01849 =
         0.03028   -0.00475   -0.00465    0.00117
O7    3    0.460253    0.402734    0.262003    11.00000    0.02802    0.02833 =
         0.03825    0.00825   -0.00372    0.00118
O10   3    0.135851    0.571977    0.181944    11.00000    0.02153    0.02309 =
         0.03545    0.00007   -0.00730    0.00320
O4    3    0.326092    0.231750    0.165697    11.00000    0.03826    0.03327 =
         0.02758   -0.00145   -0.01173    0.01106
O1    3    0.287496    0.301162    0.392358    11.00000    0.03740    0.03803 =
         0.02950    0.00396    0.00647    0.01388
O2    3    0.162518    0.394544    0.327958    11.00000    0.02768    0.05053 =
         0.03694    0.01529   -0.00132    0.00151
O5    3    0.220152    0.350229    0.106791    11.00000    0.05361    0.04339 =
         0.04110   -0.00964   -0.01345    0.02702
O8    3    0.340562    0.520725    0.235048    11.00000    0.02668    0.04207 =
         0.06961    0.00661    0.00184    0.00748
O9    3    0.601730    0.546264    0.227275    11.00000    0.03555    0.05345 =
         0.05363    0.00616    0.00567   -0.00656
PART 1
O12   3    0.014869    0.414795    0.135162    21.00000    0.04357    0.02785 =
         0.05730    0.00166   -0.01463   -0.00525
O6    3    0.187768    0.230952   -0.051180    10.50000    0.01423    0.03858 =
         0.03454    0.00286   -0.00979   -0.00432
PART 0
O3    3    0.062781    0.383555    0.499852    11.00000    0.04078    0.09091 =
         0.05208    0.01424    0.01097    0.01449
C17   1   -0.021908    0.513052    0.127345    11.00000    0.02201    0.01982 =
         0.02715   -0.00037   -0.00035    0.00099
C16   1    0.047443    0.593510    0.159599    11.00000    0.02113    0.02156 =
         0.01906    0.00022   -0.00074   -0.00014
C6    1    0.266225    0.265113    0.103568    11.00000    0.02309    0.03175 =
         0.02575    0.00196    0.00085    0.00464
PART 1
C8    1    0.289238    0.102316   -0.005467    10.50000    0.04208    0.01756 =
         0.04535   -0.00518   -0.01273    0.01849
AFIX  43
H8    2    0.338453    0.065406    0.030255    10.50000   -1.20000
AFIX   0
PART 0
C7    1    0.247003    0.199057    0.019626    11.00000    0.02382    0.02874 =
         0.03021    0.00232   -0.00184    0.00496
C3    1    0.186189    0.296573    0.568266    11.00000    0.02692    0.04110 =
         0.04472    0.02088    0.00429    0.01106
AFIX  43
H3    2    0.247350    0.261415    0.577920    11.00000   -1.20000
AFIX   0
C1    1    0.204340    0.345364    0.395249    11.00000    0.02694    0.02408 =
         0.02902   -0.00016   -0.00144   -0.00241
C2    1    0.152004    0.339079    0.486546    11.00000    0.02483    0.02937 =
         0.04351    0.00625    0.00909    0.00019
PART 1
C18   1   -0.111271    0.519984    0.082278    21.00000    0.01737    0.02397 =
         0.01897   -0.00155   -0.00087   -0.00224
AFIX  43
H18   2   -0.149359    0.580373    0.068803    21.00000   -1.20000
AFIX   0
PART 0
C11   1    0.429764    0.492298    0.242759    11.00000    0.03012    0.03211 =
         0.03033    0.00464    0.00129    0.00278
C12   1    0.503473    0.573787    0.226556    11.00000    0.03626    0.03716 =
         0.03963    0.00980    0.00003    0.00273
C10   1    0.182229    0.143441   -0.115528    11.00000    0.04953    0.07042 =
         0.03530    0.00660   -0.01697   -0.02750
PART 1
AFIX  43
H10   2    0.138665    0.137003   -0.169678    10.50000   -1.20000
AFIX  43
PART 2
H10A  2    0.148343    0.141886   -0.176056    10.50000   -1.20000
AFIX   0
PART 0
C5    1    0.038439    0.363491    0.594698    11.00000    0.03135    0.12414 =
         0.04536    0.00858    0.01773    0.00684
AFIX  43
H5    2   -0.022058    0.382082    0.623819    11.00000   -1.20000
AFIX   0
C9    1    0.248007    0.073527   -0.086553    11.00000    0.09072    0.03601 =
         0.04564   -0.00877    0.00129   -0.00213
PART 1
AFIX  43
H9    2    0.262943    0.011402   -0.120050    11.00000   -1.20000
AFIX   0
PART 0
C4    1    0.112418    0.314640    0.637906    11.00000    0.04783    0.09313 =
         0.05152    0.03252    0.00860   -0.00700
AFIX  43
H4    2    0.115885    0.294991    0.703785    11.00000   -1.20000
AFIX   0
PART 1
C19   1   -0.135045    0.412108    0.059336    21.00000    0.02527    0.03083 =
         0.04549   -0.00705   -0.00413   -0.01014
AFIX  43
H19   2   -0.193532    0.387700    0.027801    21.00000   -1.20000
AFIX   0
C13   1    0.498284    0.678642    0.214267    31.00000    0.05436    0.03330 =
         0.04644    0.00335   -0.00845    0.00125
AFIX  43
H13   2    0.440049    0.719920    0.212894    31.00000   -1.20000
AFIX   0
C20   1   -0.058818    0.353946    0.091140    21.00000    0.03770    0.03532 =
         0.03959   -0.00087   -0.00093   -0.00237
AFIX  43
H20   2   -0.055332    0.280697    0.084587    21.00000   -1.20000
AFIX   0
C15   1    0.657122    0.633779    0.214562    31.00000    0.05050    0.07079 =
         0.04966    0.01233   -0.00084   -0.02885
AFIX  43
H15   2    0.727362    0.635738    0.213702    31.00000   -1.20000
AFIX   0
C14   1    0.599011    0.714683    0.203722    31.00000    0.08153    0.05016 =
         0.05563    0.01674   -0.01735   -0.03785
AFIX  43
H14   2    0.619221    0.783896    0.191292    31.00000   -1.20000
AFIX   0
PART 2
O13   3    0.296622    0.115447    0.004137    10.50000    0.08373    0.04790 =
         0.03263   -0.01573   -0.02221    0.01741
C34   1    0.169863    0.215104   -0.049953    10.50000    0.01423    0.03858 =
         0.03454    0.00286   -0.00979   -0.00432
AFIX  43
H34   2    0.119892    0.266896   -0.049052    10.50000   -1.20000
AFIX   0
C18A  1   -0.118704    0.535679    0.118051   -21.00000    0.01844    0.01856 =
         0.01881   -0.00098    0.00026    0.00005
AFIX  43
H18A  2   -0.149780    0.598506    0.136520   -21.00000   -1.20000
AFIX   0
C19A  1   -0.165311    0.449011    0.075905   -21.00000    0.03032    0.04591 =
         0.04901   -0.00456   -0.01853   -0.00188
AFIX  43
H19A  2   -0.231691    0.446317    0.052282   -21.00000   -1.20000
AFIX   0
C20A  1   -0.100205    0.370993    0.074756   -21.00000    0.02912    0.02825 =
         0.02988   -0.00050   -0.00072   -0.00002
AFIX  43
H20A  2   -0.112961    0.302347    0.052980   -21.00000   -1.20000
AFIX   0
O12A  3   -0.007157    0.409643    0.112475   -21.00000    0.02530    0.02590 =
         0.05336    0.00371    0.00268    0.00541
C15A  1    0.640208    0.639075    0.190908   -31.00000    0.05050    0.07079 =
         0.04966    0.01233   -0.00084   -0.02885
AFIX  43
H15A  2    0.708209    0.647559    0.176724   -31.00000   -1.20000
AFIX   0
C13A  1    0.476644    0.669862    0.192929   -31.00000    0.08453    0.03676 =
         0.05889    0.01856   -0.03313   -0.02919
AFIX  43
H13A  2    0.412912    0.699308    0.182444   -31.00000   -1.20000
AFIX   0
C14A  1    0.574495    0.713585    0.177982   -31.00000    0.08153    0.05016 =
         0.05563    0.01674   -0.01735   -0.03785
AFIX  43
H14A  2    0.588521    0.783569    0.161753   -31.00000   -1.20000
AFIX   0
HKLF 4

REM  a_a.res in P2(1)/n
REM R1 =  0.0326 for    3891 Fo > 4sig(Fo)  and  0.0438 for all    4747 data
REM    372 parameters refined using     54 restraints

END

WGHT      0.0456      2.7089

REM Highest difference peak  0.601,  deepest hole -0.402,  1-sigma level  0.073
Q1    1   0.1813  0.2464  0.5407  11.00000  0.05    0.60
Q2    1   0.3236  0.4791  0.1783  11.00000  0.05    0.50
;
_shelx_res_checksum              38445
_shelx_fab_file                  
;
-19 0 -3 0.4306 -0.1039
-19 0 -1 0.0947 -0.0593
-19 0 1 -0.3471 0.0308
-19 0 3 0.1895 0.1528
-19 1 -3 0.5206 -0.0646
-19 1 -2 -0.6335 0.0462
-19 1 -1 -0.1410 -0.0278
-19 1 0 -0.2693 0.0608
-19 1 1 -0.5109 -0.0861
-19 1 2 -0.2073 -0.0351
-19 1 3 -0.2263 -0.2139
-19 2 -2 0.2792 -0.0383
-19 2 -1 -1.1634 -0.1968
-19 2 0 0.3994 0.0022
-19 2 1 -0.8414 -0.0700
-19 2 2 0.3799 -0.0579
-19 2 3 -0.0058 0.0864
-19 3 -1 0.6531 -0.1525
-19 3 0 0.6308 0.1186
-19 3 1 0.6372 -0.0385
-18 0 -6 -0.9833 0.0222
-18 0 -4 -1.4470 -0.0343
-18 0 -2 -1.1579 -0.0190
-18 0 0 -0.6076 0.0287
-18 0 2 -0.4143 0.0292
-18 0 4 -0.2476 -0.0453
-18 0 6 -0.0697 -0.1150
-18 1 -6 0.1726 0.1042
-18 1 -5 -0.2031 -0.0163
-18 1 -4 0.0955 0.0264
-18 1 -3 -0.2892 -0.0703
-18 1 -2 0.2939 0.0126
-18 1 -1 -1.0032 -0.1179
-18 1 0 0.3381 0.0211
-18 1 1 -1.4153 -0.0706
-18 1 2 0.4308 -0.0340
-18 1 3 -0.4178 0.0746
-18 1 4 0.5404 -0.0666
-18 1 5 0.8785 0.1439
-18 1 6 0.1504 0.0022
-18 1 7 0.9436 -0.0032
-18 2 -6 -0.6806 -0.3304
-18 2 -5 0.6562 -0.1175
-18 2 -4 -0.0153 -0.2461
-18 2 -3 0.6854 -0.1181
-18 2 -2 0.7173 0.0439
-18 2 -1 -0.2442 -0.0868
-18 2 0 0.6366 0.1393
-18 2 1 -0.6252 -0.0179
-18 2 2 0.0757 -0.0013
-18 2 3 -0.0547 -0.0599
-18 2 4 -0.1722 -0.0499
-18 2 5 0.5722 -0.1818
-18 2 6 -0.0186 0.1260
-18 2 7 0.6995 -0.1416
-18 3 -6 -0.1662 0.0505
-18 3 -5 -0.7969 0.1217
-18 3 -4 0.5377 -0.0317
-18 3 -3 -1.9107 -0.0670
-18 3 -2 0.8662 -0.0547
-18 3 -1 -2.1243 -0.1137
-18 3 0 0.2961 -0.0721
-18 3 1 -1.3215 -0.0412
-18 3 2 -0.0651 -0.0708
-18 3 3 -0.3154 0.0246
-18 3 4 0.1593 0.0286
-18 3 5 0.1442 0.1117
-18 3 6 0.0720 0.1537
-18 4 -5 0.1639 -0.1662
-18 4 -4 0.6544 -0.1539
-18 4 -3 0.7243 -0.0669
-18 4 -2 1.0892 0.0310
-18 4 -1 0.5445 0.0246
-18 4 0 0.6473 0.0574
-18 4 1 0.3433 0.0130
-18 4 2 0.2761 0.0078
-18 4 3 0.6121 -0.0657
-18 4 4 0.2045 -0.0292
-18 4 5 0.6612 -0.1795
-18 4 6 0.1309 -0.0773
-18 5 -4 0.1301 0.1439
-18 5 -3 -1.2798 -0.0029
-18 5 -2 0.2051 0.0172
-18 5 -1 -0.7494 -0.0074
-18 5 0 -0.0618 -0.0524
-18 5 1 0.3482 0.0252
-18 5 2 -0.1045 0.0194
-18 5 3 0.5340 -0.0262
-18 5 4 0.0355 0.0725
-18 5 5 -0.0480 -0.0411
-18 6 -2 0.0961 -0.0056
-18 6 -1 0.7437 0.2750
-18 6 0 0.0912 -0.0433
-18 6 1 -0.2991 0.0456
-18 6 2 0.0566 0.0134
-18 6 3 -0.6646 -0.0691
-17 0 -9 0.7637 -0.0933
-17 0 -7 0.7418 -0.0679
-17 0 -5 0.5878 -0.0278
-17 0 -3 0.3389 0.0195
-17 0 -1 -0.6645 0.0251
-17 0 1 -1.4970 -0.0013
-17 0 3 -0.8622 0.0378
-17 0 5 0.3866 0.0906
-17 0 7 0.7568 0.0033
-17 0 9 0.4392 -0.1263
-17 1 -9 -0.4100 -0.0599
-17 1 -8 -0.9597 0.1311
-17 1 -7 -0.2684 -0.0913
-17 1 -6 -1.1484 -0.0445
-17 1 -5 0.2093 -0.0331
-17 1 -4 -1.1805 -0.1425
-17 1 -3 0.1838 -0.0227
-17 1 -2 -0.6541 -0.0483
-17 1 -1 -0.3703 -0.0168
-17 1 0 -0.2369 0.0730
-17 1 1 -0.6282 0.0257
-17 1 2 -0.1973 0.0553
-17 1 3 -0.3543 -0.0241
-17 1 4 -0.0721 -0.0051
-17 1 5 0.0447 -0.1181
-17 1 6 -0.1133 0.0813
-17 1 7 0.2952 -0.0101
-17 1 8 -0.4782 0.2597
-17 1 9 0.3722 0.2357
-17 2 -8 0.8974 0.1009
-17 2 -7 0.5196 -0.1017
-17 2 -6 0.4112 0.0351
-17 2 -5 0.0029 0.0039
-17 2 -4 0.5985 -0.0327
-17 2 -3 -0.8587 0.0172
-17 2 -2 0.6530 -0.0376
-17 2 -1 -1.6929 -0.0039
-17 2 0 -0.1410 -0.0531
-17 2 1 -1.7725 -0.0267
-17 2 2 -0.3584 -0.0798
-17 2 3 -0.7661 -0.0139
-17 2 4 0.3382 -0.0243
-17 2 5 0.2433 0.0553
-17 2 6 0.2831 0.0792
-17 2 7 0.1810 0.0485
-17 2 8 -0.6117 0.0830
-17 2 9 -0.2724 -0.0993
-17 3 -8 -0.8450 -0.0233
-17 3 -7 -0.7443 -0.1250
-17 3 -6 -0.6228 -0.2478
-17 3 -5 0.0760 -0.1306
-17 3 -4 0.5429 -0.2172
-17 3 -3 0.2541 -0.1067
-17 3 -2 1.1153 -0.0346
-17 3 -1 -0.5087 -0.0476
-17 3 0 0.6596 0.0531
-17 3 1 -0.7323 0.0151
-17 3 2 0.1709 0.0127
-17 3 3 -0.0299 -0.0024
-17 3 4 0.0210 -0.0205
-17 3 5 0.4033 -0.1061
-17 3 6 -0.0401 0.0399
-17 3 7 0.1941 -0.1849
-17 3 8 0.0906 0.1454
-17 3 9 0.1272 -0.1638
-17 4 -8 -0.5303 0.1300
-17 4 -7 0.5544 0.1249
-17 4 -6 -0.1858 0.1259
-17 4 -5 -0.2617 0.1078
-17 4 -4 0.8628 0.0791
-17 4 -3 -1.2796 -0.0040
-17 4 -2 1.0280 -0.0302
-17 4 -1 -1.0294 0.0050
-17 4 0 0.1167 -0.1042
-17 4 1 0.0261 0.0273
-17 4 2 -0.3297 -0.0392
-17 4 3 0.4827 -0.0216
-17 4 4 0.1278 0.0979
-17 4 5 0.0576 0.0356
-17 4 6 0.4367 0.1522
-17 4 7 -0.4920 0.1665
-17 4 8 0.2365 0.0836
-17 5 -7 -0.3353 -0.1576
-17 5 -6 -0.3433 -0.0427
-17 5 -5 0.3397 -0.1436
-17 5 -4 0.2267 -0.0066
-17 5 -3 0.9560 0.0893
-17 5 -2 0.0663 -0.0392
-17 5 -1 0.2162 0.2058
-17 5 0 -0.2936 -0.0485
-17 5 1 -0.9498 0.0382
-17 5 2 -0.1202 0.0264
-17 5 3 -0.9797 -0.0906
-17 5 4 0.2427 0.0438
-17 5 5 -0.5589 -0.0597
-17 5 6 0.4120 -0.0479
-17 5 7 -0.7187 -0.1473
-17 5 8 0.4131 -0.0869
-17 6 -6 -0.2252 0.0665
-17 6 -5 0.1408 -0.0045
-17 6 -4 -0.0498 0.0760
-17 6 -3 -0.2685 0.0150
-17 6 -2 0.1621 -0.0169
-17 6 -1 0.2550 -0.0170
-17 6 0 0.5506 -0.0516
-17 6 1 1.4122 -0.0043
-17 6 2 0.9068 -0.0192
-17 6 3 1.6134 0.0438
-17 6 4 0.9895 -0.0570
-17 6 5 0.6202 -0.0244
-17 6 6 0.8270 -0.1245
-17 6 7 -0.1429 -0.2066
-17 7 -5 0.4930 0.1033
-17 7 -4 -0.0053 0.1290
-17 7 -3 0.8159 0.1988
-17 7 -2 -0.1468 0.0464
-17 7 -1 0.4148 0.1294
-17 7 0 -0.4180 -0.0127
-17 7 1 -0.8536 -0.0385
-17 7 2 -0.7808 -0.0568
-17 7 3 -1.4516 -0.0023
-17 7 4 -0.6443 -0.0630
-17 7 5 -1.0232 0.1383
-17 8 -3 1.3416 0.0406
-17 8 -2 0.1998 -0.0238
-17 8 -1 1.0754 -0.0234
-17 8 0 0.3517 0.0190
-17 8 1 0.8050 0.0166
-17 8 2 0.5036 -0.0564
-17 8 3 0.8753 0.2113
-17 8 4 0.9476 -0.1630
-16 0 -10 -0.8249 -0.1100
-16 0 -8 -0.8591 0.0320
-16 0 -6 -1.2138 0.0947
-16 0 -4 -1.7630 0.0343
-16 0 -2 -1.5283 -0.0421
-16 0 0 -0.8933 -0.0232
-16 0 2 -0.2825 0.0326
-16 0 4 0.3516 -0.0018
-16 0 6 0.0611 -0.0723
-16 0 8 -1.2087 -0.0482
-16 0 10 -1.3989 0.0221
-16 1 -10 0.5451 0.0633
-16 1 -9 0.7938 -0.1357
-16 1 -8 0.9277 0.0087
-16 1 -7 1.4735 -0.1781
-16 1 -6 0.4136 -0.0530
-16 1 -5 1.3129 -0.1121
-16 1 -4 0.0982 -0.0234
-16 1 -3 0.6030 0.0136
-16 1 -2 -0.1642 0.0508
-16 1 -1 -0.3669 0.0878
-16 1 0 -0.7556 0.0472
-16 1 1 -0.9821 0.0299
-16 1 2 -0.7548 -0.0199
-16 1 3 -0.7900 -0.0382
-16 1 4 -0.0317 -0.0412
-16 1 5 -0.2531 0.0063
-16 1 6 0.1268 -0.0212
-16 1 7 0.1142 0.0150
-16 1 8 -0.4351 -0.0710
-16 1 9 0.5672 -0.1462
-16 1 10 -0.6420 -0.1766
-16 1 11 1.0659 -0.2777
-16 2 -10 0.0691 0.2119
-16 2 -9 -0.6399 0.0244
-16 2 -8 -0.4528 0.1382
-16 2 -7 -0.7917 0.0409
-16 2 -6 -0.7806 -0.0029
-16 2 -5 -0.4420 0.0450
-16 2 -4 -0.5483 -0.0701
-16 2 -3 -0.3377 -0.0146
-16 2 -2 -0.1302 -0.0300
-16 2 -1 -0.6289 -0.0493
-16 2 0 -0.0362 0.0412
-16 2 1 -0.6403 0.0110
-16 2 2 -0.0801 0.0471
-16 2 3 -0.2650 0.0453
-16 2 4 -0.1086 -0.0064
-16 2 5 -0.0762 -0.0243
-16 2 6 -0.4884 0.0233
-16 2 7 -0.1582 -0.0577
-16 2 8 -0.9114 0.2073
-16 2 9 0.0044 0.0314
-16 2 10 -0.4600 0.3702
-16 2 11 0.3705 0.1134
-16 3 -10 0.4711 0.0246
-16 3 -9 0.7383 -0.1385
-16 3 -8 0.4638 0.0227
-16 3 -7 1.2433 -0.0798
-16 3 -6 0.4589 -0.0008
-16 3 -5 0.8774 -0.0221
-16 3 -4 1.1280 -0.0095
-16 3 -3 0.0748 0.0035
-16 3 -2 0.8977 -0.0323
-16 3 -1 -0.4766 0.0575
-16 3 0 -0.7637 -0.0641
-16 3 1 -0.5197 0.0508
-16 3 2 -1.5034 -0.0411
-16 3 3 -0.1089 -0.0221
-16 3 4 -0.4695 0.0414
-16 3 5 0.2074 0.0291
-16 3 6 0.2918 0.0973
-16 3 7 0.0219 0.1578
-16 3 8 -0.0311 0.0598
-16 3 9 -0.0591 0.0913
-16 3 10 -0.2299 -0.0543
-16 4 -9 -0.8058 -0.0077
-16 4 -8 -0.8748 0.0255
-16 4 -7 -1.0836 -0.0857
-16 4 -6 -0.7640 -0.0231
-16 4 -5 -0.4574 -0.1430
-16 4 -4 -0.1233 -0.0298
-16 4 -3 -0.0668 -0.0669
-16 4 -2 -0.1836 -0.0640
-16 4 -1 -0.8121 0.0355
-16 4 0 -0.4819 -0.0688
-16 4 1 -1.3844 0.0212
-16 4 2 -0.1946 0.0002
-16 4 3 -0.8303 -0.0191
-16 4 4 0.0922 0.0284
-16 4 5 -0.4682 -0.0086
-16 4 6 0.0202 -0.0216
-16 4 7 -1.0342 -0.0767
-16 4 8 0.1310 -0.0406
-16 4 9 -1.1988 -0.1965
-16 4 10 0.4338 -0.0168
-16 5 -9 0.2068 -0.1388
-16 5 -8 -0.6453 0.0307
-16 5 -7 0.8449 -0.0128
-16 5 -6 -0.0536 0.0661
-16 5 -5 0.7058 0.0353
-16 5 -4 0.7710 0.0877
-16 5 -3 0.1126 0.0125
-16 5 -2 0.8820 -0.0004
-16 5 -1 0.3392 0.0008
-16 5 0 0.4601 -0.0522
-16 5 1 1.2024 -0.0032
-16 5 2 0.3337 -0.0057
-16 5 3 1.2796 -0.0037
-16 5 4 0.7100 0.0319
-16 5 5 0.3531 -0.0044
-16 5 6 1.0271 0.0231
-16 5 7 -0.2526 -0.0424
-16 5 8 0.9217 -0.0165
-16 5 9 0.1539 -0.0530
-16 5 10 0.6595 -0.1123
-16 6 -8 -0.2096 -0.0755
-16 6 -7 0.6126 -0.0096
-16 6 -6 -0.1137 0.0655
-16 6 -5 0.5474 -0.0024
-16 6 -4 -0.1864 0.0789
-16 6 -3 0.8203 0.1295
-16 6 -2 -0.5860 -0.0016
-16 6 -1 0.1353 0.1306
-16 6 0 -0.9116 -0.0271
-16 6 1 -1.2891 -0.0394
-16 6 2 -0.8751 -0.0115
-16 6 3 -1.7910 -0.0706
-16 6 4 -0.4517 -0.0143
-16 6 5 -1.4130 0.0217
-16 6 6 0.2741 0.0125
-16 6 7 -1.3240 -0.0638
-16 6 8 0.7999 0.0450
-16 6 9 -1.3393 -0.2167
-16 7 -7 0.0680 -0.2061
-16 7 -6 0.3429 -0.0440
-16 7 -5 0.7838 -0.0559
-16 7 -4 0.1680 -0.0441
-16 7 -3 1.0210 0.0636
-16 7 -2 0.2618 -0.0214
-16 7 -1 0.9566 -0.0167
-16 7 0 0.5891 0.0152
-16 7 1 1.2199 -0.0205
-16 7 2 0.9505 -0.0225
-16 7 3 1.3214 0.1409
-16 7 4 1.4041 -0.1125
-16 7 5 0.8191 0.0590
-16 7 6 1.5879 -0.1596
-16 7 7 0.4090 -0.3239
-16 7 8 0.9728 -0.1849
-16 8 -6 0.0381 -0.0596
-16 8 -5 -0.3792 0.1826
-16 8 -4 0.2165 -0.0008
-16 8 -3 -0.2951 0.0762
-16 8 -2 0.2614 0.0508
-16 8 -1 0.1618 -0.0919
-16 8 0 -0.3540 0.0368
-16 8 1 0.0549 -0.0862
-16 8 2 -1.1061 -0.0536
-16 8 3 -0.3236 0.0916
-16 8 4 -0.8046 -0.0526
-16 8 5 -0.3039 0.1590
-16 8 6 0.2060 0.0755
-16 8 7 -0.1887 0.0846
-16 9 -5 0.7877 -0.0823
-16 9 -4 0.5047 -0.1287
-16 9 -3 1.6459 0.0040
-16 9 -2 0.2747 -0.0108
-16 9 -1 1.0928 -0.0185
-16 9 0 -0.5446 0.0360
-16 9 1 -0.1519 -0.0031
-16 9 2 -0.6563 -0.0561
-16 9 3 -0.5754 0.0673
-16 9 4 0.6063 -0.0873
-16 9 5 -0.0546 0.0031
-16 10 -2 0.0121 0.0884
-16 10 -1 -0.0594 -0.0430
-16 10 0 -0.2686 0.0352
-16 10 1 0.4858 0.0632
-16 10 2 -0.1121 0.1369
-16 10 3 0.6201 0.2039
-15 0 -11 -0.3736 -0.1277
-15 0 -9 1.0685 0.0599
-15 0 -7 2.1433 0.1009
-15 0 -5 1.9784 -0.0230
-15 0 -3 1.0308 -0.0655
-15 0 -1 0.4014 0.0182
-15 0 1 0.2921 0.0271
-15 0 3 0.0109 -0.0357
-15 0 5 -0.4647 -0.0201
-15 0 7 -0.2282 0.0271
-15 0 9 1.0533 0.0114
-15 0 11 2.1776 -0.0222
-15 1 -12 0.8391 0.0895
-15 1 -11 0.3094 0.0917
-15 1 -10 0.4026 0.0437
-15 1 -9 0.0664 0.0165
-15 1 -8 0.0554 -0.0255
-15 1 -7 -0.2573 0.0247
-15 1 -6 -0.5643 -0.0040
-15 1 -5 -0.4228 0.0958
-15 1 -4 -1.1522 0.0517
-15 1 -3 -0.3471 0.0799
-15 1 -2 -1.1139 0.0388
-15 1 -1 -0.1495 -0.0032
-15 1 0 -0.7620 0.0296
-15 1 1 -0.0598 0.0028
-15 1 2 -0.2900 0.0589
-15 1 3 -0.0879 0.0570
-15 1 4 0.2021 0.0060
-15 1 5 -0.1314 0.0128
-15 1 6 -0.2954 -0.0906
-15 1 7 -0.1760 -0.0438
-15 1 8 -1.6383 -0.0142
-15 1 9 -0.0662 0.0104
-15 1 10 -1.6494 0.2163
-15 1 11 0.2128 0.0428
-15 1 12 0.0066 0.3192
-15 2 -12 -0.9324 -0.0018
-15 2 -11 -0.0830 0.1344
-15 2 -10 0.2144 -0.0354
-15 2 -9 1.1340 0.0096
-15 2 -8 0.7526 -0.0891
-15 2 -7 1.9697 -0.0861
-15 2 -6 0.2923 -0.1035
-15 2 -5 1.8190 -0.0961
-15 2 -4 0.0041 -0.0666
-15 2 -3 1.0855 -0.0268
-15 2 -2 -0.4889 -0.0166
-15 2 -1 0.3371 0.0596
-15 2 0 -1.6152 0.0101
-15 2 1 -0.1053 0.0384
-15 2 2 -1.8610 0.0106
-15 2 3 -0.0932 -0.0534
-15 2 4 -0.8365 0.0115
-15 2 5 0.1426 -0.0103
-15 2 6 -0.2557 0.0221
-15 2 7 0.3403 0.1115
-15 2 8 -0.5088 0.0008
-15 2 9 0.7110 0.0033
-15 2 10 -0.4919 -0.0674
-15 2 11 1.1369 -0.2792
-15 2 12 -0.1702 -0.1119
-15 3 -11 -0.1209 -0.0208
-15 3 -10 0.8840 0.1002
-15 3 -9 -0.8626 0.0463
-15 3 -8 0.0443 0.0469
-15 3 -7 -1.4591 0.0678
-15 3 -6 -0.6361 0.0330
-15 3 -5 -1.2891 0.0143
-15 3 -4 -0.5896 0.0507
-15 3 -3 -0.8982 -0.0420
-15 3 -2 -0.4262 0.0137
-15 3 -1 -0.9284 -0.0367
-15 3 0 -0.3248 -0.0203
-15 3 1 -0.8859 -0.0028
-15 3 2 -0.1797 0.0076
-15 3 3 -0.3365 0.0214
-15 3 4 -0.3868 0.0010
-15 3 5 -0.1755 0.0242
-15 3 6 -0.9409 -0.0546
-15 3 7 -0.9108 -0.0112
-15 3 8 -0.9834 -0.0094
-15 3 9 -1.2601 -0.0277
-15 3 10 -0.0851 0.1338
-15 3 11 -0.5008 0.0706
-15 3 12 0.9152 0.1711
-15 4 -11 -0.1934 -0.1268
-15 4 -10 0.1295 0.0978
-15 4 -9 0.6400 -0.0904
-15 4 -8 -0.1342 -0.0156
-15 4 -7 1.5344 -0.0108
-15 4 -6 0.3504 -0.0012
-15 4 -5 1.6686 0.0026
-15 4 -4 1.2831 0.0425
-15 4 -3 1.1908 -0.0277
-15 4 -2 1.1176 0.0094
-15 4 -1 0.6955 -0.0138
-15 4 0 -0.4139 -0.0112
-15 4 1 0.4782 0.0084
-15 4 2 -1.3804 0.0193
-15 4 3 0.4852 -0.0026
-15 4 4 -0.7537 0.0254
-15 4 5 0.4162 0.0122
-15 4 6 0.1602 0.0169
-15 4 7 0.2895 0.0698
-15 4 8 0.3705 0.0066
-15 4 9 0.4535 0.1120
-15 4 10 0.3473 -0.1031
-15 4 11 0.6111 0.1173
-15 4 12 0.3178 -0.2737
-15 5 -10 0.1512 -0.0643
-15 5 -9 0.1961 0.0969
-15 5 -8 -0.3457 -0.0219
-15 5 -7 -0.4187 -0.0096
-15 5 -6 -0.5853 0.0849
-15 5 -5 -0.4770 -0.0853
-15 5 -4 -0.6147 0.0903
-15 5 -3 -0.1447 -0.0246
-15 5 -2 -0.9091 -0.0145
-15 5 -1 -0.6293 0.0467
-15 5 0 -0.9675 -0.0594
-15 5 1 -1.3916 0.0073
-15 5 2 -0.4539 -0.0119
-15 5 3 -1.2565 -0.0124
-15 5 4 0.0063 0.0272
-15 5 5 -1.0163 0.0314
-15 5 6 0.2470 0.0331
-15 5 7 -1.6443 -0.0340
-15 5 8 0.6183 -0.0152
-15 5 9 -2.1227 -0.1652
-15 5 10 0.8678 -0.1378
-15 5 11 -1.4504 -0.1209
-15 6 -10 -0.3879 0.1092
-15 6 -9 -0.8500 -0.0944
-15 6 -8 -0.2293 -0.0236
-15 6 -7 -0.0811 -0.0818
-15 6 -6 0.2564 0.0087
-15 6 -5 0.7038 0.0179
-15 6 -4 0.4454 0.0447
-15 6 -3 0.6465 0.0646
-15 6 -2 0.2788 0.0052
-15 6 -1 0.4581 -0.0175
-15 6 0 0.1848 -0.0082
-15 6 1 0.7954 -0.0542
-15 6 2 0.4166 0.0037
-15 6 3 0.8713 0.0454
-15 6 4 0.9578 -0.0126
-15 6 5 0.2606 0.0276
-15 6 6 1.3250 -0.0390
-15 6 7 0.0122 -0.1964
-15 6 8 1.0818 -0.0801
-15 6 9 0.5941 -0.2643
-15 6 10 0.6670 -0.1033
-15 6 11 0.8904 -0.0346
-15 7 -9 1.6839 0.0297
-15 7 -8 0.8077 -0.1894
-15 7 -7 1.2070 0.0658
-15 7 -6 0.6186 -0.0787
-15 7 -5 0.0165 0.0765
-15 7 -4 0.4752 -0.0228
-15 7 -3 -0.1132 0.0459
-15 7 -2 0.3372 0.0135
-15 7 -1 0.3911 -0.0478
-15 7 0 -0.3074 0.0379
-15 7 1 0.2112 -0.0967
-15 7 2 -1.1426 -0.0352
-15 7 3 -0.4007 -0.0334
-15 7 4 -1.0696 -0.0997
-15 7 5 -0.6298 0.0033
-15 7 6 -0.0512 -0.0187
-15 7 7 -0.6654 -0.0164
-15 7 8 0.6467 0.0839
-15 7 9 -0.8948 0.0429
-15 7 10 0.3458 0.0973
-15 8 -8 0.9355 -0.0323
-15 8 -7 -0.5388 -0.0984
-15 8 -6 1.0807 -0.0810
-15 8 -5 0.1761 -0.0284
-15 8 -4 0.9843 -0.0749
-15 8 -3 0.9008 0.0655
-15 8 -2 0.4050 0.0142
-15 8 -1 0.7869 -0.0006
-15 8 0 -0.5675 0.0381
-15 8 1 0.2760 -0.0148
-15 8 2 -0.7805 -0.0227
-15 8 3 0.0376 0.0924
-15 8 4 0.3641 -0.0281
-15 8 5 0.2318 0.0393
-15 8 6 1.4166 -0.0670
-15 8 7 0.5800 -0.2043
-15 8 8 0.9618 -0.2523
-15 8 9 0.6189 -0.3472
-15 9 -7 -0.7192 0.1632
-15 9 -6 -0.1070 -0.1607
-15 9 -5 -1.4234 0.1158
-15 9 -4 0.3832 -0.0229
-15 9 -3 -1.0505 -0.0240
-15 9 -2 0.5533 0.0653
-15 9 -1 0.2313 -0.0829
-15 9 0 -0.0950 0.0269
-15 9 1 0.9309 0.0236
-15 9 2 -0.6160 0.0357
-15 9 3 0.7231 0.1131
-15 9 4 0.0656 0.1597
-15 9 5 0.5067 0.0953
-15 9 6 1.0529 0.1494
-15 9 7 0.4748 0.1453
-15 9 8 0.8564 -0.0214
-15 10 -6 0.2829 -0.0778
-15 10 -5 -0.0464 -0.0887
-15 10 -4 0.9261 -0.1007
-15 10 -3 0.2672 -0.0610
-15 10 -2 0.5878 -0.0156
-15 10 -1 -0.1174 -0.0126
-15 10 0 -0.9157 0.0009
-15 10 1 -0.9418 -0.0062
-15 10 2 -1.4026 -0.0256
-15 10 3 -0.9510 -0.0794
-15 10 4 0.0878 -0.0034
-15 10 5 0.0444 -0.1155
-15 10 6 1.4494 -0.0439
-15 11 -3 -0.6218 -0.0083
-15 11 -2 -0.8820 0.1508
-15 11 -1 0.0537 0.0130
-15 11 0 -1.0669 -0.0147
-15 11 1 0.4722 0.0332
-15 11 2 -0.4977 0.1189
-15 11 3 0.2025 0.0260
-15 11 4 0.3966 0.4331
-14 0 -12 0.9392 0.2735
-14 0 -10 0.8108 0.2036
-14 0 -8 0.5880 -0.0542
-14 0 -6 0.0630 -0.1287
-14 0 -4 -0.5177 -0.0083
-14 0 -2 -0.6999 0.0347
-14 0 0 -0.7031 -0.0102
-14 0 2 -0.4523 -0.0031
-14 0 4 0.0782 0.0210
-14 0 6 -0.2912 0.0014
-14 0 8 -1.6717 -0.0242
-14 0 10 -1.8618 -0.0161
-14 0 12 -0.2452 0.0582
-14 1 -13 -0.1761 -0.2557
-14 1 -12 -1.2370 0.0912
-14 1 -11 0.5051 -0.1619
-14 1 -10 -0.5499 -0.0050
-14 1 -9 1.5506 0.0121
-14 1 -8 -0.0747 -0.0188
-14 1 -7 2.2081 0.0918
-14 1 -6 -0.4628 0.0111
-14 1 -5 1.7933 0.0247
-14 1 -4 -0.9877 0.0155
-14 1 -3 0.7605 -0.0231
-14 1 -2 -1.1934 0.0015
-14 1 -1 0.3676 0.0200
-14 1 0 -1.1234 -0.0051
-14 1 1 0.7297 0.0084
-14 1 2 -0.6699 -0.0004
-14 1 3 0.7995 -0.0685
-14 1 4 -0.2228 0.0140
-14 1 5 0.3369 -0.0317
-14 1 6 -0.3528 0.0144
-14 1 7 0.1541 0.0835
-14 1 8 -0.5834 0.0031
-14 1 9 0.7346 0.0321
-14 1 10 -0.2777 0.0598
-14 1 11 1.5217 -0.1877
-14 1 12 0.0751 0.1724
-14 1 13 1.3492 -0.3074
-14 2 -13 0.8463 -0.0321
-14 2 -12 1.3547 0.1759
-14 2 -11 0.7682 -0.0327
-14 2 -10 1.7645 0.1136
-14 2 -9 0.0699 -0.0227
-14 2 -8 1.1188 -0.0915
-14 2 -7 -0.6749 -0.0015
-14 2 -6 0.1293 -0.1315
-14 2 -5 -0.9915 0.0303
-14 2 -4 -0.3084 0.0033
-14 2 -3 -0.7617 0.0455
-14 2 -2 -0.1587 0.0557
-14 2 -1 -0.4469 0.0113
-14 2 0 -0.0092 0.0223
-14 2 1 -0.4119 -0.0198
-14 2 2 -0.1534 0.0434
-14 2 3 -0.2465 0.0042
-14 2 4 -0.5393 0.0212
-14 2 5 0.0254 0.0166
-14 2 6 -1.1402 -0.1068
-14 2 7 -0.2885 -0.0254
-14 2 8 -1.4597 -0.0997
-14 2 9 -0.7141 -0.0434
-14 2 10 -0.6705 0.1382
-14 2 11 -0.3140 0.0015
-14 2 12 0.7496 0.3087
-14 2 13 0.1824 0.0555
-14 3 -13 -0.3399 0.1062
-14 3 -12 -0.0200 0.0699
-14 3 -11 0.1382 0.1367
-14 3 -10 0.1184 0.0158
-14 3 -9 1.2624 0.0961
-14 3 -8 0.0864 -0.0523
-14 3 -7 2.0226 0.0470
-14 3 -6 -0.1538 -0.0387
-14 3 -5 1.8845 0.0083
-14 3 -4 -0.0420 -0.0333
-14 3 -3 1.3250 -0.0283
-14 3 -2 -0.1681 -0.0403
-14 3 -1 0.7537 -0.0324
-14 3 0 -1.1100 0.0221
-14 3 1 0.4069 -0.0184
-14 3 2 -1.7636 0.0698
-14 3 3 0.5376 -0.0311
-14 3 4 -1.4299 0.0120
-14 3 5 0.8280 -0.0211
-14 3 6 -1.0293 -0.0248
-14 3 7 0.7873 0.0452
-14 3 8 -0.9140 0.0127
-14 3 9 0.5700 0.0544
-14 3 10 -0.5176 -0.0510
-14 3 11 0.3812 -0.0379
-14 3 12 -0.1218 -0.2203
-14 3 13 0.0689 -0.0954
-14 4 -12 0.5245 -0.0418
-14 4 -11 0.0309 0.0908
-14 4 -10 0.8654 -0.0542
-14 4 -9 -0.6965 0.0838
-14 4 -8 0.0484 -0.0222
-14 4 -7 -1.6015 0.0450
-14 4 -6 -0.6796 0.0672
-14 4 -5 -1.5690 -0.0287
-14 4 -4 -0.6451 0.1116
-14 4 -3 -0.9080 -0.0496
-14 4 -2 -0.4707 0.0403
-14 4 -1 -0.8527 -0.0005
-14 4 0 -0.3143 -0.0397
-14 4 1 -1.1033 0.0275
-14 4 2 -0.0940 -0.0290
-14 4 3 -0.5961 0.0275
-14 4 4 -0.1964 0.0236
-14 4 5 -0.1086 0.0339
-14 4 6 -0.4613 0.0405
-14 4 7 -0.8944 -0.0015
-14 4 8 -0.1619 -0.0054
-14 4 9 -1.8224 -0.0450
-14 4 10 0.6472 -0.0914
-14 4 11 -1.2187 0.0213
-14 4 12 1.1280 -0.1347
-14 4 13 0.0384 0.1233
-14 5 -12 0.4843 0.2932
-14 5 -11 -0.6477 -0.0932
-14 5 -10 -0.1571 0.1302
-14 5 -9 -0.4655 -0.0614
-14 5 -8 -0.3684 -0.0366
-14 5 -7 0.4336 0.0015
-14 5 -6 0.1627 0.0105
-14 5 -5 1.1154 0.0313
-14 5 -4 0.7217 0.0697
-14 5 -3 1.0434 0.0001
-14 5 -2 0.5415 0.0083
-14 5 -1 0.6121 -0.0521
-14 5 0 -0.3296 -0.0246
-14 5 1 0.4267 -0.0430
-14 5 2 -0.9355 0.0066
-14 5 3 0.4278 0.0189
-14 5 4 -0.6108 -0.0045
-14 5 5 0.2126 0.0068
-14 5 6 -0.0483 -0.0282
-14 5 7 0.0891 -0.0573
-14 5 8 -0.0476 -0.0075
-14 5 9 0.4586 0.0231
-14 5 10 -0.2328 0.0081
-14 5 11 0.6088 0.2089
-14 5 12 -0.1959 0.0192
-14 6 -11 0.8219 0.1233
-14 6 -10 0.6424 -0.0834
-14 6 -9 1.7822 0.0565
-14 6 -8 0.5811 -0.0827
-14 6 -7 0.9636 0.0106
-14 6 -6 0.2843 0.0315
-14 6 -5 -0.3356 -0.0064
-14 6 -4 0.1547 0.0481
-14 6 -3 -0.4784 0.0094
-14 6 -2 0.0157 0.0012
-14 6 -1 -0.0747 0.0100
-14 6 0 -0.3192 0.0034
-14 6 1 -0.1198 -0.0092
-14 6 2 -0.5032 -0.0018
-14 6 3 -0.4237 -0.0085
-14 6 4 -0.2556 -0.0183
-14 6 5 -0.7306 -0.0098
-14 6 6 0.2344 0.0208
-14 6 7 -1.2299 -0.0280
-14 6 8 0.5590 0.0170
-14 6 9 -1.6972 -0.0394
-14 6 10 0.4564 -0.0773
-14 6 11 -1.4615 -0.0890
-14 6 12 0.1171 -0.0974
-14 7 -11 0.0776 0.1992
-14 7 -10 -0.2453 0.0595
-14 7 -9 -0.8954 0.0445
-14 7 -8 0.0840 -0.0279
-14 7 -7 -1.1833 -0.0544
-14 7 -6 0.4949 -0.0008
-14 7 -5 -0.6104 0.0145
-14 7 -4 0.4469 0.0396
-14 7 -3 -0.0476 0.0735
-14 7 -2 -0.2218 0.0365
-14 7 -1 0.2105 -0.0066
-14 7 0 -0.9334 0.0010
-14 7 1 0.3416 -0.0473
-14 7 2 -0.9068 -0.0128
-14 7 3 0.1935 0.0390
-14 7 4 -0.0588 0.0412
-14 7 5 -0.1142 0.0380
-14 7 6 0.6215 0.0319
-14 7 7 0.0084 -0.1253
-14 7 8 0.4118 -0.1216
-14 7 9 0.5815 -0.2530
-14 7 10 0.0416 -0.1342
-14 7 11 0.8847 -0.2518
-14 8 -10 0.5974 -0.0843
-14 8 -9 1.5055 0.0123
-14 8 -8 0.7462 -0.1956
-14 8 -7 0.8360 0.0575
-14 8 -6 0.8428 -0.1536
-14 8 -5 -0.7838 0.0208
-14 8 -4 1.1173 -0.0580
-14 8 -3 -0.8227 -0.0581
-14 8 -2 1.2235 0.0209
-14 8 -1 0.6608 -0.0650
-14 8 0 0.3469 0.0279
-14 8 1 1.4098 0.0035
-14 8 2 -0.8625 -0.0178
-14 8 3 0.8929 -0.0059
-14 8 4 -0.8143 -0.0424
-14 8 5 0.4410 -0.0781
-14 8 6 0.3116 -0.0696
-14 8 7 0.4332 0.0335
-14 8 8 0.7600 -0.0626
-14 8 9 0.1700 0.2904
-14 8 10 -0.0320 0.1278
-14 9 -9 0.3104 0.0816
-14 9 -8 0.2245 0.0604
-14 9 -7 -0.5908 -0.0272
-14 9 -6 0.6900 -0.0546
-14 9 -5 -0.9418 -0.0296
-14 9 -4 1.3832 -0.0769
-14 9 -3 -0.4839 0.0109
-14 9 -2 0.9656 0.0058
-14 9 -1 -0.0305 0.0089
-14 9 0 -0.7505 0.0015
-14 9 1 -0.0599 0.0022
-14 9 2 -1.7041 -0.0327
-14 9 3 -0.1786 0.0020
-14 9 4 -0.6983 0.0341
-14 9 5 0.0531 0.0145
-14 9 6 0.5636 0.0006
-14 9 7 0.3140 0.0443
-14 9 8 0.3022 -0.2045
-14 9 9 0.1475 -0.0229
-14 10 -8 -0.7158 -0.0288
-14 10 -7 -0.7161 0.1430
-14 10 -6 -0.5003 -0.0247
-14 10 -5 -1.3018 0.0174
-14 10 -4 -0.1407 0.1036
-14 10 -3 -0.6572 -0.0485
-14 10 -2 -0.2760 0.1063
-14 10 -1 0.4412 0.0312
-14 10 0 -0.8405 -0.0268
-14 10 1 0.4373 0.0935
-14 10 2 -0.8086 0.0411
-14 10 3 -0.3132 0.0172
-14 10 4 0.4144 0.2523
-14 10 5 -0.4173 0.0071
-14 10 6 1.7172 0.1621
-14 10 7 0.0955 0.1757
-14 10 8 1.6396 -0.1297
-14 11 -6 -0.8182 0.0938
-14 11 -5 -0.4388 -0.1336
-14 11 -4 -0.0199 0.0054
-14 11 -3 -0.5308 -0.0609
-14 11 -2 0.4386 -0.0230
-14 11 -1 -0.6808 0.0322
-14 11 0 -0.2110 -0.0004
-14 11 1 -0.5800 0.0367
-14 11 2 -0.6851 0.0637
-14 11 3 0.1518 -0.0217
-14 11 4 0.0913 0.0357
-14 11 5 0.9733 -0.0029
-14 11 6 1.0139 -0.1222
-14 11 7 1.0402 0.0834
-14 12 -4 -0.3877 0.1978
-14 12 -3 -0.6590 -0.0493
-14 12 -2 -1.1861 0.1192
-14 12 -1 -0.0258 -0.0202
-14 12 0 -1.6055 -0.0480
-14 12 1 0.3916 -0.0700
-14 12 2 -1.2245 -0.0063
-14 12 3 -0.2281 -0.0936
-14 12 4 -0.4034 0.1722
-13 0 -11 1.4030 -0.7798
-13 0 -9 1.7885 -0.3809
-13 0 -7 1.7673 0.0316
-13 0 -5 1.1661 0.1029
-13 0 -3 0.1069 0.0115
-13 0 -1 -0.2184 0.0032
-13 0 1 0.4866 0.0164
-13 0 3 0.9819 -0.0037
-13 0 5 0.6802 -0.0003
-13 0 7 0.0931 0.0118
-13 0 9 -0.1880 0.0010
-13 0 11 0.2962 -0.0467
-13 0 13 1.0541 -0.1573
-13 1 -12 1.2347 0.6042
-13 1 -11 0.9304 0.0115
-13 1 -10 1.8931 0.5906
-13 1 -9 0.4848 -0.0627
-13 1 -8 1.6282 0.1047
-13 1 -7 0.0507 -0.1041
-13 1 -6 1.0039 -0.1889
-13 1 -5 -0.2745 -0.0684
-13 1 -4 0.7044 -0.0948
-13 1 -3 -0.3615 0.0221
-13 1 -2 0.6744 0.0015
-13 1 -1 -0.3444 0.0328
-13 1 0 0.3758 -0.0197
-13 1 1 -0.4882 -0.0291
-13 1 2 -0.1232 0.0088
-13 1 3 -0.4311 -0.0261
-13 1 4 -0.4366 0.0277
-13 1 5 -0.0332 0.0452
-13 1 6 -0.7736 -0.0565
-13 1 7 -0.0061 0.0779
-13 1 8 -1.1416 -0.0817
-13 1 9 -0.3813 0.0009
-13 1 10 -0.8041 0.0478
-13 1 11 -0.3663 -0.1575
-13 1 12 0.1541 0.1904
-13 1 13 -0.1053 -0.2172
-13 1 14 0.4937 0.2450
-13 2 -12 -1.0866 0.0539
-13 2 -11 0.7278 -0.0314
-13 2 -10 -0.7405 -0.0585
-13 2 -9 1.4886 -0.0107
-13 2 -8 -0.7074 0.0021
-13 2 -7 1.6698 0.0326
-13 2 -6 -1.3920 0.1006
-13 2 -5 1.0512 0.0608
-13 2 -4 -1.9354 0.0175
-13 2 -3 0.2218 0.0492
-13 2 -2 -1.7766 -0.0876
-13 2 -1 -0.0295 0.0169
-13 2 0 -1.1679 -0.0152
-13 2 1 0.4106 -0.0218
-13 2 2 -0.5055 0.0727
-13 2 3 0.9552 -0.0513
-13 2 4 -0.3775 0.0191
-13 2 5 1.0078 -0.0231
-13 2 6 -0.9988 -0.0342
-13 2 7 0.4754 0.0363
-13 2 8 -1.3665 0.0148
-13 2 9 -0.1194 0.0088
-13 2 10 -0.6249 0.0542
-13 2 11 -0.1047 -0.1026
-13 2 12 0.3277 0.0155
-13 2 13 0.4028 -0.1693
-13 2 14 0.2905 -0.0377
-13 3 -12 1.4578 -0.0467
-13 3 -11 0.5409 -0.0131
-13 3 -10 2.1001 -0.0191
-13 3 -9 -0.4951 -0.0025
-13 3 -8 1.2773 -0.0898
-13 3 -7 -1.3354 -0.0277
-13 3 -6 0.3539 -0.1075
-13 3 -5 -1.3273 -0.0423
-13 3 -4 0.3369 -0.0169
-13 3 -3 -0.7466 -0.0024
-13 3 -2 0.7301 0.0245
-13 3 -1 -0.6201 0.0236
-13 3 0 0.7953 -0.0233
-13 3 1 -1.0364 -0.0087
-13 3 2 0.3322 -0.0251
-13 3 3 -0.6858 -0.0236
-13 3 4 -0.3883 0.0254
-13 3 5 0.3742 -0.0055
-13 3 6 -0.7583 0.0234
-13 3 7 0.3025 -0.0213
-13 3 8 -0.3368 -0.0030
-13 3 9 -0.7649 -0.0270
-13 3 10 0.5670 0.0210
-13 3 11 -0.7492 0.0490
-13 3 12 1.0862 0.0598
-13 3 13 0.2322 0.1135
-13 3 14 0.8009 0.0868
-13 4 -12 0.6991 0.1755
-13 4 -11 -0.3096 0.0510
-13 4 -10 0.1883 0.0744
-13 4 -9 0.4615 0.0459
-13 4 -8 -0.2704 -0.0281
-13 4 -7 1.1309 0.0559
-13 4 -6 -0.4585 0.0057
-13 4 -5 1.1401 0.0556
-13 4 -4 -0.2786 0.0160
-13 4 -3 0.9327 0.0015
-13 4 -2 -0.1277 -0.0391
-13 4 -1 0.7936 -0.0531
-13 4 0 -0.6481 -0.0053
-13 4 1 0.8271 -0.0212
-13 4 2 -1.4941 0.0557
-13 4 3 1.0764 0.0271
-13 4 4 -1.8343 -0.0105
-13 4 5 1.0314 -0.0192
-13 4 6 -1.8275 -0.0758
-13 4 7 0.4865 -0.0621
-13 4 8 -1.9331 -0.0179
-13 4 9 0.0748 0.0343
-13 4 10 -1.7833 0.0135
-13 4 11 -0.0047 0.1514
-13 4 12 -1.1327 -0.0236
-13 4 13 -0.1029 0.1085
-13 4 14 -0.5311 0.0141
-13 5 -12 0.1342 0.0277
-13 5 -11 0.5857 0.1407
-13 5 -10 0.2610 -0.0406
-13 5 -9 0.6146 0.0602
-13 5 -8 -0.2392 -0.0107
-13 5 -7 -0.4495 0.0307
-13 5 -6 -0.4971 0.0769
-13 5 -5 -1.1428 0.0149
-13 5 -4 -0.0692 0.0762
-13 5 -3 -0.7266 0.0099
-13 5 -2 0.2114 0.0032
-13 5 -1 -0.3855 0.0287
-13 5 0 0.0394 -0.0339
-13 5 1 -0.6659 0.0421
-13 5 2 0.0571 -0.0252
-13 5 3 -0.6719 0.0299
-13 5 4 0.3648 0.0225
-13 5 5 -0.2961 0.0127
-13 5 6 0.4386 0.0787
-13 5 7 -0.5376 0.0081
-13 5 8 0.2359 0.0087
-13 5 9 -1.2246 -0.0139
-13 5 10 0.1411 -0.1667
-13 5 11 -0.9659 -0.1162
-13 5 12 0.1591 -0.2069
-13 5 13 0.1954 -0.2716
-13 6 -12 -0.2101 0.2672
-13 6 -11 0.2629 0.0754
-13 6 -10 -0.6664 0.0479
-13 6 -9 -0.6159 -0.0065
-13 6 -8 -0.7301 -0.0855
-13 6 -7 -0.8561 -0.0233
-13 6 -6 -0.3177 -0.0029
-13 6 -5 -0.4178 0.0098
-13 6 -4 -0.1462 0.0764
-13 6 -3 0.1734 0.0133
-13 6 -2 -0.4969 0.0203
-13 6 -1 0.4941 -0.0276
-13 6 0 -1.0106 -0.0537
-13 6 1 0.4855 -0.0242
-13 6 2 -1.1616 -0.0379
-13 6 3 0.2732 0.0195
-13 6 4 -0.7916 0.0299
-13 6 5 0.0039 -0.0053
-13 6 6 -0.5172 0.0374
-13 6 7 0.0145 -0.0513
-13 6 8 -0.8249 -0.0115
-13 6 9 0.5102 -0.0054
-13 6 10 -1.1182 0.0760
-13 6 11 0.8863 0.0309
-13 6 12 -0.7805 0.3286
-13 6 13 0.4823 -0.0326
-13 7 -12 -0.1818 0.2178
-13 7 -11 0.7323 0.0420
-13 7 -10 0.1740 0.0285
-13 7 -9 2.3552 -0.0317
-13 7 -8 0.5903 -0.0606
-13 7 -7 1.6562 -0.0227
-13 7 -6 0.6325 -0.0095
-13 7 -5 -0.2862 0.0019
-13 7 -4 0.6641 0.0150
-13 7 -3 -0.8315 -0.0024
-13 7 -2 0.6928 0.0014
-13 7 -1 0.0825 -0.0021
-13 7 0 0.2341 0.0076
-13 7 1 0.6882 0.0174
-13 7 2 -0.3758 0.0092
-13 7 3 0.3539 -0.0202
-13 7 4 -0.3771 -0.0042
-13 7 5 -0.2641 -0.0834
-13 7 6 0.0130 -0.0264
-13 7 7 -0.7407 -0.0058
-13 7 8 -0.0022 -0.0321
-13 7 9 -1.0866 0.1378
-13 7 10 -0.4411 0.0697
-13 7 11 -1.0390 0.0797
-13 7 12 -0.5840 0.2173
-13 8 -11 1.2731 0.1868
-13 8 -10 -0.0186 0.0775
-13 8 -9 0.3507 0.0346
-13 8 -8 -0.2668 0.0344
-13 8 -7 -0.9658 -0.0586
-13 8 -6 -0.0704 -0.0056
-13 8 -5 -1.4743 -0.0116
-13 8 -4 0.4512 0.0022
-13 8 -3 -0.8501 0.0343
-13 8 -2 0.2983 0.0468
-13 8 -1 0.2334 0.0047
-13 8 0 -0.7648 0.0151
-13 8 1 0.7296 -0.0165
-13 8 2 -1.6159 -0.0295
-13 8 3 0.3089 0.0001
-13 8 4 -1.3993 0.0555
-13 8 5 -0.2427 0.0301
-13 8 6 -0.7833 0.1012
-13 8 7 -0.2189 0.0425
-13 8 8 -0.6542 -0.0427
-13 8 9 0.2079 -0.0633
-13 8 10 -0.6082 -0.1197
-13 8 11 0.5856 -0.2629
-13 8 12 -0.0879 -0.0041
-13 9 -10 -0.2201 0.0409
-13 9 -9 0.8691 0.1141
-13 9 -8 -0.1917 -0.0470
-13 9 -7 0.1261 0.0691
-13 9 -6 0.1286 -0.0611
-13 9 -5 -0.8678 -0.0365
-13 9 -4 0.4949 0.0098
-13 9 -3 -0.2940 -0.0808
-13 9 -2 0.5653 0.0430
-13 9 -1 1.0079 0.0270
-13 9 0 -0.0821 -0.0185
-13 9 1 1.0263 0.1126
-13 9 2 -0.8181 -0.0231
-13 9 3 0.1832 -0.0026
-13 9 4 -0.3635 0.0306
-13 9 5 0.1189 -0.1158
-13 9 6 1.0113 -0.0571
-13 9 7 0.6532 0.0246
-13 9 8 1.5366 -0.1540
-13 9 9 0.6275 0.2525
-13 9 10 0.5936 0.0208
-13 9 11 0.0840 0.2996
-13 10 -9 -0.0854 -0.0278
-13 10 -8 -0.5816 0.2183
-13 10 -7 -0.6835 -0.0711
-13 10 -6 -0.6183 0.0565
-13 10 -5 -1.1000 -0.0587
-13 10 -4 0.1581 -0.0486
-13 10 -3 -0.9087 -0.0056
-13 10 -2 0.7391 -0.0309
-13 10 -1 -0.2905 0.0326
-13 10 0 0.1005 -0.0102
-13 10 1 0.3760 0.0184
-13 10 2 -0.8249 0.0049
-13 10 3 0.7058 -0.0016
-13 10 4 -0.6642 0.0185
-13 10 5 0.5036 0.0606
-13 10 6 0.0474 -0.0344
-13 10 7 -0.0299 0.1287
-13 10 8 -0.0441 -0.0871
-13 10 9 -0.4701 0.0663
-13 10 10 -0.6594 -0.0637
-13 11 -8 -0.3491 0.1523
-13 11 -7 -0.3043 0.0910
-13 11 -6 -0.4029 0.1173
-13 11 -5 -0.7230 -0.0355
-13 11 -4 -0.5118 0.1236
-13 11 -3 -0.1280 -0.0416
-13 11 -2 -0.8688 0.0751
-13 11 -1 0.6064 0.0310
-13 11 0 -1.4120 -0.0327
-13 11 1 -0.0018 -0.0022
-13 11 2 -1.4051 -0.0201
-13 11 3 -1.3604 -0.0778
-13 11 4 -0.1578 0.0878
-13 11 5 -1.6397 0.0139
-13 11 6 1.5065 0.1060
-13 11 7 -0.6762 0.1645
-13 11 8 1.9676 0.0561
-13 12 -6 -0.8316 0.1702
-13 12 -5 -0.5375 -0.0828
-13 12 -4 -0.9071 0.0794
-13 12 -3 -0.2347 -0.0242
-13 12 -2 -0.4634 0.0065
-13 12 -1 0.0353 0.0213
-13 12 0 -0.3805 0.0251
-13 12 1 0.2415 0.0333
-13 12 2 -0.5991 0.0813
-13 12 3 0.5135 0.0823
-13 12 4 -0.4444 0.0041
-13 12 5 0.6189 0.0938
-13 12 6 0.0085 -0.1388
-13 12 7 0.3734 -0.0588
-13 13 -4 0.1424 0.0941
-13 13 -3 -1.0172 -0.0943
-13 13 -2 -0.3385 0.0375
-13 13 -1 -0.5041 -0.0338
-13 13 0 -0.5987 -0.0015
-13 13 1 0.3709 -0.0197
-13 13 2 -0.6107 -0.0132
-13 13 3 0.3115 0.0292
-13 13 4 -0.3411 -0.0182
-12 0 -10 2.4659 0.8214
-12 0 -8 2.3969 0.3353
-12 0 -6 2.0108 -0.0211
-12 0 -4 1.9983 -0.0293
-12 0 -2 1.9017 -0.0006
-12 0 0 1.1875 -0.0164
-12 0 2 0.3151 0.0024
-12 0 4 -0.1695 -0.0028
-12 0 6 -0.4227 -0.0312
-12 0 8 -0.6274 -0.0131
-12 0 10 -0.6321 0.0319
-12 0 12 -0.4891 0.1026
-12 0 14 -0.5071 0.1917
-12 1 -11 1.1361 -0.4953
-12 1 -10 -0.7334 -0.1590
-12 1 -9 1.1880 -0.3798
-12 1 -8 -0.9035 -0.0483
-12 1 -7 0.7572 -0.1487
-12 1 -6 -1.3924 0.1569
-12 1 -5 0.2636 -0.0122
-12 1 -4 -1.7371 0.0953
-12 1 -3 -0.3713 0.0352
-12 1 -2 -1.5784 -0.0679
-12 1 -1 -0.7602 0.0430
-12 1 0 -0.8552 -0.0658
-12 1 1 -0.5010 -0.0016
-12 1 2 0.0263 0.0217
-12 1 3 0.0220 -0.0262
-12 1 4 0.3240 0.0419
-12 1 5 0.2258 0.0311
-12 1 6 -0.1468 -0.0022
-12 1 7 -0.2701 0.0689
-12 1 8 -0.5828 -0.0322
-12 1 9 -1.1937 0.0164
-12 1 10 -0.2140 0.0237
-12 1 11 -1.1849 -0.0462
-12 1 12 0.5490 0.0973
-12 1 13 0.2890 -0.0816
-12 1 14 0.6862 0.0374
-12 1 15 1.4497 -0.1333
-12 2 -11 0.7160 0.0070
-12 2 -10 2.8280 0.3500
-12 2 -9 -0.0264 0.0336
-12 2 -8 2.4754 0.1062
-12 2 -7 -0.4787 -0.0629
-12 2 -6 1.8864 -0.0869
-12 2 -5 -0.6439 -0.1146
-12 2 -4 1.7928 -0.0450
-12 2 -3 -0.6772 -0.0045
-12 2 -2 1.8554 0.0072
-12 2 -1 -0.8848 0.0608
-12 2 0 1.5824 -0.0364
-12 2 1 -1.3368 -0.0256
-12 2 2 0.9261 -0.0339
-12 2 3 -1.0616 -0.0770
-12 2 4 0.1810 0.0105
-12 2 5 0.0737 -0.0088
-12 2 6 -0.2187 -0.0057
-12 2 7 0.3407 0.0525
-12 2 8 -0.0497 -0.0103
-12 2 9 -0.6112 0.0372
-12 2 10 0.3435 0.0442
-12 2 11 -0.9360 -0.0062
-12 2 12 0.3700 0.0629
-12 2 13 -0.3046 -0.0205
-12 2 14 -0.0091 0.0805
-12 2 15 -0.1521 -0.0077
-12 3 -11 -0.1488 0.0751
-12 3 -10 -0.0235 -0.0581
-12 3 -9 0.6348 -0.0257
-12 3 -8 -0.7332 -0.0031
-12 3 -7 0.8019 -0.0425
-12 3 -6 -1.6290 0.0961
-12 3 -5 0.2361 0.0293
-12 3 -4 -2.0266 0.0083
-12 3 -3 -0.1700 0.0544
-12 3 -2 -1.7045 -0.1090
-12 3 -1 0.0351 0.0050
-12 3 0 -1.2829 -0.0122
-12 3 1 0.6925 -0.0050
-12 3 2 -1.2711 0.1035
-12 3 3 1.3170 0.0241
-12 3 4 -1.5953 0.0118
-12 3 5 1.1415 -0.0009
-12 3 6 -2.0729 -0.0900
-12 3 7 0.0770 -0.0490
-12 3 8 -2.3783 -0.0345
-12 3 9 -0.7865 -0.0313
-12 3 10 -1.8504 0.0125
-12 3 11 -0.5449 0.0187
-12 3 12 -0.5000 -0.0090
-12 3 13 0.3970 -0.0046
-12 3 14 0.4306 0.0524
-12 3 15 1.0042 -0.1019
-12 4 -11 0.4028 0.0202
-12 4 -10 1.1893 -0.0962
-12 4 -9 -0.1651 0.0167
-12 4 -8 0.3243 -0.0407
-12 4 -7 -1.0123 0.0034
-12 4 -6 0.0886 -0.0269
-12 4 -5 -1.1671 -0.0115
-12 4 -4 0.7876 -0.0311
-12 4 -3 -0.5070 0.0024
-12 4 -2 1.2930 -0.0251
-12 4 -1 -0.2888 0.0167
-12 4 0 1.1397 -0.0358
-12 4 1 -0.9654 -0.0028
-12 4 2 0.9173 -0.0499
-12 4 3 -1.0046 -0.0236
-12 4 4 0.9308 -0.0009
-12 4 5 0.2432 -0.0198
-12 4 6 0.8478 0.0670
-12 4 7 0.9135 -0.0011
-12 4 8 0.5381 0.0229
-12 4 9 0.1134 0.0259
-12 4 10 0.2614 -0.0923
-12 4 11 -0.3391 -0.0004
-12 4 12 0.0345 -0.0796
-12 4 13 0.3926 -0.1442
-12 4 14 -0.2129 0.0812
-12 4 15 0.7943 -0.2830
-12 5 -11 -0.1886 0.0251
-12 5 -10 -0.6093 0.0463
-12 5 -9 -0.0369 0.0151
-12 5 -8 -0.9233 -0.0634
-12 5 -7 -0.0121 0.0378
-12 5 -6 -0.9511 -0.0130
-12 5 -5 0.0026 0.0515
-12 5 -4 -0.9544 0.0470
-12 5 -3 0.4865 0.0103
-12 5 -2 -0.9196 0.0041
-12 5 -1 1.0464 -0.0272
-12 5 0 -1.1417 -0.0382
-12 5 1 1.2400 0.0270
-12 5 2 -1.7160 -0.0098
-12 5 3 1.3131 0.0730
-12 5 4 -2.1215 0.0124
-12 5 5 1.1527 -0.0053
-12 5 6 -2.3042 -0.0198
-12 5 7 0.5711 -0.0470
-12 5 8 -2.7048 -0.0476
-12 5 9 0.2531 0.0737
-12 5 10 -2.9175 0.0340
-12 5 11 0.5206 0.1281
-12 5 12 -2.0827 0.2478
-12 5 13 0.6196 -0.0255
-12 5 14 -0.5856 0.4025
-12 6 -11 0.7760 0.0634
-12 6 -10 -0.4589 0.0684
-12 6 -9 1.6345 -0.0515
-12 6 -8 -0.4711 0.0132
-12 6 -7 0.7647 -0.0207
-12 6 -6 -0.4346 0.0518
-12 6 -5 -0.5193 0.0462
-12 6 -4 0.0376 0.0384
-12 6 -3 -0.7117 0.0448
-12 6 -2 0.4625 -0.0213
-12 6 -1 -0.4147 0.0185
-12 6 0 0.4001 -0.0308
-12 6 1 -0.5329 0.0208
-12 6 2 0.4265 -0.0001
-12 6 3 -0.7865 0.0023
-12 6 4 0.8045 0.0358
-12 6 5 -0.8385 -0.0204
-12 6 6 0.6627 0.0442
-12 6 7 -1.0233 0.0433
-12 6 8 -0.3501 -0.0167
-12 6 9 -1.3198 0.0875
-12 6 10 -1.1077 -0.0578
-12 6 11 -1.0098 -0.0747
-12 6 12 -0.7926 0.0135
-12 6 13 -0.1164 -0.3034
-12 6 14 -0.1850 0.0581
-12 7 -11 1.5478 0.1511
-12 7 -10 -0.2034 -0.0422
-12 7 -9 0.4128 -0.0047
-12 7 -8 -0.7838 -0.0886
-12 7 -7 -0.8051 -0.0676
-12 7 -6 -1.0005 -0.0223
-12 7 -5 -1.0614 -0.0307
-12 7 -4 -0.7733 0.0330
-12 7 -3 -0.2767 -0.0033
-12 7 -2 -0.5677 0.0348
-12 7 -1 0.5517 -0.0089
-12 7 0 -0.7784 -0.0169
-12 7 1 0.4908 0.0005
-12 7 2 -1.2226 -0.0474
-12 7 3 -0.1169 -0.0004
-12 7 4 -1.4265 0.0261
-12 7 5 -0.2845 -0.0206
-12 7 6 -1.4124 0.0837
-12 7 7 0.2168 -0.0050
-12 7 8 -1.4290 0.0229
-12 7 9 0.8748 -0.0114
-12 7 10 -1.2242 0.0124
-12 7 11 1.1107 -0.1174
-12 7 12 -0.5902 0.1016
-12 7 13 0.6750 -0.1873
-12 8 -11 0.2205 0.1154
-12 8 -10 -0.3702 0.0588
-12 8 -9 1.1454 0.0149
-12 8 -8 0.1079 -0.0203
-12 8 -7 0.6727 -0.0208
-12 8 -6 0.0753 -0.0229
-12 8 -5 -0.3642 -0.0220
-12 8 -4 -0.2089 0.0113
-12 8 -3 -0.4157 -0.0264
-12 8 -2 -0.1062 0.0211
-12 8 -1 0.2081 0.0092
-12 8 0 0.0629 -0.0132
-12 8 1 0.4699 0.0554
-12 8 2 -0.0993 -0.0170
-12 8 3 0.3392 0.0039
-12 8 4 -0.2339 0.0155
-12 8 5 0.0615 -0.0737
-12 8 6 -0.1114 -0.0157
-12 8 7 -0.4595 -0.0165
-12 8 8 -0.1163 -0.0375
-12 8 9 -1.0000 0.1077
-12 8 10 -0.2777 0.0880
-12 8 11 -1.0135 0.1608
-12 8 12 0.0093 0.1867
-12 8 13 -0.4444 0.1677
-12 9 -11 0.5924 0.0294
-12 9 -10 0.3093 0.1597
-12 9 -9 0.0634 -0.0310
-12 9 -8 -0.2736 0.1433
-12 9 -7 -0.6572 -0.0581
-12 9 -6 -0.8511 0.0180
-12 9 -5 -0.9805 -0.0146
-12 9 -4 -0.3409 -0.0475
-12 9 -3 -0.5724 0.0250
-12 9 -2 0.6130 0.0110
-12 9 -1 0.4320 0.0247
-12 9 0 0.4102 0.0396
-12 9 1 1.1718 -0.0049
-12 9 2 -0.9503 -0.0060
-12 9 3 0.8432 -0.0260
-12 9 4 -1.8327 -0.0058
-12 9 5 -0.0407 0.0295
-12 9 6 -1.5631 0.0592
-12 9 7 -0.3570 0.0965
-12 9 8 -1.0419 0.0954
-12 9 9 0.0004 0.0453
-12 9 10 -0.6937 0.0156
-12 9 11 0.3262 -0.0140
-12 9 12 -0.1935 -0.1818
-12 10 -10 -0.1965 0.0577
-12 10 -9 0.1069 0.1942
-12 10 -8 -0.2168 0.0798
-12 10 -7 -0.6427 0.0795
-12 10 -6 -0.1978 0.0173
-12 10 -5 -0.7960 -0.0315
-12 10 -4 -0.1127 -0.0021
-12 10 -3 0.4700 -0.0338
-12 10 -2 0.0388 0.0203
-12 10 -1 1.5979 0.0517
-12 10 0 -0.2789 -0.0030
-12 10 1 0.8408 0.0534
-12 10 2 -0.8304 -0.0227
-12 10 3 -0.6871 -0.0387
-12 10 4 -0.3892 -0.0063
-12 10 5 -0.8555 -0.0523
-12 10 6 1.0404 -0.0035
-12 10 7 0.1376 0.0138
-12 10 8 1.8246 0.0239
-12 10 9 0.6134 0.0730
-12 10 10 1.1626 0.0591
-12 10 11 0.1517 0.1690
-12 11 -9 -1.0180 0.0106
-12 11 -8 0.1446 0.2134
-12 11 -7 -1.1877 0.0124
-12 11 -6 -0.5120 0.0900
-12 11 -5 -0.8706 -0.0082
-12 11 -4 -0.9494 -0.0016
-12 11 -3 -0.3323 -0.0022
-12 11 -2 -0.6504 -0.0105
-12 11 -1 0.1934 0.0071
-12 11 0 -0.3638 0.0182
-12 11 1 0.5974 -0.0067
-12 11 2 -0.5097 0.0353
-12 11 3 0.5776 0.0202
-12 11 4 -0.5445 -0.0154
-12 11 5 0.0535 0.0483
-12 11 6 -0.2306 -0.0659
-12 11 7 -0.4703 -0.0708
-12 11 8 -0.1070 -0.0297
-12 11 9 -0.6004 -0.2175
-12 11 10 -0.3572 -0.0447
-12 12 -8 0.4209 0.0838
-12 12 -7 -0.3159 0.0596
-12 12 -6 0.0407 0.0598
-12 12 -5 -0.8318 -0.0657
-12 12 -4 -0.2297 0.0086
-12 12 -3 -0.6467 -0.0671
-12 12 -2 -0.0030 0.0025
-12 12 -1 0.0641 -0.0218
-12 12 0 -0.0911 0.0270
-12 12 1 0.0785 -0.0463
-12 12 2 -0.6662 -0.0082
-12 12 3 -0.7614 -0.0318
-12 12 4 -0.5038 -0.0636
-12 12 5 -1.0996 0.0730
-12 12 6 0.6766 0.0568
-12 12 7 -0.4161 0.1019
-12 12 8 1.4269 0.3006
-12 13 -6 0.3859 0.0326
-12 13 -5 -0.8550 0.0826
-12 13 -4 0.0593 0.0013
-12 13 -3 -0.6230 0.0051
-12 13 -2 -0.3353 -0.0020
-12 13 -1 0.3389 -0.0520
-12 13 0 -0.9705 0.0017
-12 13 1 0.6722 -0.0182
-12 13 2 -1.3851 -0.0278
-12 13 3 -0.0125 0.0948
-12 13 4 -1.3226 -0.0765
-12 13 5 -0.6749 0.0587
-12 13 6 -1.0224 -0.0721
-12 13 7 -0.5668 -0.1905
-12 14 -3 -0.9433 -0.1153
-12 14 -2 0.1167 -0.0145
-12 14 -1 -0.9992 0.0458
-12 14 0 0.7434 0.0258
-12 14 1 -0.3660 0.1952
-12 14 2 0.8889 0.0424
-12 14 3 0.3251 0.2238
-12 14 4 0.2270 0.0317
-11 0 -9 0.4393 -0.1406
-11 0 -7 -0.0795 0.0038
-11 0 -5 -0.0790 -0.0340
-11 0 -3 -0.2062 -0.0687
-11 0 -1 -0.8963 -0.0181
-11 0 1 -1.5804 -0.0135
-11 0 3 -1.6907 -0.0327
-11 0 5 -1.2649 0.0090
-11 0 7 -1.0824 0.0425
-11 0 9 -1.6245 0.0194
-11 0 11 -1.6838 -0.0266
-11 0 13 -0.1706 -0.0700
-11 0 15 1.4108 -0.0576
-11 1 -10 3.3450 0.3355
-11 1 -9 -0.0492 0.0642
-11 1 -8 3.4515 0.0273
-11 1 -7 -0.2357 0.0206
-11 1 -6 3.2359 -0.0362
-11 1 -5 -0.4686 -0.0685
-11 1 -4 3.2405 0.1014
-11 1 -3 -0.7207 -0.0421
-11 1 -2 2.9506 0.0920
-11 1 -1 -0.8866 0.0338
-11 1 0 2.1276 -0.0081
-11 1 1 -0.9836 0.0191
-11 1 2 1.3291 0.0018
-11 1 3 -0.7395 -0.0446
-11 1 4 0.7971 0.0196
-11 1 5 -0.2067 -0.0418
-11 1 6 0.3359 -0.0411
-11 1 7 -0.1838 0.0310
-11 1 8 -0.1024 -0.0475
-11 1 9 -0.7184 0.0594
-11 1 10 -0.5645 0.0120
-11 1 11 -0.8010 0.0045
-11 1 12 -0.9894 0.0049
-11 1 13 -0.3535 -0.0079
-11 1 14 -0.9986 -0.0459
-11 1 15 -0.2986 0.0489
-11 1 16 -0.5719 -0.0320
-11 2 -10 -0.2222 -0.2229
-11 2 -9 0.2735 -0.1208
-11 2 -8 -1.1371 -0.0841
-11 2 -7 -0.0521 -0.1462
-11 2 -6 -2.0070 0.1522
-11 2 -5 -0.4180 -0.0846
-11 2 -4 -2.3440 0.0602
-11 2 -3 -0.6300 -0.0076
-11 2 -2 -2.3358 -0.1306
-11 2 -1 -0.6997 0.0139
-11 2 0 -2.1005 -0.0676
-11 2 1 -0.5171 -0.0141
-11 2 2 -1.5908 0.0657
-11 2 3 -0.2226 -0.0143
-11 2 4 -1.0184 0.0307
-11 2 5 -0.2927 0.0308
-11 2 6 -0.8196 -0.0463
-11 2 7 -0.8975 0.0412
-11 2 8 -1.0513 -0.0361
-11 2 9 -1.4319 0.0050
-11 2 10 -0.9285 -0.0063
-11 2 11 -0.9844 0.0131
-11 2 12 0.0939 -0.0073
-11 2 13 0.3929 0.0550
-11 2 14 0.9730 0.0085
-11 2 15 1.3731 0.0237
-11 2 16 0.6018 0.0752
-11 3 -10 2.2733 -0.0005
-11 3 -9 -0.3618 0.1181
-11 3 -8 1.8897 0.0535
-11 3 -7 -0.7239 0.0435
-11 3 -6 1.9482 0.0332
-11 3 -5 -1.0149 -0.0481
-11 3 -4 2.2616 0.0104
-11 3 -3 -0.9711 0.0112
-11 3 -2 2.1826 0.0234
-11 3 -1 -0.9230 0.0619
-11 3 0 1.9812 0.0064
-11 3 1 -1.3285 -0.0114
-11 3 2 2.0557 -0.0313
-11 3 3 -1.2504 -0.0686
-11 3 4 2.0519 -0.0181
-11 3 5 -0.0096 -0.0356
-11 3 6 1.5595 0.0276
-11 3 7 0.7720 0.0187
-11 3 8 0.8372 0.0380
-11 3 9 -0.0013 0.0671
-11 3 10 0.2872 -0.0033
-11 3 11 -0.6791 0.0676
-11 3 12 -0.1027 -0.0287
-11 3 13 -0.1713 -0.0558
-11 3 14 -0.2897 0.0574
-11 3 15 0.2373 -0.2274
-11 3 16 -0.0564 0.1862
-11 4 -10 -0.2696 0.0131
-11 4 -9 -0.1297 -0.0448
-11 4 -8 -1.0019 0.0118
-11 4 -7 0.0639 -0.0299
-11 4 -6 -1.5899 0.0273
-11 4 -5 -0.2242 0.0376
-11 4 -4 -1.9612 -0.0019
-11 4 -3 0.0463 0.0262
-11 4 -2 -1.9860 -0.0365
-11 4 -1 0.7863 -0.0327
-11 4 0 -2.1821 0.0037
-11 4 1 1.4601 0.0143
-11 4 2 -2.8688 0.0517
-11 4 3 1.9161 0.0811
-11 4 4 -3.3622 0.0187
-11 4 5 1.6111 0.0099
-11 4 6 -3.2730 -0.0331
-11 4 7 0.3721 -0.0590
-11 4 8 -3.1709 -0.0471
-11 4 9 -0.4758 0.0222
-11 4 10 -2.9327 -0.0288
-11 4 11 0.0563 0.0721
-11 4 12 -1.5955 0.0885
-11 4 13 0.9502 -0.0504
-11 4 14 0.2601 0.2878
-11 4 15 0.9321 -0.1418
-11 5 -10 0.4206 -0.0312
-11 5 -9 0.7997 -0.1035
-11 5 -8 -0.2477 -0.0145
-11 5 -7 0.0362 -0.0433
-11 5 -6 -0.2456 -0.0135
-11 5 -5 -0.6139 0.0101
-11 5 -4 0.6347 -0.0411
-11 5 -3 -0.3536 0.0000
-11 5 -2 1.3646 -0.0341
-11 5 -1 -0.1041 -0.0204
-11 5 0 1.4227 -0.0060
-11 5 1 -0.6787 -0.0140
-11 5 2 1.5383 -0.0087
-11 5 3 -1.1339 -0.0206
-11 5 4 2.0566 -0.0006
-11 5 5 -0.5118 -0.0364
-11 5 6 1.9616 0.0173
-11 5 7 0.2350 0.0083
-11 5 8 0.6808 -0.0430
-11 5 9 0.0142 0.0698
-11 5 10 -0.5859 -0.1088
-11 5 11 -0.4140 -0.0034
-11 5 12 -0.7736 -0.0175
-11 5 13 -0.1903 -0.1801
-11 5 14 -0.4472 0.1377
-11 5 15 0.0714 -0.2383
-11 6 -10 -0.5648 -0.0664
-11 6 -9 -0.1161 0.0356
-11 6 -8 -0.9491 -0.0910
-11 6 -7 -0.6750 0.0195
-11 6 -6 -1.3561 -0.0161
-11 6 -5 -0.7189 0.0178
-11 6 -4 -1.6243 0.0444
-11 6 -3 0.1352 -0.0086
-11 6 -2 -1.4749 0.0312
-11 6 -1 0.7691 -0.0209
-11 6 0 -1.3346 -0.0304
-11 6 1 0.4827 0.0325
-11 6 2 -1.6624 -0.0450
-11 6 3 0.2802 0.0556
-11 6 4 -2.1186 0.0198
-11 6 5 0.7391 -0.0080
-11 6 6 -2.4103 0.0378
-11 6 7 1.0571 -0.0181
-11 6 8 -2.7022 -0.0462
-11 6 9 0.9364 0.0429
-11 6 10 -2.6980 -0.0617
-11 6 11 0.8149 -0.0040
-11 6 12 -1.7527 0.0509
-11 6 13 0.5743 -0.1141
-11 6 14 -0.2404 0.0753
-11 6 15 0.0653 -0.0802
-11 7 -10 -0.1220 0.0566
-11 7 -9 0.4372 -0.0502
-11 7 -8 0.1604 -0.0283
-11 7 -7 -0.0832 -0.0418
-11 7 -6 -0.4302 -0.0157
-11 7 -5 -0.4525 0.0302
-11 7 -4 -0.8644 0.0230
-11 7 -3 -0.3713 0.0260
-11 7 -2 -0.3292 0.0173
-11 7 -1 -0.4975 -0.0126
-11 7 0 0.5448 -0.0165
-11 7 1 -0.7149 0.0022
-11 7 2 0.9973 -0.0149
-11 7 3 -0.5761 0.0178
-11 7 4 0.9656 0.0227
-11 7 5 -0.6765 0.0186
-11 7 6 0.4272 0.0302
-11 7 7 -1.4992 0.0581
-11 7 8 -0.5163 0.0256
-11 7 9 -2.1285 0.0688
-11 7 10 -0.8970 0.0774
-11 7 11 -1.6421 0.0210
-11 7 12 -0.0022 0.0915
-11 7 13 -0.6236 0.0569
-11 7 14 0.9909 -0.0277
-11 8 -10 1.0403 -0.0306
-11 8 -9 0.0802 -0.0298
-11 8 -8 0.2114 -0.0179
-11 8 -7 -0.4653 -0.0678
-11 8 -6 -1.0671 -0.0074
-11 8 -5 -0.4658 -0.0290
-11 8 -4 -1.1207 -0.0219
-11 8 -3 -0.1314 0.0068
-11 8 -2 -0.0746 0.0061
-11 8 -1 0.1630 0.0132
-11 8 0 0.2187 0.0276
-11 8 1 -0.0021 -0.0003
-11 8 2 -0.9561 -0.0157
-11 8 3 -0.5607 -0.0233
-11 8 4 -2.1565 -0.0409
-11 8 5 -0.6824 -0.0035
-11 8 6 -2.2517 0.0125
-11 8 7 0.1377 0.0349
-11 8 8 -1.7002 0.0782
-11 8 9 1.1253 0.0077
-11 8 10 -1.0118 0.0337
-11 8 11 1.1124 0.0117
-11 8 12 -0.2676 -0.1883
-11 8 13 0.1604 0.1499
-11 8 14 0.1083 -0.4106
-11 9 -10 0.0999 -0.0003
-11 9 -9 -0.3997 0.0997
-11 9 -8 0.3442 0.0115
-11 9 -7 -0.9478 -0.0025
-11 9 -6 -0.0514 -0.0453
-11 9 -5 -0.7282 -0.0309
-11 9 -4 -0.6704 -0.0485
-11 9 -3 0.2549 -0.0102
-11 9 -2 -0.5398 0.0084
-11 9 -1 0.9421 0.0249
-11 9 0 -0.0109 0.0052
-11 9 1 0.8311 0.0312
-11 9 2 0.0292 -0.0281
-11 9 3 0.4951 0.0137
-11 9 4 -0.2522 -0.0146
-11 9 5 0.2693 0.0109
-11 9 6 -0.2375 0.0123
-11 9 7 -0.0654 -0.0209
-11 9 8 0.0398 0.0341
-11 9 9 -0.4755 -0.0636
-11 9 10 0.3162 0.0029
-11 9 11 -0.5913 0.0487
-11 9 12 0.6847 -0.1612
-11 9 13 -0.2484 0.2462
-11 10 -10 0.1488 0.1833
-11 10 -9 -1.2446 0.0301
-11 10 -8 0.4038 0.1341
-11 10 -7 -1.0553 0.0459
-11 10 -6 -0.4894 -0.0054
-11 10 -5 -0.5265 0.0082
-11 10 -4 -1.0216 -0.0551
-11 10 -3 -0.0892 -0.0025
-11 10 -2 -0.2958 -0.0010
-11 10 -1 0.4799 0.0117
-11 10 0 0.3426 0.0470
-11 10 1 0.9609 -0.0164
-11 10 2 -0.2684 0.0270
-11 10 3 0.6106 -0.0435
-11 10 4 -1.1034 -0.0287
-11 10 5 -0.1603 -0.0106
-11 10 6 -0.9999 -0.0022
-11 10 7 -0.2072 -0.0181
-11 10 8 -0.5474 0.1102
-11 10 9 0.2747 -0.0648
-11 10 10 -0.4742 0.0741
-11 10 11 0.2996 0.0461
-11 10 12 -0.4289 -0.1619
-11 11 -10 0.3320 -0.0256
-11 11 -9 -0.3237 0.1697
-11 11 -8 0.4892 0.0583
-11 11 -7 -1.0142 0.0752
-11 11 -6 0.1740 0.0165
-11 11 -5 -1.1327 -0.0157
-11 11 -4 0.2961 -0.0444
-11 11 -3 0.0217 -0.0098
-11 11 -2 1.1106 -0.0101
-11 11 -1 1.3707 0.0152
-11 11 0 1.1480 0.0500
-11 11 1 1.0735 -0.0455
-11 11 2 -0.0003 0.0083
-11 11 3 -0.4639 -0.0763
-11 11 4 -0.5677 -0.0760
-11 11 5 -1.0172 -0.0065
-11 11 6 0.2993 0.0036
-11 11 7 -0.0813 0.0066
-11 11 8 1.2384 0.2195
-11 11 9 0.6725 -0.0126
-11 11 10 1.0360 0.2539
-11 11 11 0.3811 0.1157
-11 12 -9 -0.6187 0.0749
-11 12 -8 1.0001 0.0786
-11 12 -7 -0.8071 0.1587
-11 12 -6 0.7662 -0.0066
-11 12 -5 -0.8994 0.0898
-11 12 -4 -0.1996 -0.0258
-11 12 -3 -0.3520 -0.0049
-11 12 -2 -1.1436 0.0045
-11 12 -1 0.5551 -0.0493
-11 12 0 -1.4523 0.0174
-11 12 1 0.6295 -0.0348
-11 12 2 -1.0506 -0.0071
-11 12 3 -0.3806 0.0375
-11 12 4 -0.5910 -0.0411
-11 12 5 -1.1929 0.0202
-11 12 6 -0.5251 -0.0285
-11 12 7 -0.9976 -0.1754
-11 12 8 -0.5308 -0.0213
-11 12 9 -0.5108 -0.3124
-11 12 10 -0.4214 -0.1175
-11 13 -8 0.8769 -0.0851
-11 13 -7 -0.0376 0.0450
-11 13 -6 0.1794 -0.0627
-11 13 -5 -0.7311 -0.0745
-11 13 -4 -0.3559 -0.0740
-11 13 -3 -1.1462 -0.0918
-11 13 -2 0.4274 -0.0436
-11 13 -1 -1.0573 0.0048
-11 13 0 1.2770 0.0327
-11 13 1 -0.8372 0.0889
-11 13 2 0.5377 0.0199
-11 13 3 -0.5826 0.0933
-11 13 4 -0.8025 -0.0394
-11 13 5 -0.0357 0.0256
-11 13 6 -0.7696 0.0541
-11 13 7 0.4401 -0.0371
-11 13 8 0.2768 0.2249
-11 14 -6 0.6593 -0.0562
-11 14 -5 -1.0098 0.1160
-11 14 -4 0.9207 -0.1121
-11 14 -3 -1.6494 -0.0018
-11 14 -2 0.3997 -0.0816
-11 14 -1 -0.1768 -0.0625
-11 14 0 -0.8069 -0.0382
-11 14 1 1.2895 -0.0191
-11 14 2 -1.4664 -0.0401
-11 14 3 0.8960 0.0437
-11 14 4 -1.2854 -0.0044
-11 14 5 -0.3206 -0.0078
-11 14 6 -0.9965 0.0600
-11 15 -2 -0.4962 -0.0280
-11 15 -1 -0.6665 0.1069
-11 15 0 0.6001 -0.0037
-11 15 1 -0.9275 0.2906
-11 15 2 1.2478 0.0238
-10 0 -8 4.4762 -0.6638
-10 0 -6 4.4823 -0.3787
-10 0 -4 4.6625 0.0736
-10 0 -2 4.2241 0.1205
-10 0 0 2.7844 -0.0087
-10 0 2 1.4568 0.0246
-10 0 4 0.8839 0.0814
-10 0 6 0.4562 0.0245
-10 0 8 -0.3951 -0.0408
-10 0 10 -1.5351 -0.0318
-10 0 12 -2.1442 0.0127
-10 0 14 -1.4783 -0.0197
-10 0 16 -0.2186 -0.1577
-10 1 -9 0.0575 0.4098
-10 1 -8 -0.8873 -0.1104
-10 1 -7 -0.1742 0.3439
-10 1 -6 -1.2830 0.1184
-10 1 -5 -0.1127 0.0808
-10 1 -4 -1.3451 0.0887
-10 1 -3 -0.1980 -0.0678
-10 1 -2 -1.6516 -0.0606
-10 1 -1 -0.8032 -0.0174
-10 1 0 -2.0347 -0.0569
-10 1 1 -1.5163 0.0040
-10 1 2 -1.7794 0.0157
-10 1 3 -1.8395 -0.0440
-10 1 4 -0.8648 0.0295
-10 1 5 -1.7182 -0.0224
-10 1 6 -0.1151 0.0131
-10 1 7 -1.4135 0.0387
-10 1 8 -0.1752 0.0010
-10 1 9 -1.1439 0.0406
-10 1 10 -0.5786 0.0025
-10 1 11 -0.7277 0.0259
-10 1 12 -0.4170 -0.0209
-10 1 13 -0.0026 0.0671
-10 1 14 0.1365 -0.0995
-10 1 15 0.5106 0.1415
-10 1 16 0.2549 -0.1126
-10 1 17 0.3385 0.1672
-10 2 -9 -0.2162 0.1778
-10 2 -8 3.2311 -0.1928
-10 2 -7 -0.5799 0.0853
-10 2 -6 3.7264 -0.0212
-10 2 -5 -1.2628 -0.0563
-10 2 -4 3.8637 0.1321
-10 2 -3 -1.6313 -0.0050
-10 2 -2 3.1887 0.1005
-10 2 -1 -1.4723 0.0829
-10 2 0 2.4272 0.0018
-10 2 1 -1.3300 0.0489
-10 2 2 2.3548 -0.0163
-10 2 3 -1.1607 -0.0169
-10 2 4 2.3529 0.0008
-10 2 5 -0.6219 -0.0316
-10 2 6 1.5107 -0.0089
-10 2 7 -0.3439 -0.0047
-10 2 8 0.1550 0.0034
-10 2 9 -0.7194 0.0376
-10 2 10 -0.7969 0.0144
-10 2 11 -0.7841 0.0451
-10 2 12 -0.9239 -0.0541
-10 2 13 -0.1779 -0.0097
-10 2 14 -0.3251 -0.1239
-10 2 15 -0.0269 -0.0965
-10 2 16 0.3832 -0.1015
-10 2 17 -0.5757 -0.1627
-10 3 -9 -0.2207 -0.1107
-10 3 -8 -1.1996 -0.0101
-10 3 -7 -0.2339 -0.1317
-10 3 -6 -1.9720 0.0553
-10 3 -5 -0.4218 -0.0502
-10 3 -4 -2.3657 -0.0274
-10 3 -3 -0.2664 -0.0188
-10 3 -2 -2.8964 -0.0888
-10 3 -1 0.1448 -0.0476
-10 3 0 -3.7084 -0.0089
-10 3 1 0.6153 -0.0290
-10 3 2 -4.2059 0.0386
-10 3 3 0.9200 0.0115
-10 3 4 -3.6687 -0.0187
-10 3 5 0.5575 -0.0077
-10 3 6 -2.4365 -0.0326
-10 3 7 -0.3720 -0.0408
-10 3 8 -1.7541 0.0085
-10 3 9 -0.7840 -0.0170
-10 3 10 -1.6486 0.0008
-10 3 11 -0.1486 0.0221
-10 3 12 -0.8000 0.0002
-10 3 13 0.5792 0.0136
-10 3 14 0.5489 0.0960
-10 3 15 0.4765 0.0018
-10 3 16 0.6777 0.1968
-10 4 -9 0.3771 -0.0107
-10 4 -8 1.0423 0.0924
-10 4 -7 0.0692 0.0109
-10 4 -6 1.4066 0.0788
-10 4 -5 -0.7133 -0.0081
-10 4 -4 1.9879 -0.0128
-10 4 -3 -0.9500 0.0028
-10 4 -2 2.0714 0.0045
-10 4 -1 -0.6549 0.0145
-10 4 0 2.0903 0.0575
-10 4 1 -0.8143 -0.0054
-10 4 2 2.6642 0.0273
-10 4 3 -1.1573 -0.0262
-10 4 4 3.3090 -0.0035
-10 4 5 -0.5532 -0.0411
-10 4 6 2.9199 0.0199
-10 4 7 0.3996 -0.0318
-10 4 8 1.4716 0.0069
-10 4 9 0.2637 0.0350
-10 4 10 0.2517 -0.0545
-10 4 11 -0.4927 0.0667
-10 4 12 -0.0100 -0.0377
-10 4 13 -0.5599 -0.0373
-10 4 14 0.1403 0.0892
-10 4 15 -0.1622 -0.1520
-10 4 16 0.2456 0.1571
-10 5 -9 -0.9707 0.0064
-10 5 -8 -1.1027 0.0203
-10 5 -7 -0.8859 0.0315
-10 5 -6 -1.5576 0.0118
-10 5 -5 -0.7723 0.0550
-10 5 -4 -2.2320 0.0150
-10 5 -3 0.1276 0.0072
-10 5 -2 -2.5311 0.0309
-10 5 -1 0.9878 -0.0523
-10 5 0 -2.7486 0.0110
-10 5 1 1.2076 0.0033
-10 5 2 -3.3870 -0.0072
-10 5 3 1.5239 0.0589
-10 5 4 -3.8508 0.0320
-10 5 5 1.8928 -0.0153
-10 5 6 -3.6055 0.0609
-10 5 7 1.3221 -0.0489
-10 5 8 -3.2284 -0.0034
-10 5 9 0.2644 0.0472
-10 5 10 -2.8913 -0.0703
-10 5 11 0.0526 0.0531
-10 5 12 -1.6729 -0.0187
-10 5 13 0.4201 -0.0573
-10 5 14 0.2251 0.0441
-10 5 15 0.2632 -0.0074
-10 5 16 0.9896 -0.0283
-10 6 -9 0.1357 -0.1165
-10 6 -8 0.7712 -0.0597
-10 6 -7 -0.4204 -0.0552
-10 6 -6 -0.0635 -0.0493
-10 6 -5 -0.3639 0.0112
-10 6 -4 -0.1330 -0.0032
-10 6 -3 0.1965 -0.0157
-10 6 -2 0.8373 0.0321
-10 6 -1 0.2272 -0.0479
-10 6 0 1.6768 0.0269
-10 6 1 -0.3573 -0.0117
-10 6 2 1.8918 0.0040
-10 6 3 -0.7204 0.0102
-10 6 4 2.0895 -0.0025
-10 6 5 -0.6968 -0.0092
-10 6 6 2.1513 -0.0123
-10 6 7 -0.8514 0.0004
-10 6 8 1.3249 -0.0258
-10 6 9 -1.1939 0.0106
-10 6 10 0.2370 0.0198
-10 6 11 -1.2041 -0.0055
-10 6 12 0.1036 0.0885
-10 6 13 -0.9423 0.0814
-10 6 14 0.3943 0.0504
-10 6 15 -0.8356 0.2788
-10 7 -9 -0.7902 0.0137
-10 7 -8 0.4897 -0.0866
-10 7 -7 -1.1013 -0.0307
-10 7 -6 -0.8280 0.0080
-10 7 -5 -0.9349 -0.0309
-10 7 -4 -1.6329 0.0176
-10 7 -3 -0.4850 -0.0122
-10 7 -2 -1.2899 -0.0124
-10 7 -1 -0.5074 -0.0011
-10 7 0 -0.9883 -0.0253
-10 7 1 -1.0487 0.0046
-10 7 2 -1.5807 -0.0190
-10 7 3 -1.1571 0.0008
-10 7 4 -2.3052 -0.0063
-10 7 5 -0.4004 0.0078
-10 7 6 -2.5404 -0.0157
-10 7 7 0.5405 0.0245
-10 7 8 -2.5808 -0.0388
-10 7 9 0.9557 -0.0096
-10 7 10 -2.3208 -0.0631
-10 7 11 0.6464 -0.0413
-10 7 12 -1.3489 -0.1745
-10 7 13 -0.1301 0.0753
-10 7 14 -0.1932 -0.3789
-10 7 15 -0.6407 0.2377
-10 8 -9 -1.1497 0.0246
-10 8 -8 1.1431 -0.0318
-10 8 -7 -1.7050 -0.0356
-10 8 -6 -0.0013 -0.0713
-10 8 -5 -0.8170 -0.0089
-10 8 -4 -1.1851 -0.0345
-10 8 -3 0.2222 0.0085
-10 8 -2 -0.9305 0.0205
-10 8 -1 0.1967 -0.0109
-10 8 0 0.1878 -0.0028
-10 8 1 -0.0546 -0.0135
-10 8 2 0.7682 -0.0376
-10 8 3 0.2764 0.0239
-10 8 4 0.6201 -0.0150
-10 8 5 0.2422 0.0759
-10 8 6 0.3536 0.0169
-10 8 7 -0.7415 0.0545
-10 8 8 0.1966 0.0370
-10 8 9 -1.5303 -0.0581
-10 8 10 0.2937 0.0134
-10 8 11 -1.1740 -0.0546
-10 8 12 0.8539 -0.1468
-10 8 13 -0.2856 0.1663
-10 8 14 1.2778 -0.3313
-10 9 -9 -0.6680 0.0111
-10 9 -8 0.6798 0.0238
-10 9 -7 -0.3408 0.0161
-10 9 -6 -0.6142 -0.0141
-10 9 -5 -0.0221 -0.0037
-10 9 -4 -1.1331 -0.0248
-10 9 -3 -0.3146 0.0014
-10 9 -2 -0.1141 -0.0070
-10 9 -1 -0.5482 0.0265
-10 9 0 0.5567 0.0226
-10 9 1 -0.4383 -0.0008
-10 9 2 -0.4650 0.0126
-10 9 3 -0.6125 -0.0449
-10 9 4 -1.7891 -0.0478
-10 9 5 -0.7697 -0.0036
-10 9 6 -1.9435 -0.0480
-10 9 7 0.0239 0.0400
-10 9 8 -1.4330 0.0673
-10 9 9 1.1043 0.0160
-10 9 10 -0.9670 0.1090
-10 9 11 0.9447 0.1129
-10 9 12 -0.4764 -0.0628
-10 9 13 -0.1986 0.3454
-10 9 14 -0.0795 -0.2182
-10 10 -9 -0.7799 0.1058
-10 10 -8 0.5759 0.0676
-10 10 -7 -1.2065 0.0184
-10 10 -6 0.4551 0.0020
-10 10 -5 -0.9297 -0.0307
-10 10 -4 0.4311 -0.0522
-10 10 -3 0.0653 0.0083
-10 10 -2 0.8077 -0.0029
-10 10 -1 1.1552 0.0474
-10 10 0 0.8651 0.0348
-10 10 1 1.4191 -0.0024
-10 10 2 0.1811 -0.0057
-10 10 3 0.8101 -0.0281
-10 10 4 -0.4846 -0.0458
-10 10 5 0.2963 0.0282
-10 10 6 -0.4451 -0.0000
-10 10 7 0.3909 -0.0062
-10 10 8 0.1127 0.0805
-10 10 9 0.4764 -0.1092
-10 10 10 0.5664 0.0215
-10 10 11 0.1941 -0.0263
-10 10 12 0.4940 -0.1893
-10 10 13 0.1092 0.1540
-10 11 -9 -0.9325 0.0581
-10 11 -8 0.6600 0.0429
-10 11 -7 -0.7019 0.0910
-10 11 -6 0.3136 -0.0706
-10 11 -5 -0.6317 -0.0170
-10 11 -4 -0.7580 -0.0595
-10 11 -3 -0.3102 -0.0584
-10 11 -2 -1.1875 -0.0006
-10 11 -1 0.5089 -0.0126
-10 11 0 -0.5820 0.0217
-10 11 1 0.7003 -0.0026
-10 11 2 0.1958 0.0113
-10 11 3 -0.2927 -0.0111
-10 11 4 0.3844 -0.0182
-10 11 5 -0.9146 -0.0040
-10 11 6 0.1513 -0.0144
-10 11 7 -0.2468 -0.0494
-10 11 8 -0.1060 0.0143
-10 11 9 0.2642 -0.0982
-10 11 10 -0.4206 -0.0273
-10 11 11 -0.2282 -0.0453
-10 11 12 -0.7435 -0.0699
-10 12 -9 -0.0960 0.0367
-10 12 -8 1.2263 -0.0248
-10 12 -7 -0.4441 0.0414
-10 12 -6 0.5090 0.0083
-10 12 -5 -0.8895 -0.0153
-10 12 -4 0.3194 -0.0234
-10 12 -3 -0.6920 -0.0276
-10 12 -2 1.5473 -0.0197
-10 12 -1 -0.0291 -0.0045
-10 12 0 2.2214 0.0310
-10 12 1 -0.0776 -0.0246
-10 12 2 0.8070 -0.0044
-10 12 3 -0.7224 -0.0531
-10 12 4 -0.9410 -0.0931
-10 12 5 -0.6075 -0.0561
-10 12 6 -0.8527 -0.0462
-10 12 7 0.2540 -0.0555
-10 12 8 0.4124 0.0927
-10 12 9 0.6202 0.0060
-10 12 10 0.8549 0.1262
-10 12 11 0.3096 0.1280
-10 13 -9 0.0665 -0.0009
-10 13 -8 0.6648 0.0460
-10 13 -7 0.0441 0.1206
-10 13 -6 0.8445 -0.0115
-10 13 -5 -0.9710 0.0854
-10 13 -4 0.5357 -0.0576
-10 13 -3 -0.8963 -0.0023
-10 13 -2 -0.6345 -0.0312
-10 13 -1 0.7877 -0.0470
-10 13 0 -1.6074 0.0044
-10 13 1 1.7151 -0.0274
-10 13 2 -1.2287 -0.0000
-10 13 3 0.5967 0.0242
-10 13 4 -0.4988 0.0171
-10 13 5 -0.8563 0.0093
-10 13 6 -0.7012 0.0576
-10 13 7 -1.0930 -0.0445
-10 13 8 -1.0990 -0.0039
-10 13 9 -0.7051 -0.0090
-10 14 -7 0.4604 0.0291
-10 14 -6 0.6814 -0.0021
-10 14 -5 0.0717 -0.0268
-10 14 -4 -0.6870 -0.0424
-10 14 -3 -0.4805 -0.0652
-10 14 -2 -0.6229 -0.0595
-10 14 -1 -1.3030 0.0368
-10 14 0 0.5237 -0.0185
-10 14 1 -1.8499 0.1835
-10 14 2 0.2346 0.0166
-10 14 3 -1.3290 0.1359
-10 14 4 -1.5281 0.0666
-10 14 5 -0.1435 -0.0872
-10 14 6 -1.9513 0.1179
-10 14 7 0.3813 -0.1600
-10 14 8 -0.4460 0.0437
-10 15 -5 -1.0273 0.0175
-10 15 -4 0.1234 -0.1456
-10 15 -3 -2.1410 -0.0466
-10 15 -2 -0.0421 -0.1356
-10 15 -1 -0.6857 -0.0363
-10 15 0 -0.6553 -0.0181
-10 15 1 1.9144 -0.0001
-10 15 2 -1.0124 0.1053
-10 15 3 2.7128 -0.0303
-10 15 4 -0.7513 0.2098
-10 15 5 1.2980 -0.0757
-9 0 -7 0.9232 0.9988
-9 0 -5 0.8617 0.4389
-9 0 -3 0.2427 -0.0274
-9 0 -1 -0.6437 -0.0516
-9 0 1 -1.3011 0.0582
-9 0 3 -1.5339 0.0317
-9 0 5 -1.4896 -0.0624
-9 0 7 -1.1878 -0.0778
-9 0 9 -0.5721 -0.0093
-9 0 11 0.0034 0.0168
-9 0 13 0.0446 -0.0046
-9 0 15 -0.3797 0.0886
-9 0 17 -0.7203 0.2573
-9 1 -8 4.4618 -0.9374
-9 1 -7 -0.3274 -0.0011
-9 1 -6 5.0791 -0.5502
-9 1 -5 -1.0357 -0.0697
-9 1 -4 5.5348 -0.0183
-9 1 -3 -1.2415 -0.0545
-9 1 -2 4.9086 0.0653
-9 1 -1 -0.9537 0.0048
-9 1 0 3.0882 -0.0811
-9 1 1 -0.7299 0.0494
-9 1 2 1.5156 -0.0845
-9 1 3 -0.7145 0.0368
-9 1 4 0.9469 -0.0066
-9 1 5 -0.6226 -0.0214
-9 1 6 0.4693 0.0080
-9 1 7 -0.4174 -0.0451
-9 1 8 -0.6518 -0.0013
-9 1 9 -0.2325 -0.0417
-9 1 10 -1.8208 0.0020
-9 1 11 0.0170 -0.0569
-9 1 12 -1.9300 -0.0204
-9 1 13 0.2475 -0.0159
-9 1 14 -0.7490 -0.0984
-9 1 15 0.0162 0.0939
-9 1 16 0.5091 -0.2091
-9 1 17 -0.5741 0.1268
-9 2 -8 -1.4502 -0.0191
-9 2 -7 0.3876 0.2267
-9 2 -6 -2.0979 0.0815
-9 2 -5 0.2275 0.0991
-9 2 -4 -2.4491 0.0059
-9 2 -3 -0.0676 -0.0356
-9 2 -2 -3.4315 -0.0578
-9 2 -1 -0.2580 -0.0362
-9 2 0 -4.6684 0.0150
-9 2 1 -0.1329 0.0192
-9 2 2 -4.6963 0.0290
-9 2 3 0.0325 0.0160
-9 2 4 -3.1481 -0.0466
-9 2 5 -0.1857 -0.0089
-9 2 6 -1.4078 -0.0474
-9 2 7 -0.4841 -0.0151
-9 2 8 -0.9337 0.0183
-9 2 9 -0.2470 -0.0276
-9 2 10 -1.3557 0.0429
-9 2 11 0.2192 -0.0233
-9 2 12 -1.1939 0.0089
-9 2 13 0.0378 0.0334
-9 2 14 -0.3999 -0.0383
-9 2 15 -0.6748 0.0962
-9 2 16 -0.1350 -0.0239
-9 2 17 -0.8896 0.0931
-9 3 -8 2.0956 0.0636
-9 3 -7 0.0144 0.0393
-9 3 -6 3.1220 0.1364
-9 3 -5 -1.2079 -0.0136
-9 3 -4 3.5898 0.0683
-9 3 -3 -1.9720 0.0385
-9 3 -2 2.9965 0.0022
-9 3 -1 -1.7780 0.0591
-9 3 0 2.5107 -0.0004
-9 3 1 -1.6042 0.0102
-9 3 2 2.9737 0.0042
-9 3 3 -1.8020 0.0027
-9 3 4 3.3691 0.0028
-9 3 5 -1.5227 0.0192
-9 3 6 2.3843 0.0200
-9 3 7 -0.7287 0.0052
-9 3 8 0.5808 0.0446
-9 3 9 -0.4089 0.0185
-9 3 10 -0.3264 0.0181
-9 3 11 -0.6037 0.0514
-9 3 12 0.1401 -0.0519
-9 3 13 -0.4684 -0.0026
-9 3 14 0.8957 -0.0493
-9 3 15 -0.0951 -0.1185
-9 3 16 0.9817 0.0259
-9 3 17 -0.1873 -0.1363
-9 4 -8 -1.3367 0.0608
-9 4 -7 -0.8454 -0.0826
-9 4 -6 -1.9766 0.0120
-9 4 -5 -0.6405 0.0287
-9 4 -4 -2.7908 -0.0413
-9 4 -3 0.0787 0.0345
-9 4 -2 -3.5509 0.0036
-9 4 -1 0.9179 -0.0294
-9 4 0 -4.3176 0.0489
-9 4 1 1.5106 -0.0086
-9 4 2 -4.9974 -0.0035
-9 4 3 1.9423 0.0174
-9 4 4 -4.8346 -0.0436
-9 4 5 1.9345 -0.0561
-9 4 6 -3.5963 0.0236
-9 4 7 1.1432 -0.0918
-9 4 8 -2.3374 0.0764
-9 4 9 0.1931 -0.0067
-9 4 10 -1.6586 0.0208
-9 4 11 -0.0988 0.0443
-9 4 12 -0.7604 -0.0382
-9 4 13 -0.0846 0.0013
-9 4 14 0.3787 -0.0408
-9 4 15 -0.3988 0.0385
-9 4 16 0.4770 -0.0727
-9 4 17 -0.5966 0.1971
-9 5 -8 1.3222 0.0474
-9 5 -7 0.4297 -0.0045
-9 5 -6 1.0678 0.0199
-9 5 -5 0.1403 0.0023
-9 5 -4 1.2297 -0.0339
-9 5 -3 0.0608 -0.0323
-9 5 -2 1.7782 0.0013
-9 5 -1 0.0881 -0.0279
-9 5 0 2.2301 0.0476
-9 5 1 -0.2817 0.0205
-9 5 2 2.5012 0.0289
-9 5 3 -0.8182 0.0350
-9 5 4 2.9129 0.0038
-9 5 5 -0.8137 -0.0160
-9 5 6 3.1570 0.0024
-9 5 7 -0.4616 -0.0688
-9 5 8 2.5697 -0.0050
-9 5 9 -0.5387 -0.0675
-9 5 10 1.5359 -0.0008
-9 5 11 -1.0153 -0.0232
-9 5 12 0.8869 0.0335
-9 5 13 -1.2214 0.0732
-9 5 14 0.4605 0.0528
-9 5 15 -0.9483 0.2409
-9 5 16 -0.0324 0.0133
-9 6 -8 -0.0136 -0.0382
-9 6 -7 -1.9274 0.0112
-9 6 -6 -0.8355 0.0071
-9 6 -5 -1.7000 -0.0091
-9 6 -4 -2.0743 0.0101
-9 6 -3 -0.7345 -0.0154
-9 6 -2 -2.5259 -0.0089
-9 6 -1 -0.0026 -0.0233
-9 6 0 -2.5467 -0.0291
-9 6 1 0.0991 -0.0110
-9 6 2 -2.9381 -0.0063
-9 6 3 0.4420 -0.0047
-9 6 4 -3.2939 0.0460
-9 6 5 1.1263 -0.0201
-9 6 6 -3.1472 0.0446
-9 6 7 1.1652 -0.0008
-9 6 8 -2.9546 -0.0099
-9 6 9 0.4736 0.0229
-9 6 10 -2.7976 -0.0381
-9 6 11 -0.0552 -0.0189
-9 6 12 -1.9304 -0.0723
-9 6 13 -0.1531 -0.0032
-9 6 14 -0.4493 -0.2157
-9 6 15 -0.2134 0.1866
-9 6 16 0.4026 -0.3784
-9 7 -8 1.6926 -0.0526
-9 7 -7 -1.6729 -0.0129
-9 7 -6 0.2623 -0.0509
-9 7 -5 -0.5190 0.0217
-9 7 -4 -0.7234 0.0293
-9 7 -3 1.0204 0.0040
-9 7 -2 -0.0516 0.0705
-9 7 -1 1.2163 -0.0279
-9 7 0 0.9879 0.0209
-9 7 1 0.5269 -0.0215
-9 7 2 1.2012 -0.0170
-9 7 3 0.1599 -0.0076
-9 7 4 1.3784 -0.0082
-9 7 5 -0.0877 0.0075
-9 7 6 2.1781 -0.0176
-9 7 7 -0.7590 0.0103
-9 7 8 2.5170 -0.0177
-9 7 9 -1.2686 -0.0563
-9 7 10 1.7058 0.0347
-9 7 11 -0.9734 -0.0853
-9 7 12 0.7135 0.0246
-9 7 13 -0.3994 0.1150
-9 7 14 0.1869 -0.1137
-9 7 15 -0.2990 0.3999
-9 7 16 -0.2049 -0.2038
-9 8 -8 0.8101 -0.0335
-9 8 -7 -0.6742 -0.0303
-9 8 -6 -0.2910 0.0256
-9 8 -5 -0.8004 -0.0257
-9 8 -4 -1.0031 0.0289
-9 8 -3 -1.2886 0.0102
-9 8 -2 -0.6501 -0.0223
-9 8 -1 -1.7856 0.0355
-9 8 0 -0.4836 -0.0204
-9 8 1 -1.8100 -0.0029
-9 8 2 -1.2539 0.0287
-9 8 3 -1.5363 -0.0448
-9 8 4 -2.0486 0.0123
-9 8 5 -1.2082 0.0090
-9 8 6 -2.3266 -0.0566
-9 8 7 -0.5667 0.0609
-9 8 8 -2.4774 -0.0395
-9 8 9 0.2688 -0.0100
-9 8 10 -2.2895 0.0414
-9 8 11 0.4498 -0.0305
-9 8 12 -1.4094 -0.0024
-9 8 13 -0.1586 0.1591
-9 8 14 -0.4913 -0.1635
-9 8 15 -0.5836 0.3161
-9 9 -8 0.9979 0.0546
-9 9 -7 -1.2159 -0.0257
-9 9 -6 0.6061 -0.0350
-9 9 -5 -0.5598 -0.0591
-9 9 -4 0.0856 -0.0614
-9 9 -3 0.2666 -0.0192
-9 9 -2 -0.1357 -0.0143
-9 9 -1 0.6033 0.0202
-9 9 0 -0.1563 -0.0092
-9 9 1 0.7348 -0.0048
-9 9 2 -0.1915 -0.0241
-9 9 3 0.8691 -0.0153
-9 9 4 -0.1064 -0.0015
-9 9 5 0.8248 0.0456
-9 9 6 0.2669 0.0245
-9 9 7 0.5864 0.0385
-9 9 8 0.7886 0.0189
-9 9 9 0.2057 -0.0851
-9 9 10 1.0398 -0.0533
-9 9 11 -0.1011 -0.1038
-9 9 12 0.6871 -0.2072
-9 9 13 0.0827 0.0479
-9 9 14 -0.0148 -0.3112
-9 10 -8 -0.1549 0.0038
-9 10 -7 0.4576 0.0525
-9 10 -6 -0.6176 -0.0583
-9 10 -5 -0.0431 -0.0366
-9 10 -4 -1.1072 -0.0165
-9 10 -3 -0.8514 -0.0460
-9 10 -2 -0.6818 0.0027
-9 10 -1 -0.8068 0.0227
-9 10 0 0.2486 -0.0113
-9 10 1 -0.3912 0.0208
-9 10 2 0.5375 -0.0096
-9 10 3 -0.7036 -0.0266
-9 10 4 0.0210 -0.0236
-9 10 5 -0.8839 0.0029
-9 10 6 -0.5535 -0.0356
-9 10 7 -0.0087 0.0366
-9 10 8 -0.7375 0.0028
-9 10 9 0.5913 -0.0011
-9 10 10 -0.6729 0.0460
-9 10 11 -0.1015 0.0079
-9 10 12 -0.6095 0.0833
-9 10 13 -0.8441 0.0833
-9 10 14 -0.4458 0.1568
-9 11 -8 0.5403 0.0749
-9 11 -7 -0.3932 0.0436
-9 11 -6 0.7543 0.0681
-9 11 -5 -0.5191 -0.0138
-9 11 -4 1.2134 0.0182
-9 11 -3 -0.5156 -0.0007
-9 11 -2 1.8354 0.0122
-9 11 -1 0.1303 0.0496
-9 11 0 1.6887 0.0263
-9 11 1 0.5975 0.0135
-9 11 2 0.5309 -0.0094
-9 11 3 0.4121 -0.0331
-9 11 4 -0.5416 -0.0617
-9 11 5 0.4368 -0.0106
-9 11 6 -0.6003 -0.0552
-9 11 7 0.9173 -0.0089
-9 11 8 0.0977 -0.0176
-9 11 9 0.8889 -0.0117
-9 11 10 0.5370 -0.0050
-9 11 11 0.2413 0.0784
-9 11 12 0.1536 0.0124
-9 11 13 -0.0501 0.1510
-9 12 -8 0.5935 0.0412
-9 12 -7 0.0612 0.0039
-9 12 -6 0.3860 -0.0106
-9 12 -5 -0.6873 -0.0649
-9 12 -4 -0.4728 -0.0344
-9 12 -3 -0.5236 -0.0504
-9 12 -2 -1.4427 -0.0105
-9 12 -1 0.9985 0.0128
-9 12 0 -1.2232 0.0137
-9 12 1 1.4962 0.0221
-9 12 2 0.1639 0.0047
-9 12 3 0.0583 0.0180
-9 12 4 0.8999 -0.0176
-9 12 5 -0.9923 0.0272
-9 12 6 0.2389 -0.0176
-9 12 7 -0.5392 0.0335
-9 12 8 -0.5505 -0.0494
-9 12 9 -0.2803 0.0689
-9 12 10 -0.7345 -0.1324
-9 12 11 -0.8067 0.0897
-9 12 12 -0.7575 -0.1130
-9 13 -8 2.0596 -0.0153
-9 13 -7 0.3904 -0.0051
-9 13 -6 0.9799 0.0669
-9 13 -5 0.1534 0.0049
-9 13 -4 -0.3733 0.0134
-9 13 -3 -0.3308 -0.0336
-9 13 -2 0.1288 -0.0439
-9 13 -1 -0.9950 -0.0293
-9 13 0 1.2604 -0.0263
-9 13 1 -1.6320 0.0194
-9 13 2 0.4505 -0.0222
-9 13 3 -1.4741 0.0094
-9 13 4 -1.4475 -0.0198
-9 13 5 -0.4663 -0.0882
-9 13 6 -1.5242 0.0050
-9 13 7 0.2133 -0.1081
-9 13 8 0.0500 -0.0747
-9 13 9 0.1730 0.0474
-9 13 10 0.6217 -0.2147
-9 14 -8 0.0198 0.0685
-9 14 -7 0.1084 0.0587
-9 14 -6 -0.1787 0.0576
-9 14 -5 -1.1560 0.0603
-9 14 -4 -0.1076 -0.0447
-9 14 -3 -1.5278 -0.0039
-9 14 -2 -0.6414 -0.0502
-9 14 -1 0.3520 -0.0449
-9 14 0 -1.4150 0.0257
-9 14 1 2.5730 -0.0375
-9 14 2 -1.3038 0.0868
-9 14 3 2.7192 -0.0356
-9 14 4 -0.7641 0.1426
-9 14 5 0.9753 -0.0624
-9 14 6 -0.9319 0.1569
-9 14 7 -0.6100 -0.0237
-9 14 8 -1.3850 0.0599
-9 14 9 -0.8661 0.1025
-9 15 -6 1.2936 0.1628
-9 15 -5 0.3818 0.0736
-9 15 -4 -0.4088 0.0391
-9 15 -3 0.0446 -0.0452
-9 15 -2 -1.3449 -0.0568
-9 15 -1 -0.7776 -0.0184
-9 15 0 -0.7326 -0.0251
-9 15 1 -1.2720 0.1342
-9 15 2 -0.6174 0.0596
-9 15 3 -0.9430 0.1332
-9 15 4 -1.6365 0.1403
-9 15 5 -0.4864 -0.0507
-9 15 6 -1.5943 0.1522
-9 15 7 -0.4795 -0.1199
-9 16 -3 -1.6608 -0.0530
-9 16 -2 -0.6840 -0.1214
-9 16 -1 -0.8676 -0.0431
-9 16 0 -0.5165 0.0121
-9 16 1 1.2767 -0.0203
-9 16 2 -0.3322 0.1446
-9 16 3 2.3254 -0.0704
-8 0 -6 5.7896 -0.7851
-8 0 -4 6.5651 -0.1868
-8 0 -2 5.9880 0.0629
-8 0 0 3.2287 -0.0140
-8 0 2 0.2222 -0.0993
-8 0 4 -0.7512 -0.0821
-8 0 6 -0.3837 0.0071
-8 0 8 -0.6741 0.0603
-8 0 10 -1.6259 0.0299
-8 0 12 -1.7728 0.0186
-8 0 14 -0.8216 0.0216
-8 0 16 0.0211 -0.0835
-8 0 18 0.0960 -0.2162
-8 1 -7 2.5961 0.7402
-8 1 -6 -1.5124 0.0592
-8 1 -5 2.2792 0.3864
-8 1 -4 -1.9411 0.0049
-8 1 -3 1.3365 -0.0338
-8 1 -2 -2.8190 -0.0195
-8 1 -1 0.7234 -0.1125
-8 1 0 -3.7044 0.0375
-8 1 1 0.6708 0.0205
-8 1 2 -3.4494 0.0472
-8 1 3 0.6870 0.0959
-8 1 4 -2.1085 -0.0014
-8 1 5 0.2669 0.0650
-8 1 6 -1.0503 -0.0389
-8 1 7 -0.2904 0.0010
-8 1 8 -1.0196 -0.0414
-8 1 9 -0.2448 -0.0433
-8 1 10 -1.3044 0.0206
-8 1 11 0.1577 -0.0484
-8 1 12 -1.0861 0.0888
-8 1 13 -0.0636 -0.0020
-8 1 14 -0.6124 0.0450
-8 1 15 -0.7904 0.0688
-8 1 16 -0.4222 -0.0349
-8 1 17 -0.9801 0.0668
-8 1 18 -0.3078 0.0018
-8 2 -7 -0.0733 -0.0619
-8 2 -6 4.2555 -0.1344
-8 2 -5 -1.5661 -0.0639
-8 2 -4 5.0466 0.0301
-8 2 -3 -2.3718 0.0361
-8 2 -2 4.5460 0.0101
-8 2 -1 -2.3498 0.0294
-8 2 0 3.0692 -0.0560
-8 2 1 -2.2940 -0.0440
-8 2 2 1.9053 -0.0533
-8 2 3 -2.3865 -0.0352
-8 2 4 1.4499 -0.0375
-8 2 5 -1.9972 0.0241
-8 2 6 0.7572 -0.0301
-8 2 7 -0.9360 0.0538
-8 2 8 -0.4952 0.0083
-8 2 9 0.0140 0.0337
-8 2 10 -1.1828 0.0319
-8 2 11 0.2298 -0.0141
-8 2 12 -0.5541 -0.0021
-8 2 13 0.0581 -0.0311
-8 2 14 0.4950 -0.0129
-8 2 15 -0.1198 -0.0155
-8 2 16 0.6774 0.0384
-8 2 17 -0.4372 -0.0105
-8 2 18 0.0457 0.0500
-8 3 -7 0.2590 -0.0752
-8 3 -6 -2.5460 0.0472
-8 3 -5 0.2741 -0.0025
-8 3 -4 -3.6263 -0.0493
-8 3 -3 0.3428 -0.0123
-8 3 -2 -4.8879 -0.0180
-8 3 -1 0.7943 -0.0088
-8 3 0 -5.9887 0.0882
-8 3 1 1.5903 0.0492
-8 3 2 -5.9978 0.0423
-8 3 3 2.1222 0.0498
-8 3 4 -4.6578 -0.0736
-8 3 5 1.9011 -0.0141
-8 3 6 -2.9844 -0.0514
-8 3 7 1.2775 -0.0503
-8 3 8 -1.9757 0.0401
-8 3 9 0.8907 -0.0477
-8 3 10 -1.3780 0.0412
-8 3 11 0.5955 -0.0292
-8 3 12 -0.5664 -0.0356
-8 3 13 -0.2177 0.0014
-8 3 14 -0.0645 -0.0973
-8 3 15 -1.1935 0.0148
-8 3 16 -0.5706 -0.0931
-8 3 17 -1.1791 -0.0127
-8 4 -7 1.0041 0.0071
-8 4 -6 2.0421 0.1156
-8 4 -5 0.1311 -0.0098
-8 4 -4 2.5489 -0.0521
-8 4 -3 -1.0076 0.0027
-8 4 -2 2.5975 -0.0996
-8 4 -1 -1.7292 -0.0027
-8 4 0 2.6899 -0.0461
-8 4 1 -2.2845 -0.0115
-8 4 2 3.1200 -0.0143
-8 4 3 -2.6930 0.0311
-8 4 4 3.3198 -0.0083
-8 4 5 -2.3477 0.0642
-8 4 6 2.6970 0.0097
-8 4 7 -1.4108 0.0138
-8 4 8 1.6644 0.0360
-8 4 9 -0.9879 -0.0463
-8 4 10 1.1545 0.0239
-8 4 11 -1.3798 -0.0327
-8 4 12 1.1909 -0.0299
-8 4 13 -1.5233 0.0082
-8 4 14 0.9304 -0.0213
-8 4 15 -0.7686 0.0299
-8 4 16 0.2215 0.0708
-8 4 17 0.0092 0.0711
-8 5 -7 -1.8834 0.0344
-8 5 -6 -1.5218 -0.0192
-8 5 -5 -1.6560 0.0650
-8 5 -4 -2.7680 -0.0155
-8 5 -3 -0.5608 0.0629
-8 5 -2 -3.3546 0.0186
-8 5 -1 0.6892 0.0344
-8 5 0 -3.3989 0.0134
-8 5 1 1.4398 0.0291
-8 5 2 -3.7561 -0.0274
-8 5 3 1.9075 0.0062
-8 5 4 -4.0645 -0.0309
-8 5 5 2.2344 -0.0462
-8 5 6 -3.5039 0.0115
-8 5 7 2.0130 -0.0321
-8 5 8 -2.4656 0.0407
-8 5 9 1.1969 0.0408
-8 5 10 -1.7436 0.0332
-8 5 11 0.4064 0.0402
-8 5 12 -1.1635 0.0042
-8 5 13 0.0094 -0.0129
-8 5 14 -0.4756 -0.0709
-8 5 15 -0.2205 0.0545
-8 5 16 -0.1635 -0.2000
-8 5 17 -0.3232 0.2237
-8 6 -7 -0.0050 0.0549
-8 6 -6 0.3793 -0.0217
-8 6 -5 0.6674 0.0525
-8 6 -4 0.1496 0.0118
-8 6 -3 1.4753 -0.0017
-8 6 -2 0.8743 0.0379
-8 6 -1 1.5090 -0.0044
-8 6 0 1.5498 0.0140
-8 6 1 0.6685 0.0390
-8 6 2 1.5974 -0.0046
-8 6 3 -0.1643 0.0382
-8 6 4 1.9187 0.0035
-8 6 5 -0.5077 -0.0035
-8 6 6 2.9760 -0.0133
-8 6 7 -0.7847 -0.0327
-8 6 8 3.5170 -0.0280
-8 6 9 -1.1499 -0.0643
-8 6 10 2.5440 0.0220
-8 6 11 -1.1265 -0.0837
-8 6 12 0.8220 0.0737
-8 6 13 -0.6460 0.0270
-8 6 14 -0.4313 0.0364
-8 6 15 -0.2349 0.2789
-8 6 16 -0.7326 -0.0437
-8 6 17 -0.1651 0.4321
-8 7 -7 -1.5180 -0.0621
-8 7 -6 -0.0521 0.0167
-8 7 -5 -1.9240 -0.0698
-8 7 -4 -0.9299 0.0065
-8 7 -3 -1.7029 -0.0280
-8 7 -2 -1.3789 -0.0467
-8 7 -1 -1.2452 0.0044
-8 7 0 -1.5661 -0.0430
-8 7 1 -0.8539 -0.0180
-8 7 2 -1.9428 0.0431
-8 7 3 -0.4419 -0.0455
-8 7 4 -2.2233 0.0775
-8 7 5 -0.1352 -0.0111
-8 7 6 -2.2909 -0.0024
-8 7 7 -0.0028 0.0374
-8 7 8 -2.5193 -0.0487
-8 7 9 0.1995 -0.0038
-8 7 10 -2.7170 0.0337
-8 7 11 0.4296 -0.0837
-8 7 12 -2.2977 0.0934
-8 7 13 0.4159 -0.0295
-8 7 14 -1.3788 -0.0113
-8 7 15 0.1747 0.1473
-8 7 16 -0.5698 -0.1487
-8 8 -7 -1.0705 -0.0299
-8 8 -6 0.4038 -0.0152
-8 8 -5 -0.3053 -0.0186
-8 8 -4 -0.3597 0.0274
-8 8 -3 1.0882 -0.0014
-8 8 -2 -0.4188 0.0380
-8 8 -1 1.6497 -0.0046
-8 8 0 -0.1675 -0.0208
-8 8 1 1.2049 -0.0378
-8 8 2 0.0157 -0.0266
-8 8 3 0.5773 -0.0697
-8 8 4 0.6047 0.0270
-8 8 5 0.2462 -0.0375
-8 8 6 1.8202 0.0266
-8 8 7 0.0942 0.0162
-8 8 8 2.6657 -0.0148
-8 8 9 -0.1594 -0.0217
-8 8 10 2.1053 -0.0267
-8 8 11 -0.3374 -0.0860
-8 8 12 0.5019 -0.0598
-8 8 13 0.0093 -0.0108
-8 8 14 -0.8439 -0.1459
-8 8 15 0.5431 0.1328
-8 8 16 -1.0868 -0.1762
-8 9 -7 0.6727 0.0406
-8 9 -6 -0.8824 -0.0018
-8 9 -5 -0.2592 0.0171
-8 9 -4 -0.7740 0.0445
-8 9 -3 -1.5065 0.0213
-8 9 -2 -0.2750 0.0236
-8 9 -1 -2.0543 0.0433
-8 9 0 0.0978 -0.0049
-8 9 1 -1.7568 0.0108
-8 9 2 -0.0313 0.0177
-8 9 3 -1.5195 -0.0386
-8 9 4 -0.5122 0.0165
-8 9 5 -1.4663 -0.0039
-8 9 6 -1.1827 -0.0257
-8 9 7 -1.0300 0.0306
-8 9 8 -1.6985 -0.0228
-8 9 9 -0.5301 -0.0431
-8 9 10 -1.4793 0.0405
-8 9 11 -0.5559 -0.0897
-8 9 12 -0.7506 0.0968
-8 9 13 -0.6566 0.0004
-8 9 14 -0.3400 0.1110
-8 9 15 -0.3099 0.0674
-8 10 -7 0.2122 0.0472
-8 10 -6 1.0679 0.0086
-8 10 -5 0.1527 -0.0438
-8 10 -4 1.5210 -0.0278
-8 10 -3 -0.1449 -0.0409
-8 10 -2 1.0961 -0.0118
-8 10 -1 -0.0059 0.0316
-8 10 0 0.1299 -0.0036
-8 10 1 0.4700 0.0295
-8 10 2 -0.4827 0.0031
-8 10 3 0.7787 -0.0080
-8 10 4 -0.4734 0.0248
-8 10 5 1.1289 0.0128
-8 10 6 -0.1339 0.0221
-8 10 7 1.5718 0.0221
-8 10 8 0.4349 -0.0051
-8 10 9 1.2005 -0.0092
-8 10 10 0.8720 -0.0017
-8 10 11 0.0182 0.0261
-8 10 12 0.5066 0.0333
-8 10 13 -0.4852 0.1061
-8 10 14 -0.3526 0.0464
-8 11 -7 0.9131 -0.0003
-8 11 -6 -0.4716 -0.0202
-8 11 -5 -0.0130 -0.0885
-8 11 -4 -1.1871 -0.0062
-8 11 -3 -0.7077 -0.0531
-8 11 -2 -1.4676 -0.0027
-8 11 -1 -0.1223 0.0351
-8 11 0 -0.5786 -0.0104
-8 11 1 0.3061 0.0313
-8 11 2 0.6637 -0.0206
-8 11 3 -0.5242 -0.0062
-8 11 4 0.7663 -0.0395
-8 11 5 -0.9541 0.0179
-8 11 6 -0.0956 -0.0238
-8 11 7 -0.1851 0.0388
-8 11 8 -0.5403 -0.0017
-8 11 9 -0.0648 0.0111
-8 11 10 -0.4277 -0.0501
-8 11 11 -1.0710 0.0006
-8 11 12 -0.5970 -0.0731
-8 11 13 -1.4055 0.0059
-8 12 -7 -0.1762 0.0196
-8 12 -6 0.6171 0.0583
-8 12 -5 -0.0766 0.0038
-8 12 -4 0.4129 0.0183
-8 12 -3 -0.5777 -0.0077
-8 12 -2 0.9778 -0.0036
-8 12 -1 -0.9124 0.0078
-8 12 0 1.4935 0.0171
-8 12 1 -0.8657 0.0097
-8 12 2 0.8962 -0.0080
-8 12 3 -0.3157 0.0139
-8 12 4 -0.1234 -0.0395
-8 12 5 0.6024 0.0058
-8 12 6 -0.2437 -0.0343
-8 12 7 0.9524 -0.0172
-8 12 8 0.1866 -0.0822
-8 12 9 0.4379 0.0548
-8 12 10 -0.1382 -0.1379
-8 12 11 -0.0179 0.2197
-8 12 12 -0.8888 -0.0399
-8 13 -7 0.2004 0.0175
-8 13 -6 0.0772 0.0837
-8 13 -5 -0.6900 0.0082
-8 13 -4 -0.5354 -0.0002
-8 13 -3 -0.8117 0.0111
-8 13 -2 -1.4143 -0.0120
-8 13 -1 0.6514 0.0129
-8 13 0 -1.6071 0.0340
-8 13 1 1.8241 0.0048
-8 13 2 -0.7920 0.0289
-8 13 3 1.3206 -0.0010
-8 13 4 -0.3539 -0.0061
-8 13 5 0.1503 -0.0315
-8 13 6 -0.9866 -0.0043
-8 13 7 -0.4189 -0.0426
-8 13 8 -1.6000 -0.0223
-8 13 9 -0.4174 0.0461
-8 13 10 -1.3964 -0.1182
-8 13 11 -0.2057 0.1637
-8 14 -7 0.6294 0.0918
-8 14 -6 1.1959 0.1802
-8 14 -5 0.7657 0.0866
-8 14 -4 -0.6726 0.0474
-8 14 -3 0.2028 -0.0276
-8 14 -2 -0.9968 -0.0722
-8 14 -1 -0.9097 -0.0697
-8 14 0 0.1103 -0.0449
-8 14 1 -1.5264 0.0234
-8 14 2 0.0390 0.0085
-8 14 3 -1.0686 0.0734
-8 14 4 -1.1823 0.0571
-8 14 5 -0.5162 -0.0181
-8 14 6 -1.0157 0.0904
-8 14 7 -0.7004 -0.0731
-8 14 8 0.3549 -0.0269
-8 14 9 -0.6548 0.0265
-8 14 10 0.4323 -0.2299
-8 15 -7 0.3800 0.1545
-8 15 -6 -0.6072 0.0956
-8 15 -5 -0.8502 0.1472
-8 15 -4 -0.5431 -0.0308
-8 15 -3 -1.7910 0.0065
-8 15 -2 -0.7049 -0.0420
-8 15 -1 -0.9175 -0.0806
-8 15 0 -1.0618 0.0198
-8 15 1 1.1893 -0.0492
-8 15 2 -0.9961 0.0729
-8 15 3 2.3255 -0.0243
-8 15 4 -0.6495 0.1362
-8 15 5 1.3966 -0.0510
-8 15 6 -0.7537 0.1503
-8 15 7 -0.0576 -0.0472
-8 15 8 -1.1744 0.0838
-8 16 -5 -0.1830 0.1169
-8 16 -4 -0.2913 0.0782
-8 16 -3 -0.5234 -0.1192
-8 16 -2 -1.3571 -0.0504
-8 16 -1 -0.6877 -0.0906
-8 16 0 -1.1519 -0.0211
-8 16 1 -0.1449 0.1327
-8 16 2 -0.6764 0.0997
-8 16 3 0.3113 0.2240
-8 16 4 -0.7321 0.1348
-8 16 5 -0.1355 0.1336
-7 0 -5 5.8715 0.3264
-7 0 -3 5.5234 -0.0217
-7 0 -1 5.2143 -0.1842
-7 0 1 4.4249 -0.1310
-7 0 3 2.9697 0.0331
-7 0 5 1.2636 0.1027
-7 0 7 -0.2364 0.0281
-7 0 9 -0.9862 -0.0231
-7 0 11 -0.8477 -0.0103
-7 0 13 -0.4451 -0.0198
-7 0 15 -0.1704 -0.0312
-7 0 17 0.0990 -0.0234
-7 1 -6 4.9073 -0.3126
-7 1 -5 -1.2060 -0.0470
-7 1 -4 5.7508 -0.0540
-7 1 -3 -2.0859 0.0393
-7 1 -2 5.2298 0.0790
-7 1 -1 -2.5473 0.0356
-7 1 0 2.6114 0.1045
-7 1 1 -2.6750 -0.0172
-7 1 2 -0.3642 0.0672
-7 1 3 -2.3598 -0.0508
-7 1 4 -1.2059 -0.0283
-7 1 5 -1.5514 -0.0367
-7 1 6 -0.4676 -0.0692
-7 1 7 -0.4799 0.0507
-7 1 8 -0.4233 -0.0191
-7 1 9 0.3642 0.0910
-7 1 10 -1.0601 0.0204
-7 1 11 0.5828 -0.0022
-7 1 12 -0.9342 0.0326
-7 1 13 0.3268 -0.0492
-7 1 14 -0.3912 0.0649
-7 1 15 -0.0050 0.0590
-7 1 16 -0.6306 0.0896
-7 1 17 -0.3107 0.1417
-7 1 18 -1.1197 0.0694
-7 2 -6 -2.2272 0.0762
-7 2 -5 3.4748 -0.0218
-7 2 -4 -3.6781 -0.0523
-7 2 -3 3.4100 -0.1476
-7 2 -2 -5.4141 -0.0739
-7 2 -1 3.6741 -0.1345
-7 2 0 -6.9192 0.0359
-7 2 1 3.9705 -0.0245
-7 2 2 -6.6511 0.0722
-7 2 3 3.6296 0.0419
-7 2 4 -4.6299 0.0300
-7 2 5 2.5280 0.0579
-7 2 6 -2.9522 -0.0002
-7 2 7 1.3359 0.0375
-7 2 8 -2.5007 -0.0217
-7 2 9 0.7889 -0.0320
-7 2 10 -1.9713 -0.0188
-7 2 11 0.6672 -0.0630
-7 2 12 -0.8111 0.0013
-7 2 13 0.1350 0.0105
-7 2 14 -0.2481 -0.0176
-7 2 15 -0.6885 0.0440
-7 2 16 -0.7893 -0.0209
-7 2 17 -0.7885 -0.1019
-7 2 18 -1.1787 0.0576
-7 3 -6 2.2574 0.1334
-7 3 -5 -0.9030 -0.0587
-7 3 -4 2.8792 0.0543
-7 3 -3 -2.6908 0.0627
-7 3 -2 2.9078 -0.0105
-7 3 -1 -4.1736 0.0242
-7 3 0 2.7003 -0.0146
-7 3 1 -5.1167 -0.0999
-7 3 2 2.6235 0.0029
-7 3 3 -5.1262 -0.0912
-7 3 4 2.3453 -0.0127
-7 3 5 -3.9179 0.0266
-7 3 6 1.4356 -0.0349
-7 3 7 -2.0921 0.0767
-7 3 8 0.3914 -0.0019
-7 3 9 -0.9440 0.0126
-7 3 10 0.1279 0.0240
-7 3 11 -1.0315 -0.0452
-7 3 12 0.5385 -0.0217
-7 3 13 -1.3319 -0.0278
-7 3 14 0.5774 -0.0072
-7 3 15 -0.7643 -0.0401
-7 3 16 -0.1276 0.1530
-7 3 17 0.0814 -0.1265
-7 3 18 -0.7387 0.2606
-7 4 -6 -2.1300 0.0054
-7 4 -5 -0.5318 0.0242
-7 4 -4 -3.6218 -0.0185
-7 4 -3 0.1554 0.0159
-7 4 -2 -4.5425 0.0163
-7 4 -1 1.2184 0.0440
-7 4 0 -4.9242 0.0582
-7 4 1 2.2384 0.0852
-7 4 2 -4.9889 0.0119
-7 4 3 2.8056 0.0487
-7 4 4 -4.5449 -0.0562
-7 4 5 2.8967 -0.0089
-7 4 6 -3.5933 -0.0438
-7 4 7 2.7359 -0.0009
-7 4 8 -2.4293 0.0035
-7 4 9 2.3648 0.0273
-7 4 10 -1.2278 0.0028
-7 4 11 1.6692 0.0244
-7 4 12 -0.2675 -0.0258
-7 4 13 0.6628 -0.0069
-7 4 14 -0.1419 -0.0269
-7 4 15 -0.3422 -0.0559
-7 4 16 -0.8614 -0.0063
-7 4 17 -0.7413 -0.0783
-7 4 18 -1.3343 -0.0103
-7 5 -6 0.3227 -0.0538
-7 5 -5 1.4371 0.0248
-7 5 -4 0.8753 -0.1147
-7 5 -3 0.6278 -0.0219
-7 5 -2 1.4054 -0.0955
-7 5 -1 -0.6241 -0.0183
-7 5 0 1.9522 -0.0566
-7 5 1 -1.9979 0.0180
-7 5 2 2.5005 -0.0335
-7 5 3 -2.7037 0.0607
-7 5 4 2.7552 -0.0189
-7 5 5 -2.3558 0.0809
-7 5 6 2.6914 -0.0182
-7 5 7 -1.8354 0.0434
-7 5 8 2.5432 -0.0118
-7 5 9 -1.9518 -0.0193
-7 5 10 2.1413 -0.0001
-7 5 11 -2.1671 -0.0438
-7 5 12 1.0934 -0.0078
-7 5 13 -1.6084 -0.0249
-7 5 14 -0.2450 0.0084
-7 5 15 -0.4516 0.0269
-7 5 16 -0.8023 0.0643
-7 5 17 0.3332 0.1004
-7 6 -6 -0.5564 -0.0146
-7 6 -5 -2.0985 0.0068
-7 6 -4 -1.2668 -0.0040
-7 6 -3 -1.5362 0.0139
-7 6 -2 -1.5874 -0.0102
-7 6 -1 -0.3887 0.0185
-7 6 0 -1.3795 -0.0256
-7 6 1 0.4315 0.0007
-7 6 2 -1.6258 -0.0109
-7 6 3 0.9188 -0.0182
-7 6 4 -2.3096 0.0011
-7 6 5 1.4181 -0.0079
-7 6 6 -2.4433 -0.0211
-7 6 7 1.8646 0.0290
-7 6 8 -1.9773 -0.0259
-7 6 9 1.9615 0.0435
-7 6 10 -1.7772 0.0330
-7 6 11 1.6125 -0.0074
-7 6 12 -1.9626 0.1101
-7 6 13 1.0541 -0.0673
-7 6 14 -1.7888 0.1091
-7 6 15 0.4791 -0.0222
-7 6 16 -0.9894 0.0103
-7 6 17 -0.0766 0.0991
-7 7 -6 -0.5799 0.0261
-7 7 -5 0.4436 0.0345
-7 7 -4 -0.6480 0.0842
-7 7 -3 1.6359 0.0270
-7 7 -2 -0.1718 0.0637
-7 7 -1 2.3181 0.0218
-7 7 0 0.3995 -0.0122
-7 7 1 1.6219 0.0193
-7 7 2 0.7445 -0.0180
-7 7 3 0.3923 -0.0153
-7 7 4 1.3087 0.0267
-7 7 5 -0.3143 -0.0405
-7 7 6 2.3493 0.0164
-7 7 7 -0.6815 -0.0018
-7 7 8 2.9660 -0.0222
-7 7 9 -1.1601 0.0300
-7 7 10 2.1678 -0.0051
-7 7 11 -1.2130 -0.0213
-7 7 12 0.3850 0.0296
-7 7 13 -0.3135 -0.0478
-7 7 14 -0.9194 -0.0016
-7 7 15 0.7366 0.0683
-7 7 16 -0.8749 -0.0635
-7 7 17 0.8996 0.1885
-7 8 -6 -0.3272 0.0128
-7 8 -5 -0.8882 -0.0198
-7 8 -4 -0.0486 0.0058
-7 8 -3 -1.5227 0.0006
-7 8 -2 -0.0141 -0.0168
-7 8 -1 -1.7306 0.0063
-7 8 0 -0.0933 -0.0102
-7 8 1 -1.6346 -0.0070
-7 8 2 -0.1813 0.0381
-7 8 3 -1.4543 -0.0116
-7 8 4 -0.2874 0.0462
-7 8 5 -1.2681 0.0078
-7 8 6 -0.6857 -0.0106
-7 8 7 -0.8765 0.0007
-7 8 8 -1.2696 -0.0399
-7 8 9 -0.2913 -0.0623
-7 8 10 -1.3799 0.0193
-7 8 11 0.1041 -0.1015
-7 8 12 -0.9274 0.0927
-7 8 13 0.2279 -0.0421
-7 8 14 -0.5477 0.0758
-7 8 15 0.2879 0.0448
-7 8 16 -0.4768 0.0111
-7 9 -6 1.1955 -0.0240
-7 9 -5 0.2090 -0.0171
-7 9 -4 0.9329 0.0090
-7 9 -3 0.5061 -0.0107
-7 9 -2 0.2579 0.0100
-7 9 -1 0.9906 0.0009
-7 9 0 -0.2657 -0.0341
-7 9 1 1.0174 -0.0224
-7 9 2 -0.2638 -0.0199
-7 9 3 0.5239 -0.0550
-7 9 4 0.0349 0.0399
-7 9 5 0.3309 -0.0329
-7 9 6 0.4181 0.0377
-7 9 7 0.7414 0.0282
-7 9 8 0.9645 -0.0034
-7 9 9 0.6262 0.0402
-7 9 10 1.3165 0.0051
-7 9 11 -0.4258 0.0058
-7 9 12 0.8291 0.0144
-7 9 13 -0.9008 0.0218
-7 9 14 -0.2168 -0.0517
-7 9 15 -0.0858 0.0707
-7 10 -6 -1.1004 -0.0165
-7 10 -5 0.2793 0.0049
-7 10 -4 -1.2652 0.0288
-7 10 -3 -0.6733 0.0040
-7 10 -2 -0.9100 0.0330
-7 10 -1 -1.1151 0.0270
-7 10 0 -0.1367 0.0143
-7 10 1 -1.1258 0.0063
-7 10 2 0.4736 -0.0013
-7 10 3 -1.3726 -0.0262
-7 10 4 0.3700 -0.0147
-7 10 5 -1.3850 -0.0011
-7 10 6 -0.2788 0.0149
-7 10 7 -0.8719 0.0085
-7 10 8 -0.6113 0.0585
-7 10 9 -0.9116 -0.0538
-7 10 10 -0.2880 0.0148
-7 10 11 -1.6750 -0.0586
-7 10 12 -0.0181 -0.0863
-7 10 13 -1.7529 0.0378
-7 10 14 -0.2346 -0.1143
-7 10 15 -0.7715 0.0544
-7 11 -6 0.8837 -0.0146
-7 11 -5 0.1273 -0.0146
-7 11 -4 1.3868 -0.0314
-7 11 -3 -0.4376 -0.0329
-7 11 -2 1.2997 -0.0025
-7 11 -1 -0.7612 0.0090
-7 11 0 0.7240 0.0410
-7 11 1 -0.4454 0.0154
-7 11 2 0.2298 0.0416
-7 11 3 0.2796 0.0242
-7 11 4 -0.0191 0.0217
-7 11 5 1.1253 0.0407
-7 11 6 -0.1279 0.0048
-7 11 7 1.4366 -0.0024
-7 11 8 -0.1106 -0.0119
-7 11 9 0.7298 -0.0168
-7 11 10 -0.2007 0.0207
-7 11 11 -0.2647 0.1183
-7 11 12 -0.3965 0.1119
-7 11 13 -0.5337 0.2598
-7 11 14 -0.1834 0.1603
-7 12 -6 0.4080 0.0564
-7 12 -5 0.0484 -0.0272
-7 12 -4 -0.7323 -0.0003
-7 12 -3 -0.2313 -0.0020
-7 12 -2 -1.7623 -0.0204
-7 12 -1 0.2524 0.0321
-7 12 0 -1.5560 0.0182
-7 12 1 0.6544 0.0182
-7 12 2 -0.6712 0.0062
-7 12 3 0.1521 -0.0045
-7 12 4 -0.6567 -0.0537
-7 12 5 -0.3527 -0.0166
-7 12 6 -1.3125 -0.0221
-7 12 7 -0.2063 -0.0445
-7 12 8 -1.3696 0.0548
-7 12 9 -0.1161 -0.0493
-7 12 10 -0.9851 -0.0308
-7 12 11 -0.3291 0.0462
-7 12 12 -0.9588 -0.2263
-7 12 13 -0.3278 0.1782
-7 13 -6 -0.0171 0.0577
-7 13 -5 0.0525 0.0294
-7 13 -4 -0.8381 -0.0152
-7 13 -3 -0.2949 -0.0013
-7 13 -2 -0.2787 -0.0331
-7 13 -1 -1.0972 -0.0211
-7 13 0 1.0317 0.0265
-7 13 1 -1.4060 -0.0130
-7 13 2 1.2555 0.0019
-7 13 3 -0.6917 0.0309
-7 13 4 0.5856 -0.0299
-7 13 5 0.1079 0.0348
-7 13 6 0.5293 0.0287
-7 13 7 -0.1551 -0.0173
-7 13 8 0.6165 0.0136
-7 13 9 -0.6157 0.0278
-7 13 10 -0.5580 -0.1128
-7 13 11 -0.0719 0.2084
-7 13 12 -1.8466 -0.1268
-7 14 -6 -0.1459 0.0903
-7 14 -5 -0.3686 0.1495
-7 14 -4 -0.2919 -0.0193
-7 14 -3 -1.3084 0.0265
-7 14 -2 -1.0069 -0.0248
-7 14 -1 -1.0571 -0.0547
-7 14 0 -1.4910 0.0131
-7 14 1 0.1032 -0.0006
-7 14 2 -1.1545 0.0030
-7 14 3 1.0312 0.0570
-7 14 4 -0.8304 0.0080
-7 14 5 0.8821 -0.0103
-7 14 6 -1.2268 0.0288
-7 14 7 0.2002 -0.0949
-7 14 8 -1.8124 -0.0145
-7 14 9 0.1607 -0.0691
-7 14 10 -1.6771 -0.1100
-7 15 -6 0.6263 0.2493
-7 15 -5 0.2937 0.1448
-7 15 -4 -0.6207 0.0834
-7 15 -3 -0.2332 -0.0815
-7 15 -2 -1.2793 -0.0726
-7 15 -1 -0.7514 -0.0882
-7 15 0 -0.6011 -0.0584
-7 15 1 -0.4384 0.0820
-7 15 2 -0.1331 0.0121
-7 15 3 0.0344 0.1519
-7 15 4 -0.4183 0.0236
-7 15 5 -0.5896 0.0740
-7 15 6 -0.2587 -0.0143
-7 15 7 -1.5957 -0.0012
-7 15 8 0.3564 -0.0756
-7 15 9 -1.2350 -0.0303
-7 16 -6 0.0837 0.1997
-7 16 -5 -0.0813 0.2016
-7 16 -4 0.3582 0.0292
-7 16 -3 -1.1234 0.0157
-7 16 -2 -0.0148 -0.0258
-7 16 -1 -1.0912 -0.0774
-7 16 0 -0.4921 -0.0165
-7 16 1 -0.1241 -0.0277
-7 16 2 -0.2806 -0.0166
-7 16 3 0.5255 0.0362
-7 16 4 0.2326 0.0065
-7 16 5 0.3410 0.0687
-7 16 6 0.1128 0.0165
-7 17 -2 -1.2853 -0.0210
-7 17 -1 -0.8354 -0.1090
-7 17 0 -1.4485 -0.0025
-7 17 1 0.2671 0.1830
-7 17 2 -0.7633 0.0878
-6 0 -4 5.7483 -0.1506
-6 0 -2 5.3566 -0.0757
-6 0 0 2.4565 0.1277
-6 0 2 -1.3858 0.1978
-6 0 4 -2.5167 0.0591
-6 0 6 -1.0517 -0.0362
-6 0 8 -0.4227 -0.0197
-6 0 10 -1.1622 -0.0163
-6 0 12 -1.2550 -0.0114
-6 0 14 -1.0197 0.0226
-6 0 16 -1.8023 0.0055
-6 0 18 -2.3316 -0.0574
-6 1 -5 9.3311 0.0425
-6 1 -4 -1.8599 -0.0273
-6 1 -3 11.1228 0.0404
-6 1 -2 -3.3153 -0.0491
-6 1 -1 11.8924 -0.0179
-6 1 0 -4.8319 -0.0455
-6 1 1 10.2071 -0.1059
-6 1 2 -5.1325 -0.0346
-6 1 3 6.6025 -0.0931
-6 1 4 -3.8475 0.0311
-6 1 5 3.1293 -0.0002
-6 1 6 -2.4930 0.0628
-6 1 7 0.8801 0.0414
-6 1 8 -1.9751 -0.0099
-6 1 9 -0.2825 0.0143
-6 1 10 -1.5157 -0.0511
-6 1 11 -0.5649 -0.0049
-6 1 12 -0.7430 0.0067
-6 1 13 -0.2325 0.0303
-6 1 14 -0.3361 0.0331
-6 1 15 0.2422 0.0544
-6 1 16 -0.4246 -0.0213
-6 1 17 0.5573 -0.0441
-6 1 18 -0.3995 -0.0408
-6 2 -5 -1.7972 -0.0434
-6 2 -4 2.6293 0.1020
-6 2 -3 -4.3069 0.0991
-6 2 -2 2.5070 0.0752
-6 2 -1 -6.7680 0.0842
-6 2 0 1.6313 0.1074
-6 2 1 -8.0163 -0.0216
-6 2 2 0.3920 0.1442
-6 2 3 -7.1185 -0.0873
-6 2 4 -0.0680 0.0800
-6 2 5 -4.6212 -0.0749
-6 2 6 0.1182 -0.0185
-6 2 7 -2.1549 0.0018
-6 2 8 -0.1225 -0.0303
-6 2 9 -0.7869 0.0267
-6 2 10 -0.5811 0.0100
-6 2 11 -0.4024 -0.0286
-6 2 12 -0.4340 0.0208
-6 2 13 -0.2954 -0.0176
-6 2 14 -0.2614 0.0331
-6 2 15 -0.0306 0.0346
-6 2 16 -0.8851 0.1071
-6 2 17 0.1150 -0.0466
-6 2 18 -1.4617 0.1987
-6 3 -5 3.2422 -0.1552
-6 3 -4 -3.4657 -0.0422
-6 3 -3 4.3986 -0.1798
-6 3 -2 -5.6345 -0.0729
-6 3 -1 5.4804 -0.0724
-6 3 0 -7.6881 -0.0203
-6 3 1 5.8889 0.0232
-6 3 2 -8.1977 0.0215
-6 3 3 5.3692 -0.0036
-6 3 4 -6.5129 0.0489
-6 3 5 4.2763 -0.0171
-6 3 6 -4.4167 0.0536
-6 3 7 3.2467 0.0303
-6 3 8 -3.1759 0.0011
-6 3 9 2.6756 0.0188
-6 3 10 -1.9493 -0.0502
-6 3 11 2.3807 -0.0137
-6 3 12 -0.4945 -0.0407
-6 3 13 1.6958 0.0239
-6 3 14 -0.0688 0.0149
-6 3 15 0.3650 0.0064
-6 3 16 -0.8587 0.0977
-6 3 17 -0.7369 -0.1505
-6 3 18 -1.4254 0.1573
-6 4 -5 0.2397 -0.0311
-6 4 -4 -0.0832 -0.0384
-6 4 -3 -1.8237 0.0175
-6 4 -2 -0.0415 0.0054
-6 4 -1 -4.2531 -0.0042
-6 4 0 0.7749 0.0251
-6 4 1 -6.1508 -0.0720
-6 4 2 2.2360 0.0139
-6 4 3 -6.4372 -0.0587
-6 4 4 2.8553 -0.0097
-6 4 5 -4.9961 0.0345
-6 4 6 2.2041 -0.0302
-6 4 7 -3.2883 0.0633
-6 4 8 1.6083 -0.0152
-6 4 9 -2.6095 -0.0062
-6 4 10 1.6059 -0.0156
-6 4 11 -2.5996 -0.0375
-6 4 12 1.1476 -0.0707
-6 4 13 -2.1304 -0.0013
-6 4 14 -0.0975 -0.0537
-6 4 15 -0.8910 -0.0397
-6 4 16 -0.9379 0.0867
-6 4 17 0.2818 -0.1572
-6 4 18 -0.6703 0.1625
-6 5 -5 -1.4251 0.0481
-6 5 -4 -1.7013 0.0148
-6 5 -3 -1.0074 -0.0030
-6 5 -2 -2.0733 0.0333
-6 5 -1 0.0525 0.0057
-6 5 0 -2.0531 0.0266
-6 5 1 1.0823 0.0158
-6 5 2 -2.3889 -0.0016
-6 5 3 1.9551 -0.0038
-6 5 4 -2.9664 -0.0323
-6 5 5 2.8273 0.0041
-6 5 6 -2.9268 -0.0349
-6 5 7 3.4701 0.0379
-6 5 8 -2.1334 -0.0207
-6 5 9 3.4200 0.0478
-6 5 10 -1.3932 -0.0200
-6 5 11 2.6308 0.0317
-6 5 12 -1.2302 0.0037
-6 5 13 1.5604 -0.0181
-6 5 14 -1.2826 0.0789
-6 5 15 0.5310 -0.0856
-6 5 16 -1.0221 0.1208
-6 5 17 -0.3345 -0.0827
-6 5 18 -0.5175 0.0607
-6 6 -5 1.2574 0.0162
-6 6 -4 -0.5884 -0.0319
-6 6 -3 1.1687 -0.0272
-6 6 -2 -0.0477 -0.0285
-6 6 -1 0.8568 -0.0167
-6 6 0 0.4236 -0.0268
-6 6 1 -0.2037 0.0243
-6 6 2 1.1927 -0.0053
-6 6 3 -1.2785 0.0461
-6 6 4 1.8166 0.0168
-6 6 5 -1.5762 0.0307
-6 6 6 2.0648 0.0124
-6 6 7 -1.7788 0.0095
-6 6 8 2.2335 -0.0002
-6 6 9 -2.4610 0.0269
-6 6 10 2.0971 -0.0045
-6 6 11 -2.5968 0.0422
-6 6 12 1.1081 0.0002
-6 6 13 -1.3782 0.0034
-6 6 14 -0.1733 0.0129
-6 6 15 0.1272 -0.0036
-6 6 16 -0.4627 -0.0005
-6 6 17 0.5944 0.0830
-6 7 -5 -1.1578 -0.0172
-6 7 -4 0.3606 -0.0085
-6 7 -3 -1.5752 0.0066
-6 7 -2 0.4335 -0.0087
-6 7 -1 -1.3491 -0.0094
-6 7 0 0.7170 -0.0057
-6 7 1 -1.0044 -0.0236
-6 7 2 0.7359 -0.0081
-6 7 3 -0.6031 0.0093
-6 7 4 0.1646 -0.0162
-6 7 5 0.0774 0.0350
-6 7 6 -0.4156 -0.0155
-6 7 7 1.0059 0.0081
-6 7 8 -0.5701 -0.0036
-6 7 9 1.7172 -0.0219
-6 7 10 -0.6239 0.0210
-6 7 11 1.6487 -0.0298
-6 7 12 -0.8131 0.0625
-6 7 13 0.9458 -0.0297
-6 7 14 -0.7312 0.0619
-6 7 15 0.3100 0.0161
-6 7 16 -0.1789 -0.0214
-6 7 17 -0.0087 0.0903
-6 8 -5 -0.1594 0.0063
-6 8 -4 -0.0275 0.0766
-6 8 -3 0.7157 0.0360
-6 8 -2 -0.1453 0.0379
-6 8 -1 1.9264 0.0238
-6 8 0 0.1819 -0.0318
-6 8 1 1.9679 0.0078
-6 8 2 0.6112 -0.0284
-6 8 3 0.8479 -0.0127
-6 8 4 0.7038 0.0094
-6 8 5 -0.1318 -0.0254
-6 8 6 0.6541 -0.0010
-6 8 7 -0.4045 0.0276
-6 8 8 0.8127 -0.0232
-6 8 9 -0.7506 0.0847
-6 8 10 1.0043 0.0088
-6 8 11 -1.4202 0.0280
-6 8 12 0.8481 0.0250
-6 8 13 -1.3867 -0.0344
-6 8 14 0.4186 -0.0749
-6 8 15 -0.3489 0.0633
-6 8 16 0.0579 -0.1883
-6 9 -5 0.2134 0.0203
-6 9 -4 -0.6588 -0.0169
-6 9 -3 -0.3100 0.0108
-6 9 -2 -0.1484 -0.0062
-6 9 -1 -1.0929 -0.0060
-6 9 0 0.4702 -0.0016
-6 9 1 -1.6725 -0.0017
-6 9 2 0.8721 -0.0060
-6 9 3 -1.9451 0.0183
-6 9 4 1.0682 -0.0116
-6 9 5 -1.7962 0.0287
-6 9 6 0.8782 -0.0011
-6 9 7 -1.2096 -0.0044
-6 9 8 0.4221 0.0067
-6 9 9 -0.7973 -0.0566
-6 9 10 0.3648 -0.0184
-6 9 11 -0.9411 -0.0236
-6 9 12 0.7916 -0.0883
-6 9 13 -1.0003 0.1039
-6 9 14 0.9807 -0.1883
-6 9 15 -0.4292 0.1551
-6 9 16 0.5138 -0.2252
-6 10 -5 0.2753 0.0115
-6 10 -4 1.9149 -0.0101
-6 10 -3 0.1716 0.0108
-6 10 -2 1.2968 0.0032
-6 10 -1 0.2124 0.0085
-6 10 0 0.6491 0.0048
-6 10 1 0.2947 -0.0184
-6 10 2 0.3130 0.0174
-6 10 3 0.2085 -0.0193
-6 10 4 -0.1838 0.0155
-6 10 5 0.2264 0.0129
-6 10 6 -0.8523 -0.0218
-6 10 7 0.4735 0.0195
-6 10 8 -0.8142 -0.0253
-6 10 9 0.3083 -0.0184
-6 10 10 -0.0177 0.0413
-6 10 11 -0.4831 -0.0259
-6 10 12 0.5762 0.0494
-6 10 13 -0.9919 0.0604
-6 10 14 0.5686 -0.0777
-6 10 15 -0.6194 0.1369
-6 11 -5 0.4083 -0.0141
-6 11 -4 -1.2651 0.0259
-6 11 -3 0.4052 -0.0029
-6 11 -2 -1.6379 0.0089
-6 11 -1 0.0986 0.0181
-6 11 0 -1.0864 0.0297
-6 11 1 -0.1059 -0.0006
-6 11 2 -0.6136 0.0270
-6 11 3 -0.4465 -0.0340
-6 11 4 -0.7778 -0.0107
-6 11 5 -0.6771 -0.0129
-6 11 6 -0.9498 0.0357
-6 11 7 -0.5662 0.0076
-6 11 8 -0.5427 0.1445
-6 11 9 -0.6815 -0.0250
-6 11 10 -0.0846 0.1036
-6 11 11 -1.1489 0.0358
-6 11 12 -0.2035 -0.1237
-6 11 13 -1.2421 0.2272
-6 11 14 -0.5446 -0.2831
-6 12 -5 -0.3075 -0.0509
-6 12 -4 -0.0618 -0.0564
-6 12 -3 -0.4150 -0.0308
-6 12 -2 0.5435 -0.0081
-6 12 -1 -1.0092 0.0048
-6 12 0 0.9168 0.0806
-6 12 1 -1.3139 -0.0172
-6 12 2 0.8885 0.0535
-6 12 3 -0.7714 0.0053
-6 12 4 0.6559 -0.0172
-6 12 5 0.0899 0.0475
-6 12 6 0.5479 0.0064
-6 12 7 0.0921 -0.0236
-6 12 8 0.3584 0.0615
-6 12 9 -0.5782 -0.0750
-6 12 10 -0.4792 0.0531
-6 12 11 -0.6108 0.0936
-6 12 12 -1.3185 0.0171
-6 12 13 0.0004 0.2947
-6 13 -5 0.1066 0.0652
-6 13 -4 0.1611 -0.0467
-6 13 -3 -0.2118 0.0033
-6 13 -2 -1.1931 -0.0538
-6 13 -1 -0.4754 -0.0272
-6 13 0 -1.7562 0.0012
-6 13 1 -0.2561 0.0262
-6 13 2 -1.3045 -0.0045
-6 13 3 0.2462 0.0638
-6 13 4 -1.2501 -0.0346
-6 13 5 0.4192 0.0042
-6 13 6 -1.8203 -0.0031
-6 13 7 0.1543 -0.0802
-6 13 8 -2.0963 0.0124
-6 13 9 0.1443 -0.0935
-6 13 10 -1.8080 -0.1066
-6 13 11 0.6469 -0.0150
-6 13 12 -1.1982 -0.2594
-6 14 -5 0.0258 0.0605
-6 14 -4 -1.2450 0.0050
-6 14 -3 -0.2141 -0.0282
-6 14 -2 -1.0411 -0.0253
-6 14 -1 -0.8001 -0.0120
-6 14 0 0.1134 0.0150
-6 14 1 -1.0089 0.0158
-6 14 2 0.7636 -0.0324
-6 14 3 -0.7649 -0.0052
-6 14 4 0.5785 -0.0866
-6 14 5 -0.9280 -0.0292
-6 14 6 0.5423 -0.0320
-6 14 7 -1.5468 -0.0310
-6 14 8 0.5960 0.0060
-6 14 9 -1.3637 0.0199
-6 14 10 -0.0449 -0.0527
-6 14 11 -0.1911 0.1386
-6 15 -5 0.1398 0.1568
-6 15 -4 0.4663 0.0032
-6 15 -3 -1.1082 -0.0204
-6 15 -2 -0.3045 -0.0299
-6 15 -1 -1.6200 -0.0881
-6 15 0 -1.0244 -0.0132
-6 15 1 -0.9357 0.0127
-6 15 2 -0.4948 -0.0139
-6 15 3 0.3384 0.1076
-6 15 4 0.4638 0.0240
-6 15 5 0.9626 0.0941
-6 15 6 0.4798 0.0250
-6 15 7 0.7785 0.0692
-6 15 8 -0.3436 -0.0922
-6 15 9 0.5933 0.0739
-6 16 -5 -0.3609 0.0843
-6 16 -4 -0.4401 0.0740
-6 16 -3 -0.9900 -0.1524
-6 16 -2 -1.5266 -0.0240
-6 16 -1 -0.9442 -0.0793
-6 16 0 -1.8084 -0.0131
-6 16 1 0.1073 0.1486
-6 16 2 -1.2113 0.0291
-6 16 3 0.5387 0.2080
-6 16 4 -0.4158 -0.0216
-6 16 5 -0.7202 0.1365
-6 16 6 0.0494 -0.1489
-6 16 7 -1.8674 0.0721
-6 17 -4 1.4897 0.0762
-6 17 -3 -0.5925 0.0177
-6 17 -2 0.8404 -0.0301
-6 17 -1 -0.2635 -0.0150
-6 17 0 -0.1729 -0.0135
-6 17 1 0.4505 -0.0247
-6 17 2 -0.3028 0.0017
-6 17 3 0.5513 -0.0094
-6 17 4 0.1937 -0.0467
-5 0 -3 19.2015 0.5110
-5 0 -1 20.9132 0.4488
-5 0 1 17.2029 0.0893
-5 0 3 10.1067 -0.0888
-5 0 5 4.1769 -0.0663
-5 0 7 1.2057 -0.0465
-5 0 9 -0.2859 -0.0094
-5 0 11 -1.0998 0.0437
-5 0 13 -0.7219 0.0255
-5 0 15 0.3794 -0.0157
-5 0 17 0.9882 -0.0071
-5 0 19 0.7827 0.0185
-5 1 -4 5.2623 -0.2008
-5 1 -3 -3.4199 0.0214
-5 1 -2 6.0370 -0.3395
-5 1 -1 -6.1044 0.0119
-5 1 0 4.7252 -0.1691
-5 1 1 -7.6785 0.0577
-5 1 2 1.3397 0.0607
-5 1 3 -6.8079 0.0573
-5 1 4 -0.9167 0.1046
-5 1 5 -4.1777 -0.0340
-5 1 6 -0.9013 0.0459
-5 1 7 -1.9313 -0.0579
-5 1 8 -0.8755 0.0023
-5 1 9 -0.9765 -0.0017
-5 1 10 -1.5471 -0.0061
-5 1 11 -0.4322 0.0040
-5 1 12 -1.5127 0.0225
-5 1 13 0.2974 -0.0080
-5 1 14 -1.1741 0.0246
-5 1 15 0.6884 0.0278
-5 1 16 -1.7685 -0.0389
-5 1 17 0.3271 0.0173
-5 1 18 -2.1545 -0.0590
-5 1 19 -0.3033 -0.0740
-5 2 -4 -1.5375 -0.0326
-5 2 -3 12.9434 0.0758
-5 2 -2 -4.5877 -0.0194
-5 2 -1 14.5627 0.1656
-5 2 0 -8.2416 -0.0561
-5 2 1 12.9669 0.0907
-5 2 2 -10.0888 -0.0990
-5 2 3 9.1655 -0.0596
-5 2 4 -8.4839 -0.0049
-5 2 5 5.5008 -0.0951
-5 2 6 -5.4795 0.0966
-5 2 7 3.1549 -0.0070
-5 2 8 -3.5028 0.0442
-5 2 9 1.9523 0.0429
-5 2 10 -2.4052 -0.0325
-5 2 11 1.6307 0.0120
-5 2 12 -1.5174 -0.0076
-5 2 13 1.6362 0.0170
-5 2 14 -1.0331 0.0343
-5 2 15 0.9981 0.0480
-5 2 16 -0.7483 0.0139
-5 2 17 -0.1750 -0.0305
-5 2 18 -0.2815 -0.0299
-5 2 19 -0.6428 -0.1446
-5 3 -4 -1.1636 0.0787
-5 3 -3 -4.6455 0.0577
-5 3 -2 -1.6475 0.0941
-5 3 -1 -8.5065 0.0368
-5 3 0 -0.9222 0.0694
-5 3 1 -11.1421 -0.0031
-5 3 2 0.4718 0.0582
-5 3 3 -10.6807 -0.0242
-5 3 4 1.4030 0.0461
-5 3 5 -7.5051 -0.0244
-5 3 6 1.4142 0.0087
-5 3 7 -4.3637 -0.0126
-5 3 8 1.0695 -0.0087
-5 3 9 -2.8655 -0.0397
-5 3 10 0.8738 -0.0075
-5 3 11 -2.0651 -0.0513
-5 3 12 0.5935 -0.0286
-5 3 13 -0.9849 0.0334
-5 3 14 -0.0225 -0.0404
-5 3 15 0.0022 0.0607
-5 3 16 -0.5965 -0.0003
-5 3 17 0.3589 -0.1007
-5 3 18 -0.6663 0.0625
-5 3 19 0.1940 -0.2388
-5 4 -4 -1.2356 -0.0121
-5 4 -3 2.1997 -0.1353
-5 4 -2 -3.2167 -0.0218
-5 4 -1 3.3538 -0.0548
-5 4 0 -5.5570 -0.0142
-5 4 1 4.0857 -0.0005
-5 4 2 -6.9510 0.0059
-5 4 3 4.6104 -0.0478
-5 4 4 -6.2808 0.0359
-5 4 5 4.9009 -0.0435
-5 4 6 -4.5315 0.0416
-5 4 7 4.5534 0.0144
-5 4 8 -3.1922 -0.0029
-5 4 9 3.7355 0.0040
-5 4 10 -2.3381 -0.0575
-5 4 11 3.0505 -0.0129
-5 4 12 -1.5359 -0.0524
-5 4 13 2.4288 0.0223
-5 4 14 -0.9170 0.0375
-5 4 15 1.2217 -0.0122
-5 4 16 -0.6088 0.1433
-5 4 17 -0.3601 -0.1311
-5 4 18 -0.4599 0.1538
-5 5 -4 -2.0017 -0.0418
-5 5 -3 -0.7865 -0.0174
-5 5 -2 -2.6624 0.0252
-5 5 -1 -2.2180 -0.0233
-5 5 0 -2.2824 0.0465
-5 5 1 -3.6492 -0.0443
-5 5 2 -0.1424 0.0348
-5 5 3 -4.3823 -0.0331
-5 5 4 1.7601 0.0185
-5 5 5 -3.9592 0.0014
-5 5 6 2.1645 0.0186
-5 5 7 -3.3400 -0.0128
-5 5 8 2.3290 0.0323
-5 5 9 -3.2837 -0.0301
-5 5 10 2.8292 -0.0022
-5 5 11 -3.0114 0.0332
-5 5 12 2.2989 -0.0660
-5 5 13 -1.8879 0.0826
-5 5 14 0.5367 -0.0467
-5 5 15 -0.6555 0.0042
-5 5 16 -0.6021 0.0164
-5 5 17 -0.0926 -0.0909
-5 5 18 -0.3038 -0.0130
-5 6 -4 0.3567 0.0068
-5 6 -3 -2.2083 0.0037
-5 6 -2 0.5824 0.0328
-5 6 -1 -1.8548 -0.0138
-5 6 0 0.9857 0.0466
-5 6 1 -0.8275 -0.0430
-5 6 2 0.8667 0.0091
-5 6 3 0.6134 -0.0208
-5 6 4 -0.0988 -0.0344
-5 6 5 2.0756 0.0267
-5 6 6 -0.9640 0.0011
-5 6 7 2.9725 0.0183
-5 6 8 -1.0820 0.0572
-5 6 9 2.9548 -0.0042
-5 6 10 -1.0304 0.0302
-5 6 11 2.0651 0.0137
-5 6 12 -1.1765 -0.0130
-5 6 13 0.8606 0.0140
-5 6 14 -0.8855 -0.0037
-5 6 15 0.0792 0.0097
-5 6 16 0.0455 -0.0387
-5 6 17 -0.1615 0.0808
-5 6 18 0.6448 -0.1410
-5 7 -4 -0.4947 0.0248
-5 7 -3 0.5182 -0.0311
-5 7 -2 -0.4137 -0.0297
-5 7 -1 1.6465 -0.0283
-5 7 0 -0.3417 -0.0369
-5 7 1 1.8603 0.0049
-5 7 2 0.0538 0.0011
-5 7 3 0.9437 0.0367
-5 7 4 0.3702 0.0217
-5 7 5 -0.1667 0.0072
-5 7 6 0.5474 0.0093
-5 7 7 -1.0292 -0.0226
-5 7 8 0.9098 -0.0048
-5 7 9 -1.8568 0.0188
-5 7 10 1.3658 0.0146
-5 7 11 -2.3562 0.0404
-5 7 12 1.5002 0.0508
-5 7 13 -1.9383 0.0108
-5 7 14 1.2530 0.0055
-5 7 15 -0.9687 0.0789
-5 7 16 0.8678 -0.1420
-5 7 17 -0.3616 0.2295
-5 8 -4 0.0806 -0.0208
-5 8 -3 -0.5107 0.0416
-5 8 -2 0.6204 -0.0019
-5 8 -1 -1.1098 0.0040
-5 8 0 1.4631 -0.0007
-5 8 1 -1.3485 -0.0047
-5 8 2 1.9657 -0.0378
-5 8 3 -1.3156 0.0372
-5 8 4 1.9604 -0.0465
-5 8 5 -1.1142 0.0446
-5 8 6 1.6312 -0.0066
-5 8 7 -0.4816 -0.0015
-5 8 8 1.1182 0.0057
-5 8 9 0.3982 -0.0250
-5 8 10 0.7971 -0.0256
-5 8 11 0.6677 -0.0017
-5 8 12 1.0593 -0.0628
-5 8 13 0.1560 0.0462
-5 8 14 1.6856 -0.1463
-5 8 15 -0.2150 0.1146
-5 8 16 1.8406 -0.2633
-5 8 17 0.0402 0.1504
-5 9 -4 1.6160 0.0139
-5 9 -3 0.1705 0.0631
-5 9 -2 1.0144 -0.0045
-5 9 -1 1.1636 0.0395
-5 9 0 0.9694 -0.0194
-5 9 1 1.5647 0.0087
-5 9 2 0.8863 -0.0025
-5 9 3 1.0008 0.0012
-5 9 4 0.0402 -0.0137
-5 9 5 0.1606 0.0075
-5 9 6 -1.0009 -0.0706
-5 9 7 -0.1384 0.0477
-5 9 8 -1.1194 -0.0703
-5 9 9 -0.1693 0.0473
-5 9 10 -0.3253 0.0303
-5 9 11 -0.6214 -0.0569
-5 9 12 0.5075 0.0548
-5 9 13 -1.2452 -0.0747
-5 9 14 0.8498 -0.1355
-5 9 15 -1.2730 0.1176
-5 9 16 0.5433 -0.3189
-5 10 -4 -1.5476 0.0008
-5 10 -3 0.8137 -0.0190
-5 10 -2 -1.1596 -0.0102
-5 10 -1 0.1659 -0.0133
-5 10 0 -0.1341 -0.0146
-5 10 1 -0.4388 -0.0090
-5 10 2 0.1650 -0.0021
-5 10 3 -0.8871 -0.0224
-5 10 4 0.1835 0.0125
-5 10 5 -1.2194 0.0035
-5 10 6 0.5055 0.0198
-5 10 7 -1.1195 0.0434
-5 10 8 0.7877 0.0330
-5 10 9 -0.8316 0.0174
-5 10 10 0.8476 0.0446
-5 10 11 -0.9044 0.0402
-5 10 12 0.9892 -0.0283
-5 10 13 -1.0687 0.2085
-5 10 14 1.1287 -0.1993
-5 10 15 -0.6829 0.2890
-5 11 -4 1.4418 -0.0120
-5 11 -3 0.1813 -0.0095
-5 11 -2 1.6343 -0.0064
-5 11 -1 -0.1987 0.0211
-5 11 0 1.2303 0.0344
-5 11 1 -0.6922 -0.0250
-5 11 2 0.6789 0.0423
-5 11 3 -0.8018 -0.0296
-5 11 4 -0.0325 -0.0088
-5 11 5 -0.5156 0.0251
-5 11 6 -0.7098 -0.0404
-5 11 7 -0.4729 0.0004
-5 11 8 -0.6505 0.0176
-5 11 9 -0.8784 -0.1046
-5 11 10 -0.1803 0.0737
-5 11 11 -1.0103 -0.1081
-5 11 12 -0.1549 -0.0257
-5 11 13 -0.5470 0.0342
-5 11 14 -0.2924 -0.2117
-5 11 15 -0.0960 0.1174
-5 12 -4 -0.3725 0.0045
-5 12 -3 0.7540 0.0123
-5 12 -2 -1.3075 -0.0179
-5 12 -1 0.6065 0.0111
-5 12 0 -1.5665 0.0114
-5 12 1 0.3924 0.0213
-5 12 2 -1.5190 0.0152
-5 12 3 0.3428 0.0046
-5 12 4 -1.8465 -0.0150
-5 12 5 0.1219 0.0001
-5 12 6 -2.0890 0.0049
-5 12 7 -0.2774 0.0146
-5 12 8 -1.6327 0.0632
-5 12 9 -0.3505 -0.0053
-5 12 10 -0.8851 0.0429
-5 12 11 -0.0150 0.0271
-5 12 12 -0.3526 -0.0643
-5 12 13 0.1625 0.1618
-5 12 14 -0.0701 -0.1133
-5 13 -4 -0.9220 -0.0609
-5 13 -3 -0.1960 -0.0425
-5 13 -2 -0.3909 -0.0034
-5 13 -1 -0.7315 0.0297
-5 13 0 0.0915 0.0791
-5 13 1 -1.4926 0.0049
-5 13 2 0.3954 0.0156
-5 13 3 -1.6246 -0.0478
-5 13 4 0.4485 -0.0673
-5 13 5 -1.1073 -0.0333
-5 13 6 0.5547 -0.0010
-5 13 7 -0.7996 -0.0338
-5 13 8 0.7855 0.0989
-5 13 9 -0.9005 -0.0082
-5 13 10 0.5539 0.0584
-5 13 11 -0.7786 0.1695
-5 13 12 -0.2162 -0.0559
-5 13 13 -0.2867 0.3265
-5 14 -4 0.7263 -0.0637
-5 14 -3 -0.2051 -0.0601
-5 14 -2 -0.4906 -0.0611
-5 14 -1 -0.8272 -0.0722
-5 14 0 -1.4412 -0.0150
-5 14 1 -0.8808 0.0177
-5 14 2 -0.7839 -0.0039
-5 14 3 0.1843 0.0771
-5 14 4 0.0586 0.0244
-5 14 5 1.1149 0.0436
-5 14 6 -0.2337 0.0423
-5 14 7 0.7913 0.0143
-5 14 8 -1.1629 -0.0758
-5 14 9 0.1235 0.0159
-5 14 10 -1.5299 -0.2759
-5 14 11 0.1871 -0.0201
-5 15 -4 -0.8694 -0.0045
-5 15 -3 -0.3284 -0.0819
-5 15 -2 -1.5157 -0.0019
-5 15 -1 -0.6971 -0.0101
-5 15 0 -1.4454 0.0276
-5 15 1 -0.5070 0.0443
-5 15 2 -0.8844 -0.0242
-5 15 3 -0.4941 -0.0335
-5 15 4 -0.3840 -0.0832
-5 15 5 -1.5467 -0.0687
-5 15 6 -0.0735 -0.0855
-5 15 7 -2.4486 0.0069
-5 15 8 0.0811 -0.0874
-5 15 9 -1.6703 0.0907
-5 15 10 0.2260 -0.1013
-5 16 -4 1.0789 0.0541
-5 16 -3 -0.5971 -0.0189
-5 16 -2 0.3431 -0.0322
-5 16 -1 -0.8446 -0.0101
-5 16 0 -0.5920 0.0103
-5 16 1 -0.0140 -0.0078
-5 16 2 -0.3055 0.0420
-5 16 3 1.1920 -0.0128
-5 16 4 0.8620 -0.0001
-5 16 5 1.5508 0.0427
-5 16 6 1.5166 -0.0969
-5 16 7 0.9894 0.1290
-5 16 8 1.2165 -0.1860
-5 17 -4 -0.2013 0.0268
-5 17 -3 -0.6820 -0.0921
-5 17 -2 -1.1143 0.0650
-5 17 -1 -0.9969 -0.0162
-5 17 0 -1.9872 0.1362
-5 17 1 -0.1478 0.1215
-5 17 2 -1.9071 0.1148
-5 17 3 0.4322 0.1748
-5 17 4 -0.7837 -0.0028
-5 17 5 -0.5468 0.1867
-4 0 -2 15.7616 -0.6584
-4 0 0 15.6236 -0.4416
-4 0 2 10.1136 -0.1600
-4 0 4 3.5216 -0.0464
-4 0 6 -0.1577 0.0145
-4 0 8 -1.4530 0.0421
-4 0 10 -1.8767 0.0053
-4 0 12 -1.6358 -0.0152
-4 0 14 -1.5340 -0.0057
-4 0 16 -2.2496 -0.0267
-4 0 18 -2.3549 -0.0581
-4 1 -3 19.9494 0.5304
-4 1 -2 -1.7952 0.1127
-4 1 -1 22.1357 0.4681
-4 1 0 -4.7631 0.0747
-4 1 1 18.4941 0.2113
-4 1 2 -6.8271 -0.0875
-4 1 3 11.4376 0.0446
-4 1 4 -6.5131 -0.1041
-4 1 5 5.5157 -0.0275
-4 1 6 -4.4935 -0.0066
-4 1 7 2.4889 -0.0370
-4 1 8 -2.5820 0.0206
-4 1 9 0.8564 0.0276
-4 1 10 -1.7175 -0.0039
-4 1 11 -0.0881 0.0475
-4 1 12 -1.6699 0.0144
-4 1 13 0.1018 -0.0206
-4 1 14 -1.5918 0.0238
-4 1 15 0.4745 -0.0382
-4 1 16 -0.7664 -0.0945
-4 1 17 -0.0166 0.0223
-4 1 18 0.3567 -0.2879
-4 1 19 -0.4561 0.0586
-4 2 -3 -4.7899 -0.0221
-4 2 -2 6.0533 -0.2321
-4 2 -1 -10.0540 -0.1012
-4 2 0 6.5326 -0.2191
-4 2 1 -14.2110 0.0350
-4 2 2 4.8627 -0.1217
-4 2 3 -13.9605 0.1480
-4 2 4 2.4854 -0.0248
-4 2 5 -9.3868 0.0652
-4 2 6 1.0185 0.0193
-4 2 7 -4.7940 -0.0312
-4 2 8 0.3062 0.0039
-4 2 9 -2.8183 -0.0403
-4 2 10 -0.1505 -0.0052
-4 2 11 -1.6851 -0.0272
-4 2 12 -0.2499 0.0313
-4 2 13 0.0768 0.0145
-4 2 14 -0.2123 0.0144
-4 2 15 1.1297 0.0636
-4 2 16 -0.4341 -0.1068
-4 2 17 0.5838 0.0236
-4 2 18 -0.5589 -0.1688
-4 2 19 -0.3442 -0.0633
-4 3 -3 7.6075 0.0400
-4 3 -2 -3.1375 0.0612
-4 3 -1 9.0238 0.1322
-4 3 0 -8.4609 0.0257
-4 3 1 8.6805 0.1172
-4 3 2 -11.9575 -0.0573
-4 3 3 7.5166 -0.0193
-4 3 4 -11.0671 -0.0237
-4 3 5 6.2214 -0.0768
-4 3 6 -7.5354 0.0358
-4 3 7 4.6215 -0.0091
-4 3 8 -4.7146 0.0077
-4 3 9 3.1182 0.0175
-4 3 10 -3.4955 -0.0242
-4 3 11 2.6546 -0.0272
-4 3 12 -2.7772 0.0008
-4 3 13 2.7518 -0.0214
-4 3 14 -1.7454 0.0368
-4 3 15 1.7446 0.0051
-4 3 16 -0.4354 0.0536
-4 3 17 -0.3337 -0.0746
-4 3 18 0.4751 0.0480
-4 3 19 -1.3859 -0.1740
-4 4 -3 -3.1596 0.0296
-4 4 -2 -5.3288 0.0981
-4 4 -1 -6.2326 0.0170
-4 4 0 -5.0888 0.0493
-4 4 1 -8.7179 0.0045
-4 4 2 -2.1498 0.0034
-4 4 3 -9.1153 -0.0055
-4 4 4 1.0830 0.0038
-4 4 5 -7.1096 -0.0042
-4 4 6 2.5520 0.0179
-4 4 7 -4.7310 -0.0172
-4 4 8 2.8770 0.0336
-4 4 9 -3.3902 -0.0495
-4 4 10 3.0574 0.0126
-4 4 11 -2.2415 -0.0033
-4 4 12 2.5607 -0.0347
-4 4 13 -0.8362 0.1046
-4 4 14 1.1216 -0.0268
-4 4 15 -0.0836 0.0542
-4 4 16 -0.0839 0.0164
-4 4 17 -0.1012 -0.1674
-4 4 18 -0.3011 0.0138
-4 4 19 -0.0599 -0.2549
-4 5 -3 -1.9334 -0.0634
-4 5 -2 0.0407 -0.0393
-4 5 -1 -1.4482 -0.0219
-4 5 0 -1.4382 -0.0064
-4 5 1 -0.0312 -0.0394
-4 5 2 -2.7209 0.0136
-4 5 3 2.2576 -0.0604
-4 5 4 -3.1165 0.0030
-4 5 5 4.1569 -0.0052
-4 5 6 -2.8884 0.0128
-4 5 7 4.3156 0.0136
-4 5 8 -2.7307 0.0327
-4 5 9 3.1392 -0.0437
-4 5 10 -2.7431 -0.0018
-4 5 11 1.8989 -0.0380
-4 5 12 -2.3114 -0.0490
-4 5 13 1.1189 0.0317
-4 5 14 -1.1078 -0.0307
-4 5 15 0.6535 0.0390
-4 5 16 0.1661 -0.0060
-4 5 17 0.2968 -0.0020
-4 5 18 0.5325 -0.0509
-4 6 -3 -0.3974 -0.0225
-4 6 -2 -3.1574 -0.0140
-4 6 -1 -0.0507 -0.0215
-4 6 0 -3.7871 -0.0058
-4 6 1 0.1635 -0.0365
-4 6 2 -2.4607 0.0191
-4 6 3 -0.2417 -0.0218
-4 6 4 -0.3926 0.0250
-4 6 5 -1.0331 -0.0181
-4 6 6 1.0438 0.0313
-4 6 7 -1.8367 -0.0617
-4 6 8 2.0265 0.0350
-4 6 9 -2.3478 -0.0583
-4 6 10 2.8239 0.0105
-4 6 11 -2.2450 0.0208
-4 6 12 2.8217 0.0035
-4 6 13 -1.6347 0.0549
-4 6 14 1.7982 0.0212
-4 6 15 -1.1121 0.0075
-4 6 16 0.6246 -0.0318
-4 6 17 -0.8962 -0.0190
-4 6 18 0.0350 -0.1380
-4 7 -3 -1.9739 0.0478
-4 7 -2 1.1609 0.0383
-4 7 -1 -2.2707 0.0255
-4 7 0 2.3758 0.0648
-4 7 1 -1.3269 -0.0077
-4 7 2 2.9163 0.0073
-4 7 3 0.0542 0.0106
-4 7 4 2.3417 -0.0414
-4 7 5 0.7380 0.0239
-4 7 6 1.3137 0.0201
-4 7 7 0.8554 -0.0011
-4 7 8 0.4537 0.0826
-4 7 9 1.1103 0.0072
-4 7 10 -0.0740 0.0378
-4 7 11 1.1380 0.0330
-4 7 12 -0.0199 -0.0293
-4 7 13 0.4090 0.0097
-4 7 14 0.7757 -0.0668
-4 7 15 -0.2977 0.0273
-4 7 16 1.5592 -0.1494
-4 7 17 -0.1553 0.1557
-4 8 -3 -0.0725 -0.0031
-4 8 -2 0.4405 -0.0546
-4 8 -1 1.5962 -0.0210
-4 8 0 0.1851 -0.0262
-4 8 1 2.6955 -0.0066
-4 8 2 -0.1100 0.0171
-4 8 3 2.4274 0.0290
-4 8 4 -0.6577 0.0152
-4 8 5 1.2555 0.0146
-4 8 6 -0.8031 -0.0304
-4 8 7 0.2943 0.0064
-4 8 8 -0.3738 -0.0594
-4 8 9 -0.1224 0.0198
-4 8 10 0.0058 0.0114
-4 8 11 -0.5080 -0.0389
-4 8 12 0.2656 0.1167
-4 8 13 -1.1100 -0.0609
-4 8 14 0.7756 0.0373
-4 8 15 -1.5478 0.1298
-4 8 16 1.0498 -0.2102
-4 8 17 -1.4197 0.3342
-4 9 -3 0.8463 0.0087
-4 9 -2 -0.4298 0.0101
-4 9 -1 0.2923 -0.0100
-4 9 0 0.8892 -0.0252
-4 9 1 -0.0209 -0.0074
-4 9 2 1.3292 -0.0431
-4 9 3 -0.4298 -0.0182
-4 9 4 1.3828 0.0007
-4 9 5 -1.2122 -0.0203
-4 9 6 1.5480 0.0095
-4 9 7 -1.3973 0.0167
-4 9 8 1.2977 -0.0482
-4 9 9 -0.5186 0.0166
-4 9 10 0.8748 -0.0429
-4 9 11 0.2605 -0.0364
-4 9 12 1.2297 0.0039
-4 9 13 0.0860 -0.0156
-4 9 14 2.0941 -0.0803
-4 9 15 -0.2637 0.0845
-4 9 16 2.1542 -0.2226
-4 10 -3 0.1113 0.0392
-4 10 -2 2.0898 -0.0219
-4 10 -1 0.4380 0.0444
-4 10 0 1.7850 -0.0051
-4 10 1 0.4285 0.0020
-4 10 2 1.1992 0.0273
-4 10 3 0.2128 -0.0259
-4 10 4 0.0229 -0.0033
-4 10 5 0.0660 -0.0074
-4 10 6 -1.1534 -0.0672
-4 10 7 -0.0726 0.0252
-4 10 8 -1.2706 -0.0309
-4 10 9 -0.3017 -0.0269
-4 10 10 -0.6890 0.0759
-4 10 11 -0.3695 -0.1334
-4 10 12 -0.5354 0.0351
-4 10 13 -0.2510 -0.0873
-4 10 14 -0.6670 -0.1887
-4 10 15 -0.2996 0.1090
-4 10 16 -0.4594 -0.3246
-4 11 -3 1.1261 -0.0054
-4 11 -2 -1.2547 -0.0005
-4 11 -1 1.0212 0.0074
-4 11 0 -0.8899 -0.0154
-4 11 1 0.7861 0.0067
-4 11 2 -1.1933 0.0035
-4 11 3 0.3807 -0.0323
-4 11 4 -1.7101 0.0218
-4 11 5 -0.3183 -0.0032
-4 11 6 -1.5371 -0.0146
-4 11 7 -0.7151 0.0704
-4 11 8 -0.7658 -0.0435
-4 11 9 -0.3814 0.0330
-4 11 10 0.0610 0.0318
-4 11 11 -0.0041 0.0011
-4 11 12 0.7608 0.1122
-4 11 13 -0.2239 0.1370
-4 11 14 1.0455 0.0543
-4 11 15 -0.4479 0.2162
-4 12 -3 0.1581 -0.0356
-4 12 -2 1.1048 -0.0084
-4 12 -1 -0.1378 0.0334
-4 12 0 0.6951 0.0333
-4 12 1 -1.0212 0.0061
-4 12 2 0.2457 0.0218
-4 12 3 -1.5207 -0.0240
-4 12 4 -0.0490 -0.0277
-4 12 5 -0.9813 0.0228
-4 12 6 -0.2523 -0.0062
-4 12 7 -0.4393 0.0226
-4 12 8 0.1739 0.0914
-4 12 9 -0.9417 -0.0354
-4 12 10 0.8149 0.0740
-4 12 11 -1.6545 0.0221
-4 12 12 0.4716 -0.1359
-4 12 13 -1.3018 0.1648
-4 12 14 -0.5226 -0.2890
-4 13 -3 0.4744 0.0095
-4 13 -2 -0.5895 -0.0226
-4 13 -1 0.5465 0.0055
-4 13 0 -1.6474 -0.0021
-4 13 1 0.1199 0.0089
-4 13 2 -1.6961 -0.0180
-4 13 3 0.2715 0.0055
-4 13 4 -1.5802 -0.0269
-4 13 5 0.6021 0.0115
-4 13 6 -1.9070 0.0016
-4 13 7 0.2440 0.0208
-4 13 8 -2.0821 -0.0197
-4 13 9 -0.1558 -0.0111
-4 13 10 -1.5121 -0.1146
-4 13 11 0.1490 -0.0268
-4 13 12 -0.3094 -0.1359
-4 13 13 0.4562 0.0125
-4 14 -3 0.0674 -0.0505
-4 14 -2 -0.8918 -0.0277
-4 14 -1 -0.4126 0.0224
-4 14 0 -1.0224 0.0563
-4 14 1 -0.9322 0.0143
-4 14 2 -0.6760 0.0098
-4 14 3 -1.1193 -0.0866
-4 14 4 -0.3468 -0.0353
-4 14 5 -1.1333 -0.1055
-4 14 6 -0.1669 0.0173
-4 14 7 -0.8900 -0.0437
-4 14 8 0.2123 0.0531
-4 14 9 -0.3358 0.0634
-4 14 10 0.7344 -0.0266
-4 14 11 -0.0712 0.2407
-4 14 12 0.7936 -0.1272
-4 15 -3 0.0727 -0.0570
-4 15 -2 -0.0802 -0.0390
-4 15 -1 -0.6567 -0.0010
-4 15 0 -0.9704 0.0206
-4 15 1 -0.7593 -0.0221
-4 15 2 -0.5075 0.0483
-4 15 3 0.6897 -0.0659
-4 15 4 0.7439 0.0297
-4 15 5 2.0479 -0.0320
-4 15 6 1.3109 0.0065
-4 15 7 1.5721 0.0410
-4 15 8 0.7536 -0.0576
-4 15 9 0.0924 0.0330
-4 15 10 -0.0760 -0.1690
-4 16 -3 0.2261 -0.0617
-4 16 -2 -1.4122 0.0414
-4 16 -1 -0.7014 0.0269
-4 16 0 -1.7150 0.0930
-4 16 1 -0.5207 0.0352
-4 16 2 -1.4926 0.0228
-4 16 3 -0.0853 -0.0057
-4 16 4 -0.7768 -0.0398
-4 16 5 -1.2573 0.0699
-4 16 6 -0.0132 -0.0301
-4 16 7 -2.7794 0.1934
-4 16 8 0.2804 -0.0313
-4 16 9 -2.2084 0.2089
-4 17 -3 -0.5288 0.0641
-4 17 -2 0.5916 -0.0541
-4 17 -1 -0.9645 0.1260
-4 17 0 -0.0337 0.0147
-4 17 1 0.0148 0.0271
-4 17 2 -0.3488 0.0397
-4 17 3 1.4437 -0.0610
-4 17 4 0.0429 -0.1079
-4 17 5 1.6679 -0.0031
-4 17 6 0.6560 -0.2611
-4 18 0 -0.6233 0.2073
-4 18 1 -0.4949 0.0855
-3 0 -1 21.6385 -0.0842
-3 0 1 17.8835 -0.2424
-3 0 3 10.4717 -0.0007
-3 0 5 4.3427 0.1552
-3 0 7 1.3762 0.0363
-3 0 9 -0.3807 -0.0451
-3 0 11 -1.6131 0.0032
-3 0 13 -1.2463 0.0015
-3 0 15 -0.3419 -0.0402
-3 0 17 -0.5849 0.0283
-3 0 19 -0.8813 0.1628
-3 1 -2 25.3153 -0.2625
-3 1 -1 -5.8774 -0.1602
-3 1 0 26.7917 -0.0971
-3 1 1 -9.6485 -0.0466
-3 1 2 20.9985 -0.0506
-3 1 3 -10.3558 0.1085
-3 1 4 11.4655 -0.1013
-3 1 5 -7.1890 0.0701
-3 1 6 3.8111 -0.0669
-3 1 7 -3.3910 -0.0205
-3 1 8 0.4926 -0.0040
-3 1 9 -1.7321 0.0051
-3 1 10 0.1094 0.0095
-3 1 11 -1.1502 0.0327
-3 1 12 0.2251 0.0192
-3 1 13 -0.0928 -0.0432
-3 1 14 -0.3707 0.0033
-3 1 15 0.6517 -0.0712
-3 1 16 -1.2432 -0.0741
-3 1 17 0.2296 0.0552
-3 1 18 -1.2518 -0.1286
-3 1 19 -0.4742 0.1627
-3 2 -2 -0.8925 0.1982
-3 2 -1 12.0462 0.0392
-3 2 0 -7.0152 0.2009
-3 2 1 10.4777 -0.0062
-3 2 2 -11.8041 -0.0012
-3 2 3 7.3931 0.0306
-3 2 4 -12.4860 -0.0782
-3 2 5 4.6912 0.0265
-3 2 6 -9.4047 -0.0258
-3 2 7 2.7156 0.0220
-3 2 8 -5.6443 0.0020
-3 2 9 1.1468 0.0500
-3 2 10 -3.7562 0.0126
-3 2 11 0.6188 0.0118
-3 2 12 -3.4532 0.0369
-3 2 13 1.1427 -0.0625
-3 2 14 -2.7938 0.0344
-3 2 15 0.8969 -0.0506
-3 2 16 -0.9285 -0.0176
-3 2 17 -0.7347 -0.0195
-3 2 18 0.8602 -0.0776
-3 2 19 -1.6226 -0.0563
-3 3 -2 3.7896 -0.0041
-3 3 -1 -8.4984 -0.1020
-3 3 0 4.0852 -0.0837
-3 3 1 -13.4776 0.0102
-3 3 2 4.0964 -0.1214
-3 3 3 -14.5614 0.0939
-3 3 4 3.9953 -0.0731
-3 3 5 -10.5918 0.0583
-3 3 6 3.7663 -0.0169
-3 3 7 -5.5794 0.0159
-3 3 8 3.2698 -0.0034
-3 3 9 -2.9832 -0.0086
-3 3 10 2.6256 -0.0001
-3 3 11 -1.6099 -0.0041
-3 3 12 1.9887 0.0255
-3 3 13 -0.0168 0.0603
-3 3 14 1.3667 0.0292
-3 3 15 0.6904 0.0631
-3 3 16 0.8239 -0.0340
-3 3 17 0.1347 -0.0836
-3 3 18 0.4426 -0.0988
-3 3 19 -0.2485 -0.1996
-3 4 -2 0.1944 -0.0118
-3 4 -1 -1.2492 0.1036
-3 4 0 -4.7852 -0.0209
-3 4 1 -0.1026 0.0691
-3 4 2 -8.7253 -0.0242
-3 4 3 2.3085 -0.0180
-3 4 4 -9.1969 -0.0099
-3 4 5 4.3014 -0.0059
-3 4 6 -7.1965 -0.0240
-3 4 7 4.1267 0.0297
-3 4 8 -5.3876 -0.0396
-3 4 9 2.6893 -0.0288
-3 4 10 -4.6266 -0.0130
-3 4 11 1.9006 -0.0791
-3 4 12 -3.5910 0.0080
-3 4 13 1.8324 -0.0188
-3 4 14 -1.5213 -0.0106
-3 4 15 1.4082 0.0394
-3 4 16 0.4266 -0.0276
-3 4 17 0.5122 -0.0347
-3 4 18 0.9401 -0.0060
-3 4 19 -0.0668 -0.1500
-3 5 -2 -6.6939 0.0264
-3 5 -1 -3.0341 0.0722
-3 5 0 -7.7005 -0.0216
-3 5 1 -3.7987 0.0310
-3 5 2 -5.0505 -0.0184
-3 5 3 -3.7804 -0.0162
-3 5 4 -0.6680 -0.0002
-3 5 5 -3.2109 -0.0136
-3 5 6 2.4418 0.0093
-3 5 7 -2.6987 -0.0144
-3 5 8 3.5337 0.0237
-3 5 9 -2.1956 -0.0311
-3 5 10 3.6963 0.0136
-3 5 11 -1.2383 0.0113
-3 5 12 3.3737 0.0017
-3 5 13 -0.3338 0.0569
-3 5 14 2.2196 0.0443
-3 5 15 -0.2606 -0.0733
-3 5 16 0.6885 0.0909
-3 5 17 -0.4927 -0.3252
-3 5 18 -0.2399 0.0782
-3 6 -2 1.5109 -0.0503
-3 6 -1 -4.5274 0.0125
-3 6 0 2.0024 0.0029
-3 6 1 -2.7889 -0.0147
-3 6 2 1.7633 0.0101
-3 6 3 0.2684 -0.0142
-3 6 4 0.8975 -0.0288
-3 6 5 2.2140 0.0282
-3 6 6 -0.1775 -0.0039
-3 6 7 2.1965 0.0157
-3 6 8 -1.1746 0.0511
-3 6 9 1.5788 -0.0134
-3 6 10 -1.8481 0.0215
-3 6 11 1.1213 0.0220
-3 6 12 -1.7491 -0.0351
-3 6 13 0.4968 0.0454
-3 6 14 -0.7682 -0.0107
-3 6 15 0.0812 0.0079
-3 6 16 0.2019 0.0244
-3 6 17 0.4132 0.0041
-3 6 18 0.1924 -0.0265
-3 7 -2 -1.7109 -0.0198
-3 7 -1 0.9883 -0.0212
-3 7 0 -2.5065 -0.0049
-3 7 1 2.5671 -0.0406
-3 7 2 -2.2930 0.0043
-3 7 3 3.0059 -0.0064
-3 7 4 -1.4242 0.0024
-3 7 5 1.9034 0.0100
-3 7 6 -0.1600 0.0061
-3 7 7 0.4187 -0.0127
-3 7 8 0.9487 -0.0193
-3 7 9 -0.2782 -0.0124
-3 7 10 1.2358 -0.0349
-3 7 11 -0.3237 -0.0125
-3 7 12 1.0065 0.0285
-3 7 13 -0.4928 -0.0338
-3 7 14 1.0289 0.0485
-3 7 15 -0.9424 -0.0113
-3 7 16 1.1490 -0.0942
-3 7 17 -1.1075 0.0384
-3 7 18 0.7487 -0.2213
-3 8 -2 0.1623 0.0568
-3 8 -1 -0.2963 -0.0010
-3 8 0 1.9310 0.0472
-3 8 1 0.2517 0.0104
-3 8 2 2.6808 -0.0048
-3 8 3 0.6497 -0.0000
-3 8 4 2.4463 -0.0057
-3 8 5 -0.1344 -0.0418
-3 8 6 1.9090 0.0239
-3 8 7 -0.9267 -0.0279
-3 8 8 1.1214 0.0070
-3 8 9 -0.3058 0.0277
-3 8 10 0.3779 -0.0065
-3 8 11 0.7720 -0.0045
-3 8 12 0.3745 0.0275
-3 8 13 0.6944 -0.0953
-3 8 14 1.0114 0.0349
-3 8 15 -0.1106 -0.0765
-3 8 16 1.2934 -0.0086
-3 8 17 -0.3643 0.0508
-3 9 -2 1.5513 -0.0324
-3 9 -1 0.7681 -0.0062
-3 9 0 1.3554 0.0130
-3 9 1 1.6628 -0.0046
-3 9 2 0.7843 0.0394
-3 9 3 1.8509 0.0018
-3 9 4 -0.3348 0.0252
-3 9 5 1.5716 -0.0149
-3 9 6 -1.0303 -0.0125
-3 9 7 1.2800 -0.0056
-3 9 8 -0.9155 -0.0223
-3 9 9 1.1091 -0.0103
-3 9 10 -0.9670 0.0426
-3 9 11 1.0424 -0.0752
-3 9 12 -1.4987 0.1086
-3 9 13 0.8358 -0.0379
-3 9 14 -1.3769 0.0257
-3 9 15 0.1692 0.1718
-3 9 16 -0.3389 -0.1640
-3 9 17 -0.5797 0.2943
-3 10 -2 -0.6974 0.0219
-3 10 -1 1.4928 -0.0177
-3 10 0 0.0124 -0.0261
-3 10 1 1.3323 -0.0046
-3 10 2 -0.2235 -0.0229
-3 10 3 0.7419 -0.0441
-3 10 4 -0.6428 0.0423
-3 10 5 -0.3731 -0.0355
-3 10 6 -0.5290 0.0005
-3 10 7 -0.8763 0.0436
-3 10 8 -0.3702 -0.1058
-3 10 9 -0.2013 0.0122
-3 10 10 -0.2206 -0.0373
-3 10 11 0.3930 -0.1046
-3 10 12 0.4263 0.1174
-3 10 13 -0.1151 -0.0689
-3 10 14 1.0778 0.0801
-3 10 15 -0.7091 0.0748
-3 10 16 0.8389 -0.0613
-3 11 -2 2.0730 -0.0090
-3 11 -1 0.1373 0.0236
-3 11 0 1.7577 -0.0194
-3 11 1 -0.2578 0.0002
-3 11 2 1.1427 -0.0008
-3 11 3 -0.6578 -0.0226
-3 11 4 0.3354 -0.0185
-3 11 5 -0.2701 0.0097
-3 11 6 -0.5425 -0.0334
-3 11 7 0.0910 0.0353
-3 11 8 -0.6137 0.0464
-3 11 9 -0.5868 -0.0109
-3 11 10 -0.0393 0.0839
-3 11 11 -1.3657 -0.0174
-3 11 12 -0.1970 -0.0769
-3 11 13 -0.9325 0.1146
-3 11 14 -1.0133 -0.2568
-3 11 15 0.0646 0.2196
-3 12 -2 -0.7082 0.0023
-3 12 -1 1.0622 0.0319
-3 12 0 -1.5662 0.0084
-3 12 1 0.8346 0.0051
-3 12 2 -2.2892 -0.0047
-3 12 3 0.4963 -0.0131
-3 12 4 -2.6808 -0.0232
-3 12 5 0.0741 0.0352
-3 12 6 -2.6693 -0.0463
-3 12 7 -0.3026 0.0498
-3 12 8 -2.0747 -0.0655
-3 12 9 -0.0878 -0.0530
-3 12 10 -0.9163 -0.0278
-3 12 11 0.3634 -0.0601
-3 12 12 0.4082 0.0554
-3 12 13 0.0912 0.1247
-3 12 14 1.0918 0.0768
-3 13 -2 0.3419 -0.0280
-3 13 -1 0.1756 0.0231
-3 13 0 -0.2547 0.0194
-3 13 1 -0.3609 0.0171
-3 13 2 -0.4962 0.0184
-3 13 3 -0.7891 -0.0056
-3 13 4 -0.4137 -0.0012
-3 13 5 -0.4353 0.0179
-3 13 6 -0.3867 0.0205
-3 13 7 0.3165 0.0080
-3 13 8 -0.0302 0.0629
-3 13 9 0.3897 -0.0124
-3 13 10 0.6790 -0.0211
-3 13 11 -0.4708 0.0938
-3 13 12 0.8138 -0.2297
-3 13 13 -1.0912 0.2289
-3 14 -2 -0.2995 0.0045
-3 14 -1 0.0577 0.0500
-3 14 0 -1.3465 0.0291
-3 14 1 -0.7831 -0.0370
-3 14 2 -1.5168 0.0009
-3 14 3 -0.2077 -0.0928
-3 14 4 -0.9781 -0.0315
-3 14 5 1.2187 -0.0298
-3 14 6 -0.7148 0.0358
-3 14 7 1.4486 0.0060
-3 14 8 -0.9512 0.1130
-3 14 9 0.5863 -0.0825
-3 14 10 -1.0520 0.0636
-3 14 11 0.1454 -0.1351
-3 14 12 -0.5090 -0.0087
-3 15 -2 -1.0585 -0.0517
-3 15 -1 -0.2804 0.0144
-3 15 0 -0.9994 0.0271
-3 15 1 -0.7035 -0.0219
-3 15 2 -0.5064 0.0126
-3 15 3 -0.1537 -0.0759
-3 15 4 -0.1457 0.0084
-3 15 5 -0.4047 -0.0187
-3 15 6 -0.0440 0.0377
-3 15 7 -1.2734 0.0410
-3 15 8 -0.0126 0.0112
-3 15 9 -0.9974 0.0390
-3 15 10 0.0489 -0.0627
-3 15 11 0.1030 0.0842
-3 16 -2 0.1362 -0.0454
-3 16 -1 -1.0575 0.1170
-3 16 0 -0.1640 0.0328
-3 16 1 -1.3490 0.0152
-3 16 2 -0.2717 0.0419
-3 16 3 0.3543 -0.0712
-3 16 4 0.4634 -0.0855
-3 16 5 1.9866 -0.0047
-3 16 6 1.3694 -0.1414
-3 16 7 1.7383 0.0426
-3 16 8 1.4191 -0.0207
-3 16 9 0.3266 -0.0534
-3 17 -2 -0.9248 0.1509
-3 17 -1 -0.1832 0.0996
-3 17 0 -0.7272 0.1156
-3 17 1 -0.5929 0.0473
-3 17 2 -0.4445 -0.0843
-3 17 3 -0.0425 0.0343
-3 17 4 -0.0728 -0.1609
-3 17 5 -0.5771 0.1772
-3 17 6 0.2494 -0.0331
-3 17 7 -1.9552 0.3048
-3 18 -2 0.5069 0.0018
-3 18 -1 -1.2897 0.1731
-3 18 0 0.3352 0.0079
-3 18 1 -0.7487 0.1237
-3 18 2 0.0248 -0.0534
-2 0 0 46.7646 0.5761
-2 0 2 39.5579 0.5175
-2 0 4 25.0332 0.1167
-2 0 6 10.7046 -0.1126
-2 0 8 3.2859 -0.0554
-2 0 10 2.2897 0.0332
-2 0 12 2.2381 -0.0026
-2 0 14 0.4067 -0.0469
-2 0 16 -1.4549 0.0575
-2 0 18 -1.5075 0.2140
-2 1 -1 11.6579 -0.7779
-2 1 0 -2.9418 0.1231
-2 1 1 9.7248 -0.7354
-2 1 2 -6.5772 0.0375
-2 1 3 5.2274 -0.2141
-2 1 4 -8.1702 -0.0183
-2 1 5 1.3962 0.1064
-2 1 6 -6.9220 0.0095
-2 1 7 -0.5399 0.0784
-2 1 8 -4.2384 0.0281
-2 1 9 -1.7042 0.0057
-2 1 10 -2.5979 -0.0140
-2 1 11 -2.1683 -0.0150
-2 1 12 -2.4548 -0.0484
-2 1 13 -1.3088 -0.0327
-2 1 14 -2.2315 -0.0061
-2 1 15 -0.5500 -0.0221
-2 1 16 -1.0766 0.0644
-2 1 17 -1.1845 0.0045
-2 1 18 0.1529 0.0893
-2 1 19 -1.5967 -0.0021
-2 2 -1 -6.0653 -0.1349
-2 2 0 28.6889 0.2285
-2 2 1 -12.2386 -0.0391
-2 2 2 24.1224 0.1267
-2 2 3 -14.6730 0.0326
-2 2 4 15.9529 -0.0213
-2 2 5 -11.0252 -0.0126
-2 2 6 8.5703 -0.0596
-2 2 7 -5.2904 -0.0255
-2 2 8 4.5612 -0.0254
-2 2 9 -2.2006 0.0265
-2 2 10 3.1757 0.0128
-2 2 11 -1.3084 0.0408
-2 2 12 2.3133 0.0252
-2 2 13 -0.3976 -0.0012
-2 2 14 1.2218 -0.0193
-2 2 15 0.2363 -0.0092
-2 2 16 0.4303 -0.0934
-2 2 17 -0.1449 0.0464
-2 2 18 0.2283 -0.1391
-2 2 19 -0.5996 0.0726
-2 3 -1 -3.3106 -0.0638
-2 3 0 -5.2672 0.0550
-2 3 1 -2.8365 -0.0424
-2 3 2 -11.9827 0.0211
-2 3 3 -0.9280 0.0133
-2 3 4 -14.2012 0.0341
-2 3 5 0.9967 0.0393
-2 3 6 -11.7351 0.0062
-2 3 7 1.3559 0.0440
-2 3 8 -7.8884 -0.0297
-2 3 9 0.7304 0.0217
-2 3 10 -5.6741 0.0219
-2 3 11 0.7605 -0.0355
-2 3 12 -4.4635 0.0711
-2 3 13 1.3114 -0.0365
-2 3 14 -2.4265 0.0101
-2 3 15 0.9075 0.0565
-2 3 16 -0.0534 -0.0834
-2 3 17 -0.3972 0.0815
-2 3 18 1.0355 -0.0735
-2 3 19 -1.0038 -0.0291
-2 4 -1 -4.6509 0.0267
-2 4 0 -1.3970 -0.0896
-2 4 1 -8.0452 0.0576
-2 4 2 -0.4022 -0.0813
-2 4 3 -8.9304 0.0073
-2 4 4 2.2471 -0.0207
-2 4 5 -6.6827 -0.0161
-2 4 6 4.6805 -0.0074
-2 4 7 -3.6678 0.0289
-2 4 8 5.0373 -0.0179
-2 4 9 -1.7532 0.0280
-2 4 10 3.9056 -0.0048
-2 4 11 -0.4628 0.0005
-2 4 12 2.9565 0.0293
-2 4 13 0.4460 0.0224
-2 4 14 2.3812 0.0658
-2 4 15 0.3687 -0.0386
-2 4 16 1.5307 0.0979
-2 4 17 -0.1427 -0.2686
-2 4 18 0.5363 0.1122
-2 4 19 -0.0090 -0.4233
-2 5 -1 -8.5298 0.0917
-2 5 0 0.0070 -0.0607
-2 5 1 -6.9128 0.0411
-2 5 2 -2.7133 -0.0246
-2 5 3 -2.5289 -0.0114
-2 5 4 -4.0918 -0.0155
-2 5 5 1.1704 0.0306
-2 5 6 -4.1386 -0.0393
-2 5 7 2.1455 0.0377
-2 5 8 -3.9879 -0.0377
-2 5 9 1.7715 -0.0242
-2 5 10 -3.9911 -0.0160
-2 5 11 1.4826 -0.0214
-2 5 12 -3.2856 -0.0154
-2 5 13 1.1030 0.0422
-2 5 14 -1.6252 -0.0093
-2 5 15 0.7130 0.0224
-2 5 16 -0.2376 0.0260
-2 5 17 0.8816 -0.0986
-2 5 18 -0.0040 0.0528
-2 5 19 1.1846 -0.1681
-2 6 -1 -0.9685 0.0526
-2 6 0 -6.3513 -0.0189
-2 6 1 0.0968 0.0005
-2 6 2 -4.6966 -0.0116
-2 6 3 1.2201 -0.0143
-2 6 4 -1.4289 -0.0104
-2 6 5 1.1685 0.0194
-2 6 6 1.3611 -0.0109
-2 6 7 0.1175 0.0276
-2 6 8 2.4283 -0.0191
-2 6 9 -0.4808 0.0119
-2 6 10 2.2814 -0.0376
-2 6 11 -0.0496 0.0131
-2 6 12 2.0539 -0.0226
-2 6 13 0.3783 -0.0013
-2 6 14 1.9386 0.0086
-2 6 15 0.0697 -0.1097
-2 6 16 1.5347 0.0013
-2 6 17 -0.2542 -0.2836
-2 6 18 0.8145 0.0001
-2 7 -1 -3.1905 -0.0364
-2 7 0 2.5491 0.0282
-2 7 1 -2.0838 -0.0084
-2 7 2 3.3585 0.0084
-2 7 3 -0.0748 0.0173
-2 7 4 2.7789 -0.0211
-2 7 5 0.5746 -0.0007
-2 7 6 1.6978 0.0029
-2 7 7 0.0861 -0.0310
-2 7 8 0.7335 0.0276
-2 7 9 0.2652 0.0007
-2 7 10 -0.0279 -0.0019
-2 7 11 0.9319 0.0534
-2 7 12 -0.5963 -0.0260
-2 7 13 0.7421 0.0253
-2 7 14 -0.8882 0.0451
-2 7 15 0.0089 -0.0649
-2 7 16 -0.9724 0.1777
-2 7 17 -0.1561 -0.1050
-2 7 18 -1.0174 0.2144
-2 8 -1 0.6528 -0.0053
-2 8 0 0.1490 0.0613
-2 8 1 2.4123 -0.0166
-2 8 2 -0.1501 0.0121
-2 8 3 3.2418 0.0122
-2 8 4 -0.7380 -0.0185
-2 8 5 2.7906 0.0135
-2 8 6 -0.7628 0.0165
-2 8 7 1.9661 -0.0025
-2 8 8 -0.2035 0.0142
-2 8 9 1.5564 -0.0017
-2 8 10 -0.2735 -0.0274
-2 8 11 1.5840 -0.0115
-2 8 12 -1.0423 -0.0138
-2 8 13 1.5177 -0.0049
-2 8 14 -1.0244 -0.0161
-2 8 15 0.8659 0.0619
-2 8 16 0.1265 -0.1326
-2 8 17 0.0198 0.1179
-2 9 -1 2.1985 -0.0195
-2 9 0 0.8772 0.0074
-2 9 1 2.2172 0.0181
-2 9 2 1.1658 -0.0236
-2 9 3 1.6558 -0.0032
-2 9 4 0.9607 0.0222
-2 9 5 0.3462 -0.0489
-2 9 6 0.7773 0.0153
-2 9 7 -0.5348 -0.0117
-2 9 8 0.2969 -0.0497
-2 9 9 -0.1826 0.0193
-2 9 10 -0.2956 -0.0076
-2 9 11 0.3487 -0.0617
-2 9 12 -0.2979 0.0880
-2 9 13 -0.1183 -0.1133
-2 9 14 0.0679 0.0744
-2 9 15 -0.8626 -0.0129
-2 9 16 0.0383 0.0265
-2 9 17 -0.7812 0.0993
-2 10 -1 0.0498 -0.0193
-2 10 0 2.0428 -0.0077
-2 10 1 0.2038 -0.0080
-2 10 2 1.6036 0.0039
-2 10 3 0.1374 -0.0114
-2 10 4 0.4947 -0.0013
-2 10 5 0.5257 -0.0247
-2 10 6 -0.5944 -0.0059
-2 10 7 1.0125 -0.0218
-2 10 8 -0.8815 0.0303
-2 10 9 0.7933 -0.0336
-2 10 10 -0.7937 0.0494
-2 10 11 0.4585 -0.0125
-2 10 12 -1.2197 0.0014
-2 10 13 0.8547 0.1344
-2 10 14 -1.6583 -0.0506
-2 10 15 1.2216 0.2808
-2 10 16 -1.0686 -0.0725
-2 11 -1 1.6422 -0.0002
-2 11 0 -0.8528 0.0098
-2 11 1 1.5073 -0.0011
-2 11 2 -1.6409 0.0192
-2 11 3 1.1851 -0.0144
-2 11 4 -1.9233 0.0338
-2 11 5 0.4470 0.0327
-2 11 6 -1.7028 -0.0121
-2 11 7 -0.1976 0.0581
-2 11 8 -1.4364 -0.0686
-2 11 9 -0.1190 -0.0480
-2 11 10 -1.0864 -0.0116
-2 11 11 0.0196 -0.0965
-2 11 12 -0.4120 0.0616
-2 11 13 -0.7144 0.0859
-2 11 14 0.0983 -0.0191
-2 11 15 -1.3366 0.2694
-2 12 -1 0.3863 0.0140
-2 12 0 0.7068 -0.0250
-2 12 1 0.1760 -0.0062
-2 12 2 0.2270 -0.0163
-2 12 3 -0.4699 0.0058
-2 12 4 -0.0878 -0.0263
-2 12 5 -0.5276 0.0560
-2 12 6 -0.4024 -0.0445
-2 12 7 -0.1060 0.0540
-2 12 8 -0.4065 0.0122
-2 12 9 -0.2247 -0.0036
-2 12 10 0.0917 0.0042
-2 12 11 -0.9458 0.0411
-2 12 12 0.3604 -0.1648
-2 12 13 -1.1600 0.2067
-2 12 14 0.0101 -0.2541
-2 13 -1 0.5202 0.0523
-2 13 0 -1.6127 0.0412
-2 13 1 -0.0563 -0.0212
-2 13 2 -2.2763 0.0068
-2 13 3 -0.0487 -0.0377
-2 13 4 -2.1941 -0.0537
-2 13 5 0.4572 0.0531
-2 13 6 -1.9237 -0.0166
-2 13 7 0.5759 0.0247
-2 13 8 -1.6908 0.0833
-2 13 9 0.4395 -0.1647
-2 13 10 -1.2359 0.1261
-2 13 11 0.3430 -0.1608
-2 13 12 -0.4495 0.1112
-2 13 13 -0.0317 0.1248
-2 14 -1 0.3352 0.0015
-2 14 0 -0.6826 -0.0169
-2 14 1 -0.2278 -0.0294
-2 14 2 -0.5273 0.0322
-2 14 3 -0.0302 -0.0128
-2 14 4 -0.2915 0.0541
-2 14 5 0.2444 0.0440
-2 14 6 -0.2188 0.0150
-2 14 7 0.2816 -0.0123
-2 14 8 -0.2848 -0.0413
-2 14 9 0.5235 -0.1440
-2 14 10 -0.3278 -0.0899
-2 14 11 0.7274 -0.1560
-2 14 12 -0.2577 -0.1449
-2 15 -1 -0.6634 0.0851
-2 15 0 -0.4032 0.0408
-2 15 1 -1.8942 -0.0383
-2 15 2 -0.5590 0.0174
-2 15 3 -0.9876 -0.1021
-2 15 4 -0.0829 -0.0684
-2 15 5 1.2283 0.0008
-2 15 6 0.4311 -0.0051
-2 15 7 2.3128 0.0446
-2 15 8 0.1775 0.2054
-2 15 9 1.7095 -0.0878
-2 15 10 -0.3841 0.2962
-2 15 11 0.7421 -0.1832
-2 16 -1 0.1649 0.0574
-2 16 0 -0.7520 0.0176
-2 16 1 -0.7899 -0.0341
-2 16 2 0.3729 -0.0810
-2 16 3 -0.0256 -0.0538
-2 16 4 0.9873 -0.0935
-2 16 5 0.1112 0.0862
-2 16 6 0.7482 -0.0301
-2 16 7 -1.1789 0.1483
-2 16 8 0.2496 -0.0390
-2 16 9 -1.8100 0.0310
-2 17 -1 -1.1533 0.1075
-2 17 0 0.3231 0.0292
-2 17 1 -1.5797 0.0914
-2 17 2 -0.0483 -0.0159
-2 17 3 -0.5957 0.1632
-2 17 4 0.4815 -0.1406
-2 17 5 0.4244 0.2172
-2 17 6 1.1458 -0.1365
-2 17 7 0.6309 0.1091
-2 18 -1 0.2696 0.0839
-2 18 0 -0.5910 0.0713
-2 18 1 -0.1208 0.0573
-2 18 2 -0.0302 -0.2552
-2 18 3 -0.0967 0.0369
-1 0 1 7.6155 -0.8850
-1 0 3 2.9084 -0.3562
-1 0 5 -1.5362 0.0290
-1 0 7 -3.4598 0.0729
-1 0 9 -3.7775 -0.0205
-1 0 11 -3.4155 -0.0442
-1 0 13 -2.3212 0.0316
-1 0 15 -1.3137 0.0601
-1 0 17 -1.2750 -0.0434
-1 0 19 -1.2579 -0.1559
-1 1 0 53.0311 0.5853
-1 1 1 -5.1829 0.0231
-1 1 2 46.8840 0.5919
-1 1 3 -7.3680 -0.0040
-1 1 4 32.7634 0.2508
-1 1 5 -6.1201 -0.0639
-1 1 6 17.1208 -0.0363
-1 1 7 -3.1422 -0.0746
-1 1 8 7.5193 -0.0551
-1 1 9 -1.2043 0.0041
-1 1 10 4.7395 0.0491
-1 1 11 -0.7357 0.0634
-1 1 12 3.5911 0.0376
-1 1 13 -0.5400 -0.0017
-1 1 14 1.3437 -0.0644
-1 1 15 -0.2406 -0.0426
-1 1 16 -0.4196 -0.0523
-1 1 17 -0.2433 0.1025
-1 1 18 -0.5459 0.0461
-1 1 19 -0.4385 0.2517
-1 2 0 -2.6126 -0.0562
-1 2 1 -3.3321 -0.4030
-1 2 2 -9.9223 -0.0220
-1 2 3 -3.3751 -0.1026
-1 2 4 -13.6817 0.0532
-1 2 5 -3.0086 0.0296
-1 2 6 -12.1524 0.0799
-1 2 7 -2.5415 0.0181
-1 2 8 -7.8531 0.0533
-1 2 9 -2.1543 -0.0007
-1 2 10 -5.1506 0.0237
-1 2 11 -1.3915 -0.0400
-1 2 12 -4.4130 0.0055
-1 2 13 -0.4480 -0.0484
-1 2 14 -3.1968 -0.0091
-1 2 15 -0.4556 0.0556
-1 2 16 -1.2464 -0.0155
-1 2 17 -1.3928 0.1507
-1 2 18 -0.0628 0.0240
-1 2 19 -1.6901 0.1022
-1 3 0 19.5364 0.0703
-1 3 1 -7.8128 0.0632
-1 3 2 16.9811 0.0300
-1 3 3 -10.7542 -0.0372
-1 3 4 12.9020 0.0075
-1 3 5 -8.9253 -0.1071
-1 3 6 9.5902 -0.0069
-1 3 7 -4.8253 -0.0226
-1 3 8 7.0935 -0.0124
-1 3 9 -1.8224 0.0530
-1 3 10 4.7786 0.0091
-1 3 11 -0.4659 0.0213
-1 3 12 2.9519 0.0184
-1 3 13 0.0809 -0.0243
-1 3 14 2.0158 -0.0166
-1 3 15 0.0605 -0.0209
-1 3 16 1.5163 -0.0227
-1 3 17 -0.3015 -0.0222
-1 3 18 0.9038 0.0107
-1 3 19 -0.3899 -0.0698
-1 4 0 -1.4111 -0.0492
-1 4 1 -12.5689 0.0499
-1 4 2 -7.7332 -0.0013
-1 4 3 -7.7777 0.0294
-1 4 4 -10.5149 0.0635
-1 4 5 -2.7763 0.0238
-1 4 6 -9.3499 0.0139
-1 4 7 -0.2724 0.0149
-1 4 8 -7.0253 -0.0461
-1 4 9 0.5139 0.0010
-1 4 10 -5.7713 -0.0035
-1 4 11 1.0444 0.0057
-1 4 12 -4.6118 0.0470
-1 4 13 1.1535 0.0443
-1 4 14 -2.3991 0.0064
-1 4 15 0.5313 0.0829
-1 4 16 -0.3638 -0.0812
-1 4 17 0.0300 0.0427
-1 4 18 0.3584 -0.1200
-1 4 19 0.1965 -0.0454
-1 5 0 -5.5871 -0.0795
-1 5 1 -2.5970 -0.0021
-1 5 2 -4.0728 -0.0117
-1 5 3 -2.4022 -0.0321
-1 5 4 -0.3694 0.0397
-1 5 5 -1.4607 -0.0056
-1 5 6 3.1778 0.0099
-1 5 7 -0.9077 0.0437
-1 5 8 4.1404 -0.0342
-1 5 9 -0.5238 0.0212
-1 5 10 3.1851 -0.0255
-1 5 11 0.3237 -0.0257
-1 5 12 2.6156 0.0173
-1 5 13 0.9204 -0.0099
-1 5 14 2.7483 0.0369
-1 5 15 0.5315 -0.0181
-1 5 16 2.4449 0.0546
-1 5 17 -0.0632 -0.1567
-1 5 18 1.4555 0.1151
-1 5 19 -0.0393 -0.2934
-1 6 0 1.5265 0.0207
-1 6 1 -7.7458 -0.0233
-1 6 2 1.1743 0.0196
-1 6 3 -3.9369 -0.0254
-1 6 4 0.3565 -0.0058
-1 6 5 -0.8118 -0.0010
-1 6 6 -0.4439 -0.0105
-1 6 7 0.2570 -0.0235
-1 6 8 -1.0315 0.0128
-1 6 9 0.7558 -0.0412
-1 6 10 -1.4841 0.0014
-1 6 11 1.1560 0.0238
-1 6 12 -1.9016 -0.0535
-1 6 13 0.7804 0.0747
-1 6 14 -2.2030 -0.0276
-1 6 15 0.1367 -0.0383
-1 6 16 -2.1617 0.1285
-1 6 17 0.2018 -0.2520
-1 6 18 -1.5823 0.2378
-1 7 0 -2.3323 0.0504
-1 7 1 1.6194 -0.0162
-1 7 2 -1.7242 0.0002
-1 7 3 3.1740 0.0104
-1 7 4 -0.7336 -0.0442
-1 7 5 3.1678 0.0436
-1 7 6 0.1794 -0.0107
-1 7 7 2.0796 0.0200
-1 7 8 0.7837 0.0158
-1 7 9 1.1997 -0.0042
-1 7 10 0.8999 -0.0228
-1 7 11 1.2026 0.0181
-1 7 12 0.6521 -0.0575
-1 7 13 1.4766 0.0436
-1 7 14 0.5903 -0.0773
-1 7 15 1.1245 0.0156
-1 7 16 1.0486 -0.1209
-1 7 17 0.4431 -0.0415
-1 7 18 1.3686 -0.1282
-1 8 0 1.1612 -0.0136
-1 8 1 0.9432 0.0142
-1 8 2 2.3148 -0.0368
-1 8 3 1.2041 0.0419
-1 8 4 2.4003 -0.0163
-1 8 5 0.6768 0.0045
-1 8 6 1.9947 0.0015
-1 8 7 -0.0434 -0.0248
-1 8 8 1.4616 -0.0101
-1 8 9 0.0311 -0.0011
-1 8 10 0.7486 -0.0109
-1 8 11 0.3342 0.0142
-1 8 12 -0.1147 -0.0108
-1 8 13 -0.1070 0.0032
-1 8 14 -0.8367 0.0158
-1 8 15 -0.7976 -0.0014
-1 8 16 -1.2024 0.1287
-1 8 17 -0.8618 -0.0104
-1 9 0 1.9590 0.0437
-1 9 1 0.8079 0.0191
-1 9 2 1.5378 -0.0020
-1 9 3 1.2155 0.0228
-1 9 4 0.2959 -0.0293
-1 9 5 1.4064 -0.0098
-1 9 6 -0.6786 0.0179
-1 9 7 1.7194 -0.0311
-1 9 8 -0.6574 0.0502
-1 9 9 1.8455 -0.0255
-1 9 10 -0.4463 -0.0075
-1 9 11 1.8815 0.0058
-1 9 12 -0.9581 -0.0634
-1 9 13 2.1355 0.0568
-1 9 14 -1.5374 -0.0371
-1 9 15 1.9904 0.0729
-1 9 16 -1.1034 -0.0200
-1 9 17 1.0362 0.0495
-1 10 0 0.0092 0.0047
-1 10 1 2.8745 0.0138
-1 10 2 -0.3218 0.0037
-1 10 3 2.3952 -0.0077
-1 10 4 -0.2422 0.0404
-1 10 5 1.4749 -0.0011
-1 10 6 0.0440 0.0187
-1 10 7 0.4422 0.0308
-1 10 8 -0.2695 -0.0194
-1 10 9 -0.1708 0.0103
-1 10 10 -1.0293 0.0330
-1 10 11 -0.5180 -0.0321
-1 10 12 -1.2560 0.0567
-1 10 13 -1.1829 0.0364
-1 10 14 -0.8310 -0.0497
-1 10 15 -1.5919 0.2019
-1 10 16 -0.4993 -0.1278
-1 11 0 1.3978 -0.0377
-1 11 1 -0.0660 -0.0168
-1 11 2 1.0118 -0.0110
-1 11 3 -0.6436 -0.0098
-1 11 4 0.2704 -0.0091
-1 11 5 -0.9010 0.0075
-1 11 6 -0.3717 -0.0396
-1 11 7 -0.6334 0.0196
-1 11 8 -0.5650 -0.0095
-1 11 9 -0.3530 -0.0050
-1 11 10 -0.3083 0.0047
-1 11 11 -0.2631 0.0228
-1 11 12 -0.1135 -0.0437
-1 11 13 -0.0376 0.1681
-1 11 14 -0.2658 -0.0188
-1 11 15 0.3283 0.2633
-1 12 0 -0.9801 0.0269
-1 12 1 0.9361 -0.0170
-1 12 2 -1.7884 0.0449
-1 12 3 1.1715 -0.0111
-1 12 4 -1.6131 0.0071
-1 12 5 1.0229 0.0689
-1 12 6 -1.0708 -0.0121
-1 12 7 0.1991 0.0472
-1 12 8 -0.9580 0.0195
-1 12 9 -0.4733 -0.1152
-1 12 10 -1.1396 0.0608
-1 12 11 -0.7046 -0.1124
-1 12 12 -1.0641 0.0430
-1 12 13 -1.0589 0.1580
-1 12 14 -0.6968 -0.0773
-1 12 15 -1.1883 0.3653
-1 13 0 -0.5417 -0.0296
-1 13 1 0.1945 -0.0267
-1 13 2 -0.8140 0.0135
-1 13 3 -0.2489 -0.0004
-1 13 4 -0.8506 0.0246
-1 13 5 -0.6428 0.0683
-1 13 6 -0.6104 -0.0524
-1 13 7 -0.6526 0.0418
-1 13 8 -0.4617 -0.0672
-1 13 9 -0.0664 -0.0823
-1 13 10 -0.3889 -0.0180
-1 13 11 0.4558 -0.1489
-1 13 12 -0.1173 -0.0272
-1 13 13 0.2819 -0.0790
-1 13 14 0.2333 -0.0526
-1 14 0 -0.6501 0.0364
-1 14 1 -1.0036 -0.0198
-1 14 2 -0.6999 0.0083
-1 14 3 -0.6834 -0.0500
-1 14 4 -0.4759 -0.0663
-1 14 5 0.5532 0.0415
-1 14 6 -0.5594 -0.0197
-1 14 7 1.5904 0.0448
-1 14 8 -1.1449 0.1185
-1 14 9 1.7379 -0.1256
-1 14 10 -1.4261 0.1744
-1 14 11 0.9418 -0.1830
-1 14 12 -0.9549 0.1671
-1 15 0 -1.0759 -0.0265
-1 15 1 -0.8027 -0.0613
-1 15 2 -0.2603 0.0184
-1 15 3 -0.5318 -0.0424
-1 15 4 0.4624 0.0647
-1 15 5 0.4032 0.0701
-1 15 6 0.5138 -0.0005
-1 15 7 0.3583 0.0350
-1 15 8 0.0292 -0.1115
-1 15 9 -0.2481 -0.1621
-1 15 10 -0.4373 -0.0857
-1 15 11 -0.2214 -0.3046
-1 16 0 0.1731 0.0213
-1 16 1 -1.7454 -0.0396
-1 16 2 0.1435 0.0185
-1 16 3 -1.2378 0.0257
-1 16 4 0.9281 -0.0464
-1 16 5 0.1002 0.1068
-1 16 6 1.4289 0.0088
-1 16 7 1.1307 0.0790
-1 16 8 0.5858 0.1678
-1 16 9 1.3789 0.0071
-1 17 0 -1.4902 0.0444
-1 17 1 -0.3557 -0.0322
-1 17 2 0.0348 -0.1557
-1 17 3 -0.1403 -0.0651
-1 17 4 1.4172 -0.2161
-1 17 5 0.1969 0.0327
-1 17 6 0.9527 -0.1067
-1 17 7 -0.2132 0.0875
-1 18 0 0.2088 0.0417
-1 18 1 -0.4129 0.0631
-1 18 2 -0.4711 -0.0384
-1 18 3 -0.4794 0.2762
-1 18 4 0.1843 -0.0581
0 0 2 57.0892 0.3438
0 0 4 42.2893 0.3009
0 0 6 23.7366 0.0039
0 0 8 10.8238 -0.1092
0 0 10 6.1223 0.0168
0 0 12 4.2367 0.0646
0 0 14 1.6478 -0.0151
0 0 16 -0.2607 -0.0226
0 0 18 -0.4193 0.0349
0 1 1 2.2684 0.0104
0 1 2 -4.6281 -0.0844
0 1 3 -0.4584 0.0275
0 1 4 -7.5343 -0.0478
0 1 5 -3.4487 -0.0343
0 1 6 -7.1086 0.0194
0 1 7 -4.6324 -0.0247
0 1 8 -4.5692 0.0730
0 1 9 -3.9142 0.0022
0 1 10 -2.9730 0.0203
0 1 11 -2.4924 -0.0463
0 1 12 -2.8108 -0.0655
0 1 13 -1.5568 -0.0676
0 1 14 -2.3536 -0.0407
0 1 15 -1.3425 -0.0072
0 1 16 -1.2876 0.0883
0 1 17 -1.3006 0.0326
0 1 18 -0.6126 0.2255
0 1 19 -0.9550 -0.0070
0 2 0 42.4215 0.0178
0 2 1 -2.9074 0.1002
0 2 2 38.3920 0.1002
0 2 3 -6.8845 -0.0065
0 2 4 28.2899 0.0681
0 2 5 -7.1021 -0.0771
0 2 6 17.2435 -0.0118
0 2 7 -4.7222 -0.0456
0 2 8 9.7948 -0.0204
0 2 9 -2.1752 0.0128
0 2 10 6.0645 0.0373
0 2 11 -0.8806 0.0316
0 2 12 3.6345 0.0265
0 2 13 -0.5377 -0.0140
0 2 14 1.6770 -0.0471
0 2 15 -0.3606 -0.0419
0 2 16 0.6560 -0.0225
0 2 17 -0.2972 0.0307
0 2 18 0.3340 0.0686
0 2 19 -0.4347 0.0994
0 3 1 -13.0449 0.0504
0 3 2 -8.6802 -0.0637
0 3 3 -9.9447 0.0966
0 3 4 -13.1466 0.0308
0 3 5 -6.0256 0.0219
0 3 6 -11.7826 0.0402
0 3 7 -3.2421 -0.0334
0 3 8 -7.9824 0.0031
0 3 9 -1.5782 0.0016
0 3 10 -5.9774 -0.0146
0 3 11 -0.3301 0.0189
0 3 12 -5.2275 0.0046
0 3 13 0.2274 -0.0027
0 3 14 -3.4303 0.0180
0 3 15 -0.3289 0.0406
0 3 16 -1.2757 -0.0534
0 3 17 -1.1223 0.1327
0 3 18 -0.2599 -0.1623
0 3 19 -1.0611 0.1609
0 4 0 4.7938 -0.0193
0 4 1 -1.8552 0.0238
0 4 2 4.6285 -0.0030
0 4 3 -4.2912 -0.0431
0 4 4 4.9932 0.0267
0 4 5 -4.4144 -0.0619
0 4 6 6.1244 0.0212
0 4 7 -3.1321 0.0178
0 4 8 6.2105 -0.0114
0 4 9 -1.3885 0.0539
0 4 10 4.5992 -0.0052
0 4 11 0.1277 -0.0058
0 4 12 3.0248 0.0216
0 4 13 0.6772 -0.0497
0 4 14 2.6219 -0.0098
0 4 15 0.2494 0.0074
0 4 16 2.5175 -0.0283
0 4 17 -0.3756 0.0853
0 4 18 1.7239 0.0428
0 4 19 -0.5894 0.0594
0 5 1 -13.5973 -0.0211
0 5 2 -3.2106 0.0609
0 5 3 -9.0391 -0.0424
0 5 4 -4.6360 0.0561
0 5 5 -4.0443 -0.0391
0 5 6 -4.3408 0.0087
0 5 7 -1.2165 -0.0441
0 5 8 -3.8614 -0.0096
0 5 9 0.0574 -0.0290
0 5 10 -3.8951 0.0181
0 5 11 0.6446 0.0259
0 5 12 -3.6998 0.0144
0 5 13 0.5188 0.0664
0 5 14 -2.9674 -0.0098
0 5 15 -0.0199 0.0065
0 5 16 -2.1303 0.0094
0 5 17 -0.1225 -0.1578
0 5 18 -1.0366 0.0291
0 5 19 0.3752 -0.2559
0 6 0 -5.4324 -0.0172
0 6 1 0.5120 -0.0675
0 6 2 -4.2704 0.0308
0 6 3 1.4143 -0.0203
0 6 4 -1.5056 0.0330
0 6 5 1.7904 0.0431
0 6 6 1.0446 0.0095
0 6 7 1.4071 0.0245
0 6 8 2.1041 -0.0068
0 6 9 0.8881 -0.0526
0 6 10 2.1698 0.0078
0 6 11 0.9764 -0.0676
0 6 12 2.1255 0.0371
0 6 13 1.2303 0.0177
0 6 14 2.1274 0.0170
0 6 15 0.8151 0.1107
0 6 16 2.2357 -0.0308
0 6 17 0.0609 0.1280
0 6 18 2.1547 -0.0208
0 7 1 -3.7360 -0.0081
0 7 2 1.5905 -0.0078
0 7 3 -1.9600 0.0066
0 7 4 2.1797 -0.0087
0 7 5 -0.5965 0.0125
0 7 6 1.7970 -0.0021
0 7 7 -0.2248 -0.0146
0 7 8 1.1790 0.0130
0 7 9 0.1648 -0.0316
0 7 10 0.5046 0.0096
0 7 11 0.4373 -0.0082
0 7 12 -0.5617 -0.0496
0 7 13 -0.0906 0.0192
0 7 14 -1.7022 -0.0569
0 7 15 -0.8309 -0.0371
0 7 16 -2.1046 0.0928
0 7 17 -0.8816 -0.1867
0 7 18 -1.5141 0.2258
0 8 0 0.9574 0.0438
0 8 1 0.9143 0.0320
0 8 2 0.7603 -0.0132
0 8 3 2.1312 0.0305
0 8 4 0.2599 -0.0600
0 8 5 2.4328 0.0121
0 8 6 -0.1251 -0.0093
0 8 7 2.3679 -0.0222
0 8 8 0.0942 0.0419
0 8 9 2.1575 -0.0214
0 8 10 0.5935 -0.0021
0 8 11 2.0525 0.0370
0 8 12 0.3969 -0.0555
0 8 13 2.1847 0.0540
0 8 14 -0.4909 -0.0236
0 8 15 1.9216 -0.0434
0 8 16 -0.7825 0.0262
0 8 17 1.0531 -0.1120
0 9 1 3.2472 0.0183
0 9 2 0.7023 -0.0475
0 9 3 2.7618 0.0136
0 9 4 1.2905 0.0045
0 9 5 1.8014 0.0198
0 9 6 1.5798 0.0117
0 9 7 0.6697 0.0250
0 9 8 1.2728 -0.0191
0 9 9 -0.0308 0.0250
0 9 10 0.3224 -0.0077
0 9 11 -0.2945 0.0083
0 9 12 -0.5728 -0.0077
0 9 13 -0.7648 0.0104
0 9 14 -0.6138 -0.0257
0 9 15 -1.2700 0.0732
0 9 16 -0.1372 0.0255
0 9 17 -1.0104 0.1329
0 10 0 2.0357 -0.0118
0 10 1 -0.0290 0.0151
0 10 2 1.5567 0.0130
0 10 3 -0.2126 0.0090
0 10 4 0.5485 0.0149
0 10 5 -0.3564 -0.0152
0 10 6 -0.1912 0.0084
0 10 7 -0.0183 0.0010
0 10 8 -0.3258 0.0130
0 10 9 0.6432 0.0171
0 10 10 -0.1482 -0.0195
0 10 11 1.1003 0.0080
0 10 12 -0.1568 -0.0245
0 10 13 1.2011 -0.0223
0 10 14 -0.5801 0.1036
0 10 15 1.0114 -0.1006
0 10 16 -0.9767 0.2129
0 11 1 2.1656 -0.0282
0 11 2 -0.7962 0.0375
0 11 3 2.4789 -0.0464
0 11 4 -0.5581 0.0443
0 11 5 2.1914 -0.0016
0 11 6 0.1137 0.0185
0 11 7 0.7848 0.0217
0 11 8 -0.0364 0.0129
0 11 9 -0.7475 -0.0143
0 11 10 -0.9335 0.0506
0 11 11 -1.2692 -0.0158
0 11 12 -1.4440 0.0372
0 11 13 -1.1555 0.0643
0 11 14 -1.1528 -0.0632
0 11 15 -0.9526 0.1720
0 12 0 0.1367 -0.0303
0 12 1 -0.0685 -0.0073
0 12 2 -0.1856 0.0256
0 12 3 -0.5004 -0.0137
0 12 4 -0.6749 0.0326
0 12 5 -1.4333 0.0143
0 12 6 -0.7629 -0.0435
0 12 7 -1.9818 0.0461
0 12 8 -0.5684 -0.0391
0 12 9 -1.1590 0.0110
0 12 10 -0.2863 0.0350
0 12 11 0.1114 -0.0664
0 12 12 0.0833 0.0896
0 12 13 0.2559 -0.0565
0 12 14 0.3585 0.1481
0 12 15 -0.3084 0.0424
0 13 1 0.2297 0.0172
0 13 2 -0.3855 0.0076
0 13 3 0.6338 0.0006
0 13 4 -0.2555 -0.0327
0 13 5 0.8214 0.0392
0 13 6 -0.2645 -0.0412
0 13 7 0.7227 0.0471
0 13 8 -0.9121 -0.0328
0 13 9 0.4721 -0.0435
0 13 10 -1.4585 -0.0434
0 13 11 -0.1770 -0.0790
0 13 12 -1.2276 -0.0014
0 13 13 -0.9265 0.0213
0 13 14 -0.6038 0.0487
0 14 0 -1.1614 -0.0408
0 14 1 -0.5396 -0.0394
0 14 2 -1.0878 0.0204
0 14 3 -0.9614 -0.0407
0 14 4 -0.8334 0.0727
0 14 5 -0.5033 0.0317
0 14 6 -0.5824 -0.0077
0 14 7 -0.1018 0.0376
0 14 8 -0.5841 -0.0622
0 14 9 -0.0089 -0.0669
0 14 10 -0.5728 0.0430
0 14 11 0.1975 -0.2107
0 14 12 -0.2464 0.1711
0 15 1 -1.1196 -0.0271
0 15 2 0.5075 0.0136
0 15 3 -0.6841 -0.0302
0 15 4 1.1322 -0.0125
0 15 5 -0.0942 -0.0115
0 15 6 0.6927 0.0193
0 15 7 0.8400 0.0156
0 15 8 -0.8342 0.0368
0 15 9 1.7337 0.0099
0 15 10 -1.5917 -0.0710
0 15 11 1.4339 0.0008
0 16 0 -1.6742 0.0236
0 16 1 -0.7867 -0.0579
0 16 2 -0.7642 0.0313
0 16 3 -1.2018 -0.0584
0 16 4 0.6803 0.0377
0 16 5 0.0974 0.0587
0 16 6 0.8829 -0.0098
0 16 7 1.0121 0.0712
0 16 8 0.1656 -0.1029
0 16 9 0.1131 -0.0504
0 17 1 -0.5865 -0.0495
0 17 2 -0.4106 0.0135
0 17 3 -0.4215 0.1111
0 17 4 0.7645 0.0320
0 17 5 -0.5144 0.1277
0 17 6 1.7596 0.1088
0 17 7 -0.6897 0.0007
0 18 0 -1.7817 0.0486
0 18 1 0.0573 -0.0474
0 18 2 -0.5476 -0.0439
0 18 3 0.1454 -0.0718
0 18 4 1.0321 -0.1408
1 0 1 8.7165 0.9456
1 0 3 5.2635 0.4045
1 0 5 -0.0667 -0.0613
1 0 7 -3.5769 -0.0470
1 0 9 -3.5256 0.0769
1 0 11 -1.8083 0.0326
1 0 13 -1.2117 -0.0166
1 0 15 -1.4062 0.0020
1 0 17 -0.7594 -0.0237
1 0 19 0.1866 -0.1055
1 1 1 1.2602 -0.0102
1 1 2 49.3036 -0.1850
1 1 3 -1.7639 -0.0016
1 1 4 37.2508 0.0488
1 1 5 -2.9579 0.0565
1 1 6 22.5145 -0.0157
1 1 7 -2.6395 0.0371
1 1 8 11.9039 -0.0798
1 1 9 -1.6297 -0.0464
1 1 10 6.8681 -0.0150
1 1 11 -0.9343 -0.0459
1 1 12 4.1180 0.0101
1 1 13 -0.7119 0.0214
1 1 14 1.7793 -0.0030
1 1 15 -0.4365 0.0213
1 1 16 0.3961 0.0433
1 1 17 -0.1533 -0.0611
1 1 18 0.0579 0.0621
1 1 19 -0.1451 -0.1200
1 2 1 -3.1653 0.4649
1 2 2 -5.1262 -0.0521
1 2 3 -3.2669 0.2616
1 2 4 -9.8895 -0.1069
1 2 5 -3.5917 -0.0061
1 2 6 -9.5302 -0.0659
1 2 7 -3.5321 -0.0586
1 2 8 -6.3731 0.0341
1 2 9 -2.4898 0.0241
1 2 10 -4.5638 0.0055
1 2 11 -1.0614 0.0234
1 2 12 -4.3265 -0.0583
1 2 13 -0.5453 -0.0683
1 2 14 -3.3667 0.0009
1 2 15 -0.9148 -0.1045
1 2 16 -1.6419 0.0536
1 2 17 -1.0387 -0.0046
1 2 18 -0.6594 0.0025
1 2 19 -0.6649 0.1276
1 3 1 2.1315 0.0423
1 3 2 18.3276 -0.0717
1 3 3 -2.5765 0.0065
1 3 4 14.4053 -0.0627
1 3 5 -4.8024 -0.0078
1 3 6 10.7320 -0.0209
1 3 7 -4.5941 0.0056
1 3 8 8.2714 0.0034
1 3 9 -2.7065 0.0367
1 3 10 5.9058 0.0089
1 3 11 -0.9195 0.0491
1 3 12 3.4655 -0.0018
1 3 13 -0.3246 -0.0140
1 3 14 2.0228 -0.0353
1 3 15 -0.3574 -0.0529
1 3 16 1.5515 -0.0184
1 3 17 -0.4920 0.0301
1 3 18 0.9715 0.0715
1 3 19 -0.6611 0.0971
1 4 1 -13.4398 -0.0196
1 4 2 -5.0540 0.0106
1 4 3 -10.2186 0.0080
1 4 4 -8.0877 0.0099
1 4 5 -5.8553 -0.0304
1 4 6 -7.2595 -0.0077
1 4 7 -2.7132 -0.0516
1 4 8 -5.5582 -0.0161
1 4 9 -1.1145 0.0071
1 4 10 -5.0014 -0.0262
1 4 11 -0.3691 0.0508
1 4 12 -4.4785 -0.0212
1 4 13 -0.0444 0.0256
1 4 14 -3.1607 0.0099
1 4 15 -0.1687 -0.0144
1 4 16 -1.9240 -0.0012
1 4 17 -0.3971 -0.0419
1 4 18 -0.9458 -0.0769
1 4 19 -0.1901 -0.0413
1 5 1 1.5297 -0.0299
1 5 2 -4.4726 0.0488
1 5 3 0.1448 -0.0103
1 5 4 -1.4702 0.0409
1 5 5 -0.6755 0.0207
1 5 6 1.7294 0.0206
1 5 7 -0.7565 0.0289
1 5 8 3.4149 -0.0128
1 5 9 -0.1794 -0.0049
1 5 10 3.4309 0.0072
1 5 11 0.5584 -0.0534
1 5 12 2.7702 0.0627
1 5 13 0.7055 -0.0559
1 5 14 2.3626 0.0147
1 5 15 0.1551 0.0600
1 5 16 2.5087 -0.0920
1 5 17 -0.5255 0.2480
1 5 18 2.4356 -0.0956
1 5 19 -0.8256 0.3073
1 6 1 -8.6230 -0.0172
1 6 2 -1.1178 0.0405
1 6 3 -6.0794 -0.0271
1 6 4 -0.4250 0.0361
1 6 5 -3.0379 -0.0279
1 6 6 -0.3259 -0.0109
1 6 7 -1.2518 -0.0172
1 6 8 -1.0128 -0.0174
1 6 9 -0.3508 -0.0067
1 6 10 -1.8143 0.0416
1 6 11 -0.0178 -0.0148
1 6 12 -2.2147 0.0493
1 6 13 -0.2979 -0.0127
1 6 14 -2.4013 0.0074
1 6 15 -0.8098 -0.0301
1 6 16 -2.3766 0.0437
1 6 17 -0.8710 -0.1422
1 6 18 -1.4886 0.1170
1 7 1 0.4546 -0.0131
1 7 2 -1.9360 -0.0098
1 7 3 1.8102 0.0005
1 7 4 -0.7286 -0.0166
1 7 5 2.3790 0.0260
1 7 6 0.2745 -0.0020
1 7 7 2.4613 -0.0149
1 7 8 0.8561 0.0123
1 7 9 2.0912 -0.0781
1 7 10 1.4553 0.0134
1 7 11 1.6750 -0.0416
1 7 12 1.4936 0.0279
1 7 13 1.5356 0.0441
1 7 14 0.5509 0.0686
1 7 15 1.2511 0.0459
1 7 16 0.0207 0.1140
1 7 17 0.6342 0.0273
1 7 18 0.6310 0.1120
1 8 1 0.7128 0.0174
1 8 2 0.7323 -0.0475
1 8 3 0.8831 0.0178
1 8 4 2.0588 -0.0040
1 8 5 0.6884 0.0360
1 8 6 2.2551 0.0028
1 8 7 0.0810 0.0351
1 8 8 1.8654 -0.0184
1 8 9 -0.0333 0.0208
1 8 10 1.0451 -0.0211
1 8 11 0.1880 -0.0012
1 8 12 -0.1229 -0.0416
1 8 13 -0.3418 -0.0160
1 8 14 -0.6538 -0.0350
1 8 15 -1.3976 -0.0117
1 8 16 -0.2292 0.0614
1 8 17 -1.6277 -0.0196
1 9 1 0.0454 0.0263
1 9 2 1.5615 0.0004
1 9 3 0.7156 0.0032
1 9 4 1.0261 -0.0086
1 9 5 0.9952 -0.0258
1 9 6 0.6712 0.0068
1 9 7 1.3702 -0.0092
1 9 8 0.4291 0.0106
1 9 9 1.8056 0.0340
1 9 10 0.3338 -0.0353
1 9 11 1.9349 0.0591
1 9 12 0.2282 -0.0298
1 9 13 1.8001 -0.0398
1 9 14 -0.4161 0.1234
1 9 15 1.4675 -0.2826
1 9 16 -1.3146 0.2788
1 9 17 0.9151 -0.4163
1 10 1 3.0223 -0.0373
1 10 2 -0.0897 -0.0009
1 10 3 3.0098 -0.0492
1 10 4 0.3321 0.0355
1 10 5 2.4769 -0.0067
1 10 6 0.6945 0.0333
1 10 7 1.0727 0.0080
1 10 8 0.4918 0.0045
1 10 9 -0.2581 0.0033
1 10 10 -0.1283 0.0094
1 10 11 -0.4283 -0.0082
1 10 12 -0.5512 0.0139
1 10 13 -0.1577 -0.0517
1 10 14 -0.3022 0.0162
1 10 15 -0.4130 -0.0592
1 10 16 0.3097 0.0588
1 11 1 -0.1268 0.0134
1 11 2 1.0704 0.0448
1 11 3 -0.1808 0.0062
1 11 4 0.2826 0.0561
1 11 5 -0.8392 -0.0027
1 11 6 -0.2919 0.0097
1 11 7 -1.3707 0.0363
1 11 8 -0.4476 -0.0002
1 11 9 -0.5887 0.0444
1 11 10 -0.3665 0.0166
1 11 11 0.5810 -0.0527
1 11 12 -0.0966 0.0756
1 11 13 0.5205 -0.1771
1 11 14 0.0969 0.2176
1 11 15 -0.2363 -0.2298
1 12 1 1.1062 0.0003
1 12 2 -0.0414 -0.0091
1 12 3 1.5408 -0.0195
1 12 4 -0.1924 -0.0044
1 12 5 1.5469 -0.0174
1 12 6 0.0539 -0.0212
1 12 7 0.8901 0.0118
1 12 8 -0.3671 -0.0585
1 12 9 -0.0181 0.0540
1 12 10 -1.0107 -0.0677
1 12 11 -0.5582 0.0653
1 12 12 -0.9464 -0.0056
1 12 13 -0.5359 -0.0101
1 12 14 -0.5590 0.0681
1 12 15 -0.2660 -0.0846
1 13 1 -0.4960 -0.0067
1 13 2 -0.4759 0.0089
1 13 3 -0.6111 -0.0414
1 13 4 -0.7848 0.0302
1 13 5 -0.9257 -0.0490
1 13 6 -1.1923 -0.0097
1 13 7 -1.3327 -0.0062
1 13 8 -1.1693 0.0127
1 13 9 -0.9155 0.0185
1 13 10 -0.5210 0.0945
1 13 11 0.1183 -0.0732
1 13 12 0.1355 0.1408
1 13 13 0.3690 -0.1540
1 13 14 0.2493 0.1399
1 14 1 -0.2766 0.0715
1 14 2 0.6224 -0.0133
1 14 3 0.1023 0.0235
1 14 4 0.7941 -0.0056
1 14 5 -0.2555 -0.0468
1 14 6 0.3270 0.0085
1 14 7 0.0766 0.0032
1 14 8 -0.9465 -0.0731
1 14 9 1.1240 0.0966
1 14 10 -1.6737 -0.2386
1 14 11 1.0810 0.0991
1 14 12 -1.0753 -0.2203
1 15 1 -0.6197 -0.0310
1 15 2 -1.1550 0.0052
1 15 3 -1.7169 -0.0428
1 15 4 -0.6031 0.0378
1 15 5 -0.6064 0.0310
1 15 6 -0.3997 0.0177
1 15 7 0.8981 0.0760
1 15 8 -0.6530 0.0037
1 15 9 0.4446 0.0638
1 15 10 -0.4660 0.0753
1 15 11 -0.8020 -0.0083
1 16 1 -0.8554 -0.0140
1 16 2 0.1262 0.0246
1 16 3 0.1457 -0.0008
1 16 4 1.2281 0.0569
1 16 5 -0.1602 -0.0609
1 16 6 1.4028 0.0903
1 16 7 -0.8774 -0.0560
1 16 8 0.1519 0.0467
1 16 9 -0.4443 0.0401
1 17 1 -0.4256 -0.0725
1 17 2 -1.1323 0.1299
1 17 3 -1.1505 -0.0368
1 17 4 0.1404 0.0500
1 17 5 -0.3655 0.0925
1 17 6 0.4296 -0.0409
1 17 7 0.8867 0.1208
1 18 1 -0.3430 0.0214
1 18 2 -0.8776 -0.0407
1 18 3 -0.0531 0.1088
1 18 4 -0.0956 0.0222
2 0 2 43.7862 -0.1840
2 0 4 33.0586 0.0977
2 0 6 20.5997 0.0065
2 0 8 11.6632 -0.0895
2 0 10 6.8902 -0.0326
2 0 12 4.0674 -0.0038
2 0 14 2.0047 -0.0071
2 0 16 0.8159 -0.0397
2 0 18 0.3567 -0.1887
2 1 2 -1.1561 0.1057
2 1 3 9.4008 0.2378
2 1 4 -4.0314 -0.0577
2 1 5 4.2949 -0.1122
2 1 6 -4.5237 -0.0938
2 1 7 -0.1800 -0.0585
2 1 8 -3.3639 0.0140
2 1 9 -1.2637 0.0669
2 1 10 -2.4178 0.0311
2 1 11 -0.2592 0.0600
2 1 12 -2.2113 -0.0187
2 1 13 -0.2017 -0.0141
2 1 14 -1.7843 0.0143
2 1 15 -0.8436 -0.0665
2 1 16 -0.7849 0.0612
2 1 17 -0.3953 -0.0101
2 1 18 -0.0511 0.0370
2 1 19 0.4190 0.1108
2 2 2 26.9912 -0.1097
2 2 3 0.5773 -0.0368
2 2 4 20.5702 -0.0346
2 2 5 -2.6398 0.0984
2 2 6 13.7693 -0.0112
2 2 7 -3.5369 0.0491
2 2 8 9.2154 0.0033
2 2 9 -2.6661 -0.0585
2 2 10 6.1454 -0.0124
2 2 11 -1.6492 -0.0291
2 2 12 3.5121 -0.0548
2 2 13 -1.2593 0.0328
2 2 14 1.7498 -0.0157
2 2 15 -0.8997 0.0004
2 2 16 0.9586 0.0991
2 2 17 -0.5493 -0.0925
2 2 18 0.3779 0.1536
2 2 19 -0.4555 -0.1694
2 3 2 -2.4578 0.0637
2 3 3 -2.7230 0.0329
2 3 4 -7.0815 -0.0840
2 3 5 -2.0263 -0.0398
2 3 6 -7.3147 -0.0706
2 3 7 -1.4560 -0.0454
2 3 8 -5.5831 0.0492
2 3 9 -0.8959 0.0189
2 3 10 -4.3855 0.0091
2 3 11 -0.4503 0.0445
2 3 12 -3.6426 -0.0814
2 3 13 -0.2460 -0.0140
2 3 14 -2.5936 -0.0302
2 3 15 -0.1385 -0.0892
2 3 16 -1.4761 0.0288
2 3 17 0.0548 -0.0844
2 3 18 -0.6844 -0.0087
2 3 19 0.1796 0.0038
2 4 2 -0.6783 0.0131
2 4 3 0.9695 0.0297
2 4 4 1.0153 -0.0484
2 4 5 -1.7211 0.0160
2 4 6 3.0019 -0.0077
2 4 7 -2.6387 -0.0144
2 4 8 4.3214 0.0009
2 4 9 -1.7423 0.0210
2 4 10 4.0839 -0.0115
2 4 11 -0.5580 0.0554
2 4 12 2.6963 0.0125
2 4 13 -0.2769 -0.0220
2 4 14 1.7227 -0.0268
2 4 15 -0.4918 -0.0485
2 4 16 1.7449 -0.1274
2 4 17 -0.7113 0.1148
2 4 18 1.6142 -0.1394
2 4 19 -0.8228 0.2419
2 5 2 -2.4368 -0.0140
2 5 3 -6.9269 -0.0163
2 5 4 -3.1562 0.0154
2 5 5 -4.1577 -0.0300
2 5 6 -2.8557 -0.0112
2 5 7 -1.9215 -0.0003
2 5 8 -3.0458 -0.0407
2 5 9 -0.8505 0.0512
2 5 10 -3.4134 -0.0112
2 5 11 -0.5856 0.0137
2 5 12 -2.8378 0.0328
2 5 13 -0.3393 -0.0342
2 5 14 -2.0124 0.0257
2 5 15 -0.0597 -0.0115
2 5 16 -1.9448 -0.0017
2 5 17 0.0404 -0.0222
2 5 18 -1.6344 0.0100
2 6 2 -5.2645 -0.0074
2 6 3 1.2083 0.0085
2 6 4 -2.5401 -0.0022
2 6 5 1.0660 0.0218
2 6 6 -0.3205 0.0095
2 6 7 1.0529 0.0098
2 6 8 0.8964 -0.0077
2 6 9 1.0562 -0.0316
2 6 10 1.7362 -0.0016
2 6 11 0.8490 -0.0379
2 6 12 1.7132 0.0331
2 6 13 0.4915 -0.0157
2 6 14 0.7270 0.0218
2 6 15 0.2011 0.0160
2 6 16 0.4615 0.0006
2 6 17 0.0642 0.1114
2 6 18 1.2613 0.0123
2 7 2 -0.5334 -0.0094
2 7 3 -2.4285 0.0360
2 7 4 1.1286 0.0272
2 7 5 -1.2843 0.0162
2 7 6 1.4202 -0.0203
2 7 7 -0.7469 0.0194
2 7 8 0.7982 -0.0538
2 7 9 -0.3458 0.0308
2 7 10 -0.1198 0.0127
2 7 11 -0.0032 0.0013
2 7 12 -0.9658 0.0547
2 7 13 -0.4030 -0.0123
2 7 14 -1.2131 0.0203
2 7 15 -1.4379 0.0330
2 7 16 -0.8683 0.0128
2 7 17 -1.8424 0.0507
2 7 18 -0.4377 0.0263
2 8 2 0.3336 -0.0174
2 8 3 0.8536 -0.0303
2 8 4 0.8767 -0.0053
2 8 5 1.7403 -0.0219
2 8 6 1.1820 0.0239
2 8 7 2.2138 -0.0148
2 8 8 0.8534 0.0159
2 8 9 2.1841 -0.0221
2 8 10 0.6508 -0.0386
2 8 11 1.7904 0.0334
2 8 12 0.6875 -0.0534
2 8 13 1.5048 0.0571
2 8 14 0.0266 0.0627
2 8 15 1.3847 -0.0963
2 8 16 -0.9811 0.2461
2 8 17 1.1524 -0.2438
2 9 2 0.3052 -0.0101
2 9 3 2.1294 -0.0211
2 9 4 1.2624 0.0133
2 9 5 1.5758 0.0116
2 9 6 1.1828 0.0292
2 9 7 0.4150 -0.0064
2 9 8 0.8940 0.0233
2 9 9 -0.1459 -0.0178
2 9 10 0.8153 0.0080
2 9 11 0.2722 -0.0015
2 9 12 0.4521 -0.0289
2 9 13 0.1533 -0.0206
2 9 14 0.2235 -0.0248
2 9 15 -1.0411 -0.0413
2 9 16 0.6278 0.0450
2 9 17 -1.6264 -0.0145
2 10 2 1.8783 -0.0034
2 10 3 0.3266 -0.0049
2 10 4 1.5146 0.0056
2 10 5 0.3535 0.0012
2 10 6 1.0913 0.0043
2 10 7 0.3574 0.0343
2 10 8 0.3487 -0.0101
2 10 9 0.8372 0.0484
2 10 10 -0.4127 -0.0329
2 10 11 1.2044 0.0044
2 10 12 -0.2967 0.0110
2 10 13 0.8662 -0.1219
2 10 14 0.2999 0.1514
2 10 15 0.3472 -0.2949
2 10 16 0.0746 0.2469
2 11 2 0.2586 -0.0155
2 11 3 1.8527 -0.0059
2 11 4 0.1122 0.0067
2 11 5 1.8367 0.0108
2 11 6 -0.2194 0.0083
2 11 7 1.1668 -0.0036
2 11 8 -0.8144 -0.0242
2 11 9 0.3363 0.0224
2 11 10 -0.7227 -0.0341
2 11 11 0.2407 0.0421
2 11 12 0.1109 0.0006
2 11 13 0.5410 -0.0802
2 11 14 0.4676 0.0573
2 11 15 0.2895 -0.2203
2 12 2 0.9802 0.0239
2 12 3 -0.0891 0.0047
2 12 4 0.2705 0.0226
2 12 5 -0.4131 -0.0295
2 12 6 -0.9470 0.0159
2 12 7 -1.1304 -0.0281
2 12 8 -1.2587 0.0435
2 12 9 -0.7836 -0.0074
2 12 10 -0.4831 0.0330
2 12 11 0.2355 -0.0677
2 12 12 0.2108 -0.0132
2 12 13 0.2592 -0.1375
2 12 14 0.2195 0.0026
2 13 2 0.5314 -0.0371
2 13 3 0.4559 0.0299
2 13 4 0.1199 -0.0105
2 13 5 -0.2233 -0.0621
2 13 6 0.2657 0.0100
2 13 7 -0.1406 -0.0292
2 13 8 -0.1326 -0.0542
2 13 9 0.6347 0.1447
2 13 10 -0.7824 -0.1442
2 13 11 0.8194 0.2393
2 13 12 -0.6044 -0.0979
2 13 13 0.3512 0.0859
2 14 2 -0.4930 -0.0657
2 14 3 -0.9067 -0.0404
2 14 4 -0.4181 -0.0711
2 14 5 -0.5703 -0.0663
2 14 6 -1.0180 -0.0142
2 14 7 -0.1138 -0.0327
2 14 8 -1.3961 0.0812
2 14 9 -0.3540 0.0733
2 14 10 -0.5229 0.0817
2 14 11 -0.6521 0.0892
2 14 12 0.4706 -0.0365
2 15 2 0.3110 0.0177
2 15 3 0.3626 0.0237
2 15 4 0.7015 0.0531
2 15 5 -0.4446 -0.0983
2 15 6 0.8394 0.0745
2 15 7 -1.2952 -0.0301
2 15 8 0.2902 0.0180
2 15 9 -0.5025 0.1269
2 15 10 -0.3456 -0.1435
2 15 11 0.6315 0.1413
2 16 2 -1.2975 0.0550
2 16 3 -1.7704 0.0096
2 16 4 -0.9627 -0.0135
2 16 5 -1.2173 0.1446
2 16 6 -0.5709 -0.0241
2 16 7 0.4886 0.2047
2 16 8 -0.5325 0.0429
2 16 9 0.4434 0.1874
2 17 2 -0.4092 0.0025
2 17 3 0.2647 0.0542
2 17 4 0.4459 0.0177
2 17 5 0.4502 -0.0416
2 17 6 1.0041 0.0054
2 17 7 -0.9304 -0.0220
2 18 2 -0.4074 0.2252
2 18 3 -0.7250 -0.0230
3 0 3 19.0618 -0.2795
3 0 5 11.8325 -0.2899
3 0 7 4.7381 -0.0396
3 0 9 1.7377 0.0593
3 0 11 1.6978 0.0164
3 0 13 1.0769 -0.0078
3 0 15 -0.1812 0.0005
3 0 17 -0.2831 0.0607
3 0 19 0.1748 0.1327
3 1 3 2.0126 -0.0823
3 1 4 18.8972 0.2410
3 1 5 -0.4128 0.0782
3 1 6 12.5190 0.0538
3 1 7 -1.2991 0.0671
3 1 8 8.2743 0.0075
3 1 9 -1.2047 -0.0629
3 1 10 5.2939 0.0218
3 1 11 -1.0251 -0.0715
3 1 12 3.0420 -0.0452
3 1 13 -0.9860 0.0487
3 1 14 1.7645 -0.0296
3 1 15 -0.7716 0.0851
3 1 16 1.1924 0.0667
3 1 17 -0.5139 -0.0761
3 1 18 0.7279 0.0466
3 1 19 -0.3415 -0.2575
3 2 3 10.5563 -0.1724
3 2 4 -3.4396 -0.0444
3 2 5 6.6761 -0.1178
3 2 6 -4.9728 -0.0944
3 2 7 2.9674 -0.0165
3 2 8 -4.5347 0.0609
3 2 9 1.3447 -0.0045
3 2 10 -3.3782 0.0637
3 2 11 1.0321 -0.0007
3 2 12 -2.4487 -0.0248
3 2 13 0.4517 0.0249
3 2 14 -1.7748 -0.0080
3 2 15 -0.0795 0.0152
3 2 16 -0.7601 0.0168
3 2 17 0.1872 0.0357
3 2 18 0.2710 -0.0120
3 2 19 0.4718 0.1107
3 3 3 3.2010 -0.0227
3 3 4 3.5458 -0.0355
3 3 5 -0.6272 0.0464
3 3 6 3.9082 0.0155
3 3 7 -2.2995 -0.0324
3 3 8 4.2973 0.0461
3 3 9 -1.9980 -0.0621
3 3 10 3.5277 -0.0039
3 3 11 -1.2827 -0.0013
3 3 12 1.9970 -0.0282
3 3 13 -1.0416 -0.0096
3 3 14 1.2494 0.0090
3 3 15 -0.8846 -0.0178
3 3 16 1.3131 0.0213
3 3 17 -0.7886 0.0527
3 3 18 0.9406 -0.0085
3 3 19 -0.7425 0.0626
3 4 3 -1.4062 -0.0243
3 4 4 -3.1614 -0.0355
3 4 5 -1.1144 -0.0333
3 4 6 -3.8877 0.0153
3 4 7 -0.4825 0.0002
3 4 8 -3.8295 0.0654
3 4 9 -0.0795 0.0463
3 4 10 -3.2176 0.0173
3 4 11 -0.1499 0.0050
3 4 12 -1.9270 -0.0309
3 4 13 -0.0031 -0.0392
3 4 14 -1.0869 -0.0287
3 4 15 0.6304 -0.0260
3 4 16 -1.2343 -0.0319
3 4 17 1.1485 -0.0420
3 4 18 -1.2651 0.0001
3 4 19 1.0703 -0.0719
3 5 3 1.6672 0.0338
3 5 4 -3.6142 -0.0488
3 5 5 0.1300 -0.0176
3 5 6 -1.0686 0.0093
3 5 7 -0.7218 -0.0378
3 5 8 0.4773 -0.0128
3 5 9 -0.5753 0.0235
3 5 10 1.4095 -0.0419
3 5 11 -0.2901 0.0750
3 5 12 1.2839 -0.0124
3 5 13 -0.4317 0.0061
3 5 14 0.5424 -0.0368
3 5 15 -0.5069 -0.0582
3 5 16 0.5956 -0.1080
3 5 17 -0.2531 0.0439
3 5 18 1.1538 -0.1239
3 6 3 -4.0972 0.0715
3 6 4 -0.7377 0.0431
3 6 5 -2.5308 0.0189
3 6 6 -0.3559 -0.0077
3 6 7 -1.0861 0.0358
3 6 8 -0.6952 -0.0862
3 6 9 -0.4033 0.0704
3 6 10 -1.2916 -0.0276
3 6 11 -0.2206 -0.0032
3 6 12 -1.3553 0.0602
3 6 13 -0.0553 -0.0476
3 6 14 -1.0095 0.0117
3 6 15 -0.0753 0.0414
3 6 16 -1.0080 -0.1006
3 6 17 -0.2657 0.1095
3 6 18 -1.0971 -0.1238
3 7 3 0.4840 -0.0320
3 7 4 -0.4489 0.0047
3 7 5 1.2620 -0.0145
3 7 6 -0.0174 0.0339
3 7 7 1.4393 0.0070
3 7 8 -0.1764 0.0293
3 7 9 1.2382 -0.0181
3 7 10 0.3354 -0.0096
3 7 11 0.8548 0.0134
3 7 12 0.8837 -0.0632
3 7 13 0.4690 0.0657
3 7 14 0.1681 -0.0536
3 7 15 0.3880 -0.0037
3 7 16 -0.7526 0.0979
3 7 17 0.7011 -0.0841
3 7 18 -0.4193 0.2488
3 8 3 -0.0276 0.0003
3 8 4 1.0928 0.0144
3 8 5 0.2136 -0.0132
3 8 6 1.1506 -0.0045
3 8 7 -0.2162 -0.0601
3 8 8 1.0781 0.0092
3 8 9 -0.4681 -0.0523
3 8 10 1.0585 0.0522
3 8 11 -0.1993 0.0156
3 8 12 0.3884 0.0255
3 8 13 -0.4990 0.0765
3 8 14 -0.2406 -0.0438
3 8 15 -1.6421 0.1174
3 8 16 -0.0196 -0.0682
3 8 17 -2.0953 0.1416
3 9 3 0.3575 -0.0328
3 9 4 2.0224 -0.0066
3 9 5 1.1473 0.0103
3 9 6 2.2274 0.0234
3 9 7 1.4970 0.0365
3 9 8 1.2408 0.0053
3 9 9 1.5152 0.0087
3 9 10 -0.0354 -0.0506
3 9 11 1.2979 0.0223
3 9 12 0.0604 -0.0663
3 9 13 0.9940 0.0460
3 9 14 0.8735 0.0022
3 9 15 0.8079 -0.0398
3 9 16 0.6002 0.0981
3 10 3 1.6891 0.0269
3 10 4 1.0595 -0.0121
3 10 5 1.4380 0.0414
3 10 6 -0.1152 0.0141
3 10 7 0.5187 -0.0214
3 10 8 -1.1338 0.0375
3 10 9 0.0446 -0.0374
3 10 10 -0.1863 0.0191
3 10 11 0.4752 0.0087
3 10 12 1.3200 -0.0434
3 10 13 0.4871 -0.0296
3 10 14 1.3557 -0.0740
3 10 15 -0.4942 -0.1059
3 10 16 0.4858 -0.0430
3 11 3 -0.0095 0.0131
3 11 4 1.4812 -0.0344
3 11 5 0.0584 0.0279
3 11 6 0.3299 -0.0110
3 11 7 -0.0299 0.0080
3 11 8 -0.3794 0.0049
3 11 9 0.1488 -0.0275
3 11 10 -0.4451 -0.0172
3 11 11 0.2683 -0.0454
3 11 12 -0.0375 -0.0354
3 11 13 -0.0596 -0.0326
3 11 14 0.6063 -0.0298
3 11 15 -0.2978 -0.0107
3 12 3 0.8106 0.0346
3 12 4 0.1716 -0.0029
3 12 5 0.2363 -0.0005
3 12 6 -0.1731 0.0077
3 12 7 0.0051 -0.0357
3 12 8 -0.6812 -0.0278
3 12 9 0.3060 0.0451
3 12 10 -0.6445 -0.0569
3 12 11 0.7509 0.1423
3 12 12 0.3064 -0.0438
3 12 13 0.8516 0.0457
3 12 14 0.7487 -0.0018
3 13 3 -0.2022 0.0090
3 13 4 0.1109 -0.0524
3 13 5 -0.0866 -0.0392
3 13 6 -1.1099 0.0151
3 13 7 -0.2999 -0.0873
3 13 8 -1.3571 0.0899
3 13 9 -0.5087 -0.0190
3 13 10 0.1068 -0.0287
3 13 11 -0.4341 0.0654
3 13 12 1.1210 -0.2720
3 13 13 -0.3611 0.1045
3 14 3 0.2687 -0.0023
3 14 4 -0.2023 0.0346
3 14 5 -0.8712 -0.1049
3 14 6 0.6707 0.0509
3 14 7 -1.4619 -0.0660
3 14 8 1.4945 0.0531
3 14 9 -0.5672 0.0934
3 14 10 0.9800 0.0438
3 14 11 0.5076 0.1827
3 14 12 0.0438 0.0345
3 15 3 -0.8588 0.0245
3 15 4 -0.7023 -0.1494
3 15 5 -0.8851 0.0548
3 15 6 -0.7265 -0.0483
3 15 7 -0.2426 0.0849
3 15 8 -0.9545 0.1295
3 15 9 -0.4707 0.1817
3 15 10 -0.4069 0.0878
3 15 11 -1.0125 0.2202
3 16 3 0.3191 0.0339
3 16 4 0.0474 0.0205
3 16 5 0.2574 -0.0387
3 16 6 0.5389 -0.0543
3 16 7 -1.1606 0.0846
3 16 8 0.8877 -0.0571
3 16 9 -1.5807 0.1651
3 17 3 -1.1679 0.0152
3 17 4 -0.9850 0.0327
3 17 5 -1.3624 0.1847
3 17 6 -0.7786 0.0004
4 0 4 11.9818 0.4439
4 0 6 8.3646 0.0528
4 0 8 5.8376 -0.0370
4 0 10 3.6066 0.0533
4 0 12 2.0648 0.0396
4 0 14 1.5119 0.0047
4 0 16 1.3888 0.0062
4 0 18 1.2065 -0.0222
4 1 4 -0.4794 -0.0074
4 1 5 13.7969 -0.2000
4 1 6 -1.8328 -0.0533
4 1 7 7.7700 0.0667
4 1 8 -2.3046 -0.0163
4 1 9 4.5526 0.0105
4 1 10 -1.8763 0.0038
4 1 11 3.2864 -0.0539
4 1 12 -1.2548 0.0288
4 1 13 1.8990 0.0044
4 1 14 -0.8653 0.0247
4 1 15 0.3712 0.0789
4 1 16 -0.1798 -0.0973
4 1 17 -0.3901 0.1803
4 1 18 0.6400 -0.2358
4 1 19 -0.5785 0.2460
4 2 4 4.6115 0.1205
4 2 5 0.9220 0.0819
4 2 6 3.9624 0.0009
4 2 7 -0.8346 0.0342
4 2 8 3.5638 0.0091
4 2 9 -1.0517 -0.0290
4 2 10 2.3563 0.0334
4 2 11 -0.9316 -0.0356
4 2 12 1.1983 0.0188
4 2 13 -0.9726 -0.0389
4 2 14 1.1493 0.0496
4 2 15 -0.9868 0.0200
4 2 16 1.5041 0.0743
4 2 17 -0.9676 0.0958
4 2 18 1.1728 0.0239
4 2 19 -0.7629 0.0591
4 3 4 -0.7843 -0.0442
4 3 5 5.0693 0.0049
4 3 6 -2.8976 0.0131
4 3 7 3.0672 0.0411
4 3 8 -3.6103 0.1036
4 3 9 2.0801 -0.0130
4 3 10 -2.7377 0.0429
4 3 11 1.2851 -0.0594
4 3 12 -1.3597 -0.0092
4 3 13 0.4224 -0.0104
4 3 14 -0.8983 0.0318
4 3 15 0.1850 0.0578
4 3 16 -0.7435 0.0602
4 3 17 0.6350 0.0459
4 3 18 -0.1121 0.0969
4 3 19 0.8244 -0.0108
4 4 4 -3.3377 -0.0589
4 4 5 0.4387 -0.0151
4 4 6 -1.1513 0.0518
4 4 7 -1.0776 -0.0769
4 4 8 0.2394 0.0370
4 4 9 -1.1446 -0.0199
4 4 10 0.7332 -0.0328
4 4 11 -0.7891 0.0399
4 4 12 0.6588 -0.0143
4 4 13 -0.7318 -0.0235
4 4 14 0.8820 0.0295
4 4 15 -0.6923 -0.0249
4 4 16 1.4586 0.0068
4 4 17 -0.5346 0.1087
4 4 18 1.3256 -0.0628
4 5 4 -0.9084 0.0133
4 5 5 -1.5502 -0.0122
4 5 6 -1.2352 0.0414
4 5 7 -0.5536 0.0136
4 5 8 -1.4159 -0.0024
4 5 9 0.1298 0.0647
4 5 10 -1.2520 -0.0194
4 5 11 0.2767 -0.0216
4 5 12 -0.6810 0.0136
4 5 13 0.6173 -0.0748
4 5 14 -0.4449 -0.0208
4 5 15 1.1971 -0.0074
4 5 16 -0.8423 -0.1280
4 5 17 1.4050 0.0056
4 5 18 -1.0728 -0.1462
4 6 4 -1.9041 -0.0153
4 6 5 0.1793 -0.0353
4 6 6 -1.7698 0.0133
4 6 7 -0.3469 -0.0118
4 6 8 -1.7737 -0.0022
4 6 9 -0.4357 0.0213
4 6 10 -0.5477 -0.0191
4 6 11 -0.2811 0.0648
4 6 12 0.6132 -0.0408
4 6 13 -0.4875 0.0558
4 6 14 0.3633 -0.0553
4 6 15 -0.6259 -0.0458
4 6 16 -0.2119 0.0416
4 6 17 -0.0663 -0.1065
4 6 18 -0.0807 0.1715
4 7 4 -0.2667 0.0493
4 7 5 -0.9393 0.0103
4 7 6 0.3210 -0.0043
4 7 7 -0.2246 -0.0154
4 7 8 0.9279 -0.0402
4 7 9 -0.2483 -0.0222
4 7 10 0.8989 0.0177
4 7 11 -0.4394 -0.0261
4 7 12 0.0065 0.0443
4 7 13 -0.3265 0.0089
4 7 14 -0.6267 -0.0445
4 7 15 -0.2723 0.0774
4 7 16 -0.4772 -0.1665
4 7 17 -0.3984 0.1100
4 8 4 1.0011 0.0326
4 8 5 1.1219 0.0219
4 8 6 1.1259 0.0316
4 8 7 1.1830 0.0453
4 8 8 0.4206 0.0320
4 8 9 0.9833 -0.0097
4 8 10 0.0728 0.0122
4 8 11 1.0554 -0.0070
4 8 12 0.7311 -0.0505
4 8 13 0.9247 0.0539
4 8 14 1.1094 -0.0794
4 8 15 0.4519 0.0247
4 8 16 0.3939 0.0189
4 8 17 0.3058 -0.0288
4 9 4 1.1462 -0.0410
4 9 5 0.8042 -0.0193
4 9 6 0.3110 -0.0151
4 9 7 -0.0837 -0.0922
4 9 8 -0.2006 0.0536
4 9 9 -0.6142 -0.0811
4 9 10 0.8322 0.0670
4 9 11 -0.4033 0.0317
4 9 12 1.6562 -0.0149
4 9 13 -0.5371 0.0843
4 9 14 1.0358 -0.0891
4 9 15 -1.2006 0.0577
4 9 16 0.1267 -0.0964
4 10 4 2.2867 -0.0451
4 10 5 0.3453 0.0400
4 10 6 2.1353 -0.0145
4 10 7 0.6485 0.0393
4 10 8 1.2753 -0.0206
4 10 9 0.6055 -0.0226
4 10 10 0.0979 -0.0202
4 10 11 0.2834 -0.0206
4 10 12 -0.0520 0.0177
4 10 13 0.0223 0.0654
4 10 14 0.9737 0.0094
4 10 15 0.0381 0.1301
4 10 16 1.4058 -0.0738
4 11 4 1.1365 -0.0002
4 11 5 0.6044 0.0548
4 11 6 -0.4108 0.0021
4 11 7 -0.2986 -0.0001
4 11 8 -1.8269 -0.0006
4 11 9 -0.3663 -0.0039
4 11 10 -0.9298 -0.0214
4 11 11 0.4763 0.0256
4 11 12 1.2714 -0.0757
4 11 13 0.7664 -0.0453
4 11 14 1.8293 -0.1182
4 11 15 0.0607 -0.1352
4 12 4 0.4791 -0.0363
4 12 5 0.0449 0.0289
4 12 6 -0.7150 0.0082
4 12 7 0.2333 -0.0422
4 12 8 -0.6727 0.0333
4 12 9 0.0389 -0.0594
4 12 10 0.5259 -0.0500
4 12 11 -0.6025 0.0510
4 12 12 1.1080 -0.1634
4 12 13 -1.0289 0.1968
4 12 14 0.6638 -0.2168
4 13 4 -0.3782 0.0361
4 13 5 -0.4765 -0.0570
4 13 6 0.1289 0.0185
4 13 7 -1.2055 -0.0904
4 13 8 1.0443 0.0313
4 13 9 -0.9285 -0.0679
4 13 10 0.9519 0.1031
4 13 11 -0.0456 0.0045
4 13 12 0.4722 0.1052
4 13 13 0.5712 0.0267
4 14 4 -0.6112 -0.0938
4 14 5 -0.1073 0.0293
4 14 6 -0.8311 0.0130
4 14 7 -0.1059 -0.0311
4 14 8 -0.8291 0.1153
4 14 9 -0.4498 0.0674
4 14 10 0.2427 -0.0548
4 14 11 -0.7979 0.2161
4 14 12 1.1379 -0.3535
4 15 4 -0.6468 0.0183
4 15 5 -0.0887 -0.0280
4 15 6 0.3178 -0.0827
4 15 7 -0.7859 0.0704
4 15 8 1.8832 -0.0573
4 15 9 -0.8866 0.0938
4 15 10 1.9325 0.1409
4 16 4 -0.8289 -0.0607
4 16 5 -0.8432 0.0941
4 16 6 -0.5024 0.0393
4 16 7 -0.7311 0.1148
4 16 8 -0.5711 0.2339
4 17 4 -0.7473 -0.0308
4 17 5 -0.0168 0.0283
4 17 6 -0.3448 -0.1929
5 0 5 14.3552 -0.1714
5 0 7 9.6617 0.0813
5 0 9 6.4951 0.0682
5 0 11 4.4451 0.0118
5 0 13 2.7384 -0.0532
5 0 15 0.9993 -0.1116
5 0 17 -0.6434 -0.0250
5 0 19 -1.5159 0.0918
5 1 5 1.1623 0.0590
5 1 6 4.3094 -0.0463
5 1 7 -0.0685 0.0259
5 1 8 3.2524 -0.1091
5 1 9 -0.4385 0.0298
5 1 10 1.8235 -0.0222
5 1 11 -0.4623 0.0482
5 1 12 1.0031 0.0477
5 1 13 -0.5875 -0.0007
5 1 14 1.0620 0.0704
5 1 15 -0.8322 -0.0671
5 1 16 1.2328 0.0096
5 1 17 -0.8455 -0.0554
5 1 18 1.1050 -0.0571
5 1 19 -0.4546 0.0340
5 2 5 9.5452 0.0980
5 2 6 -0.7458 0.0046
5 2 7 6.4826 0.1803
5 2 8 -2.1485 -0.0013
5 2 9 4.4630 0.0508
5 2 10 -1.9448 -0.0804
5 2 11 2.8119 -0.0306
5 2 12 -1.0774 -0.0301
5 2 13 1.1179 0.0089
5 2 14 -0.7087 0.0727
5 2 15 -0.1266 0.0892
5 2 16 -0.1138 0.0587
5 2 17 -0.5901 0.1705
5 2 18 0.8456 0.0291
5 3 5 1.3616 0.0420
5 3 6 -0.0637 -0.0343
5 3 7 -0.4228 -0.0249
5 3 8 0.5491 -0.0356
5 3 9 -0.7816 0.0134
5 3 10 0.3683 -0.0090
5 3 11 -0.6731 0.0188
5 3 12 0.4000 0.0588
5 3 13 -0.8490 -0.0666
5 3 14 1.3795 0.0889
5 3 15 -1.1909 0.0146
5 3 16 2.2702 0.0302
5 3 17 -1.2175 0.2203
5 3 18 1.7950 -0.0600
5 4 5 1.1168 -0.0021
5 4 6 -0.3639 0.0523
5 4 7 0.7791 -0.0157
5 4 8 -1.2935 0.0574
5 4 9 0.8963 -0.0174
5 4 10 -0.9728 -0.0114
5 4 11 0.7443 -0.0714
5 4 12 -0.3761 0.0007
5 4 13 0.3546 -0.0532
5 4 14 -0.6389 0.0720
5 4 15 0.3116 0.0188
5 4 16 -0.8999 0.1177
5 4 17 0.6576 -0.0159
5 4 18 -0.3564 0.1577
5 5 5 -0.5750 -0.0150
5 5 6 -1.8985 0.0837
5 5 7 -1.4181 -0.0248
5 5 8 -1.8306 0.0403
5 5 9 -1.2763 0.0119
5 5 10 -0.8747 -0.0139
5 5 11 -0.8701 0.0362
5 5 12 0.4003 -0.0187
5 5 13 -1.0083 0.0005
5 5 14 1.3008 0.0188
5 5 15 -1.2085 -0.0293
5 5 16 1.5888 0.1125
5 5 17 -0.7690 -0.0180
5 5 18 1.0001 0.1521
5 6 5 -1.5656 -0.0143
5 6 6 -0.0219 0.0073
5 6 7 -0.4011 0.0155
5 6 8 0.6490 -0.0468
5 6 9 0.1700 0.0307
5 6 10 0.8459 -0.0149
5 6 11 0.2231 -0.0395
5 6 12 0.1286 0.0276
5 6 13 0.7238 -0.0497
5 6 14 -0.6502 -0.0285
5 6 15 1.4681 0.0075
5 6 16 -0.6893 -0.1598
5 6 17 1.5086 -0.0068
5 7 5 0.0867 0.0029
5 7 6 -1.1757 -0.0463
5 7 7 -0.2416 0.0217
5 7 8 -1.6801 -0.0342
5 7 9 -0.2384 -0.0066
5 7 10 -0.8312 0.0222
5 7 11 0.4564 -0.0085
5 7 12 0.6364 0.0155
5 7 13 0.4936 -0.0077
5 7 14 1.0233 0.0005
5 7 15 -0.3442 -0.1034
5 7 16 0.2468 0.1108
5 7 17 -0.5862 -0.1780
5 8 5 0.0507 0.0006
5 8 6 0.2508 -0.0030
5 8 7 0.1322 -0.0318
5 8 8 1.0370 0.0283
5 8 9 -0.2668 -0.0444
5 8 10 1.7219 0.0371
5 8 11 -0.7104 -0.0016
5 8 12 1.2429 0.0127
5 8 13 -0.7186 0.0210
5 8 14 0.1364 -0.0026
5 8 15 -0.2972 -0.0130
5 8 16 -0.3717 -0.0188
5 8 17 0.1140 -0.0354
5 9 5 0.4861 0.0359
5 9 6 2.1076 0.0082
5 9 7 0.4353 0.0364
5 9 8 1.6119 -0.0072
5 9 9 0.3677 -0.0123
5 9 10 0.6725 0.0259
5 9 11 0.8345 -0.0293
5 9 12 0.5386 0.0587
5 9 13 1.0880 -0.0048
5 9 14 1.0486 0.0168
5 9 15 0.4893 0.0197
5 9 16 1.0137 -0.0611
5 10 5 0.6105 -0.0087
5 10 6 0.1998 -0.0155
5 10 7 -0.3495 -0.0260
5 10 8 -1.0599 0.0023
5 10 9 -0.5349 0.0273
5 10 10 -0.1455 -0.0223
5 10 11 0.2305 0.0738
5 10 12 1.6378 -0.0556
5 10 13 0.4584 -0.0163
5 10 14 1.8035 -0.0361
5 10 15 -0.0426 -0.1365
5 11 5 -0.0597 0.0090
5 11 6 0.8909 -0.0219
5 11 7 0.3651 -0.0213
5 11 8 0.6713 -0.0233
5 11 9 0.2514 -0.0519
5 11 10 0.5783 0.0006
5 11 11 -0.6322 0.0318
5 11 12 0.3434 0.0807
5 11 13 -1.1609 0.1715
5 11 14 0.3612 0.0814
5 12 5 0.1593 0.0123
5 12 6 -0.5703 0.0035
5 12 7 -0.9529 -0.0116
5 12 8 -0.9029 0.0084
5 12 9 -1.2535 -0.0698
5 12 10 -0.4332 0.0815
5 12 11 -0.3190 -0.1269
5 12 12 0.5412 0.0793
5 12 13 0.5211 -0.1759
5 12 14 1.0131 -0.0219
5 13 5 0.2989 0.0486
5 13 6 -1.1720 0.0269
5 13 7 0.6272 -0.0325
5 13 8 -0.5620 0.0255
5 13 9 0.3671 0.0091
5 13 10 0.6262 -0.1233
5 13 11 -0.6755 0.2058
5 13 12 1.1765 -0.2388
5 13 13 -1.3725 0.3297
5 14 5 0.0212 0.0205
5 14 6 -0.0226 -0.0678
5 14 7 -0.1866 0.0232
5 14 8 1.5800 -0.0421
5 14 9 -0.4593 -0.0894
5 14 10 1.6735 0.1952
5 14 11 -0.4270 -0.1976
5 15 5 -0.0997 -0.0022
5 15 6 -0.3928 0.1156
5 15 7 -0.2943 -0.0880
5 15 8 -0.5642 0.2005
5 15 9 -0.4218 0.0351
5 15 10 -0.4948 0.0459
5 16 5 0.0750 0.0961
5 16 6 -0.4841 -0.2354
5 16 7 0.3958 0.2481
5 16 8 0.6017 -0.2821
5 17 5 -0.0855 -0.0208
6 0 6 4.9189 0.1165
6 0 8 3.6510 0.0500
6 0 10 2.2874 -0.0713
6 0 12 1.4721 -0.1087
6 0 14 1.0022 0.0052
6 0 16 0.4504 0.0632
6 0 18 0.1396 0.0354
6 1 6 0.6708 0.0403
6 1 7 7.4911 0.0145
6 1 8 -0.2667 -0.0275
6 1 9 5.3916 0.0424
6 1 10 -0.5010 -0.0933
6 1 11 3.2816 0.1255
6 1 12 -0.2063 0.0033
6 1 13 1.8297 0.0778
6 1 14 0.1099 0.0390
6 1 15 0.7123 -0.0250
6 1 16 0.5319 -0.1457
6 1 17 -0.5321 0.0560
6 1 18 0.8778 -0.2832
6 2 6 2.3971 -0.1263
6 2 7 -0.0429 -0.0517
6 2 8 1.7938 -0.1683
6 2 9 -0.8276 0.0397
6 2 10 1.0129 -0.0818
6 2 11 -0.9172 0.1026
6 2 12 0.8238 0.0546
6 2 13 -1.2812 0.0193
6 2 14 1.2439 0.0394
6 2 15 -1.9370 -0.0027
6 2 16 1.4309 -0.1579
6 2 17 -1.7516 0.0896
6 2 18 1.0121 -0.2668
6 3 6 1.3277 0.0802
6 3 7 2.4126 0.1190
6 3 8 -0.2963 0.0406
6 3 9 1.7841 0.0486
6 3 10 -0.5711 -0.1005
6 3 11 0.9283 -0.0073
6 3 12 -0.3925 -0.0762
6 3 13 -0.1389 -0.0142
6 3 14 -0.7022 0.0843
6 3 15 -0.7956 -0.0071
6 3 16 -0.4982 0.2508
6 3 17 -0.7373 -0.0183
6 3 18 0.4640 0.3710
6 4 6 -0.1452 0.0619
6 4 7 -1.2460 -0.0180
6 4 8 -0.2967 0.0115
6 4 9 -1.1465 0.0058
6 4 10 -0.0864 0.0131
6 4 11 -0.9634 0.0107
6 4 12 0.8002 0.0371
6 4 13 -1.4742 -0.0331
6 4 14 2.2038 0.0190
6 4 15 -2.0090 0.0331
6 4 16 2.9691 0.0198
6 4 17 -1.5850 0.1433
6 4 18 2.0700 0.0244
6 5 6 0.8934 -0.0147
6 5 7 -0.9540 -0.0829
6 5 8 0.5607 -0.0427
6 5 9 -0.2553 -0.0331
6 5 10 0.7045 -0.0281
6 5 11 0.1445 -0.0567
6 5 12 0.1479 0.0113
6 5 13 0.4627 -0.0089
6 5 14 -1.0500 0.0418
6 5 15 0.8955 0.0816
6 5 16 -1.2687 0.0606
6 5 17 1.0668 0.0499
6 6 6 -1.4918 -0.0044
6 6 7 -1.3808 0.0123
6 6 8 -1.9214 -0.0092
6 6 9 -0.9845 0.0067
6 6 10 -1.1867 0.0057
6 6 11 -0.3678 -0.0005
6 6 12 0.1752 -0.0024
6 6 13 -0.5323 -0.0308
6 6 14 1.2353 0.0471
6 6 15 -1.1831 -0.1189
6 6 16 1.3138 0.2034
6 6 17 -1.1152 -0.1862
6 7 6 0.0456 0.0073
6 7 7 -0.2225 0.0636
6 7 8 1.1345 -0.0036
6 7 9 0.1772 0.0400
6 7 10 1.7560 0.0032
6 7 11 -0.0876 -0.0065
6 7 12 0.9769 0.0176
6 7 13 0.1271 -0.0111
6 7 14 -0.2593 0.0336
6 7 15 1.0291 -0.0067
6 7 16 -0.6195 -0.0050
6 7 17 1.4364 -0.0443
6 8 6 0.1729 -0.0612
6 8 7 -0.0583 -0.0091
6 8 8 0.1388 -0.0531
6 8 9 -0.0674 -0.0267
6 8 10 0.2244 0.0204
6 8 11 0.9936 -0.0318
6 8 12 0.6510 0.0513
6 8 13 1.5738 -0.0774
6 8 14 0.8858 0.0328
6 8 15 0.5504 -0.1680
6 8 16 0.5129 0.0241
6 9 6 0.7422 0.0176
6 9 7 0.3150 -0.0038
6 9 8 0.8592 0.0180
6 9 9 0.3840 0.0620
6 9 10 1.3360 -0.0621
6 9 11 0.4406 0.0949
6 9 12 1.5468 -0.0518
6 9 13 0.2846 -0.0179
6 9 14 0.9805 0.1053
6 9 15 0.2362 -0.1847
6 9 16 0.1074 0.2105
6 10 6 1.9436 0.0189
6 10 7 -0.3002 -0.0368
6 10 8 1.4138 0.0053
6 10 9 -0.1143 -0.0367
6 10 10 0.7116 0.0494
6 10 11 0.1872 0.0094
6 10 12 0.2607 0.1214
6 10 13 0.3598 0.0434
6 10 14 0.2071 0.0852
6 10 15 0.2312 0.0582
6 11 6 -0.0071 -0.0166
6 11 7 -0.1975 0.0140
6 11 8 -0.9986 -0.0277
6 11 9 -0.3507 0.0540
6 11 10 -0.7359 0.0120
6 11 11 0.4556 -0.0117
6 11 12 0.3400 0.0720
6 11 13 0.9924 -0.1743
6 11 14 0.9584 0.1079
6 12 6 -0.3397 -0.0269
6 12 7 0.8277 -0.0278
6 12 8 -0.0334 -0.0436
6 12 9 0.8866 -0.0066
6 12 10 0.3042 -0.0672
6 12 11 -0.3270 0.1525
6 12 12 0.2670 0.0119
6 12 13 -1.4309 0.2704
6 13 6 -0.6558 -0.0448
6 13 7 -0.0849 0.0503
6 13 8 -0.2643 0.0040
6 13 9 -0.6419 -0.0994
6 13 10 -0.1225 0.2269
6 13 11 -0.7506 -0.2680
6 13 12 -0.1730 0.3231
6 14 6 -0.5350 0.1163
6 14 7 0.2137 -0.1229
6 14 8 -0.1609 0.0640
6 14 9 0.2869 -0.0109
6 14 10 -0.2824 -0.1431
6 14 11 -0.1990 0.2054
6 15 6 -0.0303 -0.1670
6 15 7 1.1704 0.2148
6 15 8 0.7354 -0.2143
6 15 9 1.1583 0.0688
6 16 6 0.1703 0.2295
6 16 7 -0.0605 -0.2966
7 0 7 5.6588 -0.5656
7 0 9 4.0566 -0.3495
7 0 11 2.2004 0.0665
7 0 13 1.5269 0.1394
7 0 15 1.1296 -0.0167
7 0 17 -0.0018 0.0196
7 1 7 0.0318 -0.0958
7 1 8 3.7588 0.2858
7 1 9 -0.7622 -0.0155
7 1 10 2.7005 0.0853
7 1 11 -0.9255 0.0806
7 1 12 1.9012 -0.0504
7 1 13 -1.1425 0.0585
7 1 14 1.1141 -0.0849
7 1 15 -1.5296 -0.0573
7 1 16 0.1422 -0.2148
7 1 17 -1.1891 -0.1475
7 1 18 -0.4920 -0.3047
7 2 7 3.3145 -0.0377
7 2 8 0.9559 0.0476
7 2 9 2.3936 -0.0108
7 2 10 0.2694 -0.0926
7 2 11 1.1725 0.1209
7 2 12 0.1680 -0.0469
7 2 13 0.4154 0.1046
7 2 14 0.2062 0.0210
7 2 15 0.0314 -0.0540
7 2 16 0.4858 0.0087
7 2 17 -0.3486 -0.1149
7 2 18 0.8818 0.0700
7 3 7 -0.5858 -0.0861
7 3 8 1.3832 -0.1605
7 3 9 -1.1084 -0.0405
7 3 10 0.9511 -0.0614
7 3 11 -1.1550 0.0232
7 3 12 1.2117 0.0498
7 3 13 -1.8091 0.0235
7 3 14 1.7167 -0.0544
7 3 15 -2.5788 0.0814
7 3 16 1.7992 -0.2543
7 3 17 -1.9480 0.1400
7 3 18 1.2311 -0.2780
7 4 7 -0.7048 0.0043
7 4 8 0.9970 -0.0123
7 4 9 -0.5881 0.0236
7 4 10 0.5893 -0.0424
7 4 11 -0.5809 -0.0237
7 4 12 -0.2515 -0.0326
7 4 13 -0.6740 -0.0273
7 4 14 -1.6605 0.0341
7 4 15 -0.4678 -0.0081
7 4 16 -1.8348 0.1997
7 4 17 -0.0924 -0.0295
7 5 7 -1.5422 0.0053
7 5 8 -0.0065 0.0504
7 5 9 -1.0265 0.0109
7 5 10 0.0639 0.0288
7 5 11 -0.7984 0.0222
7 5 12 0.6451 -0.0192
7 5 13 -1.3452 -0.0068
7 5 14 1.7010 -0.0164
7 5 15 -1.7655 -0.0470
7 5 16 2.2720 0.1109
7 5 17 -1.2149 -0.0616
7 6 7 -1.5639 -0.0375
7 6 8 0.6066 -0.0543
7 6 9 -0.7931 -0.0088
7 6 10 1.1479 -0.0103
7 6 11 -0.4854 -0.0106
7 6 12 0.6904 0.0028
7 6 13 -0.0904 0.0720
7 6 14 -0.6660 -0.0152
7 6 15 0.7591 0.2026
7 6 16 -1.1797 -0.0448
7 6 17 1.2569 0.2181
7 7 7 0.0114 -0.0296
7 7 8 -0.2120 -0.0369
7 7 9 0.0006 -0.0041
7 7 10 -0.0416 -0.0065
7 7 11 0.2754 0.0161
7 7 12 0.0748 -0.0190
7 7 13 0.4214 -0.0333
7 7 14 0.4710 0.0401
7 7 15 -0.0509 -0.1581
7 7 16 0.6331 0.1459
7 8 7 -0.0010 0.0565
7 8 8 0.9256 0.0449
7 8 9 0.5449 0.0672
7 8 10 1.4923 -0.0407
7 8 11 0.3911 0.0528
7 8 12 1.4873 -0.0400
7 8 13 0.0751 -0.0141
7 8 14 0.8195 0.1091
7 8 15 0.2288 -0.0952
7 8 16 -0.0056 0.1960
7 9 7 -0.3495 -0.0525
7 9 8 1.0185 0.0370
7 9 9 -0.2799 -0.0503
7 9 10 0.8139 0.0425
7 9 11 0.5111 -0.0072
7 9 12 0.7541 -0.0025
7 9 13 1.1663 -0.0084
7 9 14 0.5976 -0.0914
7 9 15 0.7477 -0.0343
7 10 7 0.9324 -0.0001
7 10 8 0.7726 -0.0262
7 10 9 1.2387 0.1026
7 10 10 0.6263 -0.0994
7 10 11 1.4451 0.0842
7 10 12 0.6612 -0.0250
7 10 13 1.2299 -0.0871
7 10 14 0.6227 0.1706
7 11 7 -0.0100 -0.0335
7 11 8 0.2962 0.0166
7 11 9 0.5950 -0.0158
7 11 10 0.0091 0.0254
7 11 11 0.5712 0.0895
7 11 12 0.0147 0.0499
7 11 13 0.0017 0.1539
7 11 14 0.0836 0.0294
7 12 7 0.2849 0.0232
7 12 8 -0.9619 -0.0162
7 12 9 -0.1166 -0.0107
7 12 10 -1.1261 0.1682
7 12 11 -0.3976 -0.1478
7 12 12 -0.9139 0.3066
7 12 13 -0.0997 -0.2524
7 13 7 0.3878 -0.0487
7 13 8 0.6090 -0.0318
7 13 9 0.7686 0.0408
7 13 10 0.1045 -0.1762
7 13 11 0.1309 0.2146
7 14 7 0.6847 0.1446
7 14 8 0.0351 -0.0682
7 14 9 0.5793 -0.0037
7 14 10 -0.4778 0.1605
7 15 7 -0.2865 -0.2956
7 15 8 0.5850 0.1722
8 0 8 4.9603 1.0516
8 0 10 4.0349 0.5620
8 0 12 2.8530 -0.0598
8 0 14 1.6020 -0.1746
8 0 16 0.2758 -0.0146
8 1 8 1.0302 0.0249
8 1 9 1.8020 -0.6318
8 1 10 0.5059 -0.0070
8 1 11 0.8589 -0.1301
8 1 12 0.4294 0.0668
8 1 13 0.7022 0.1397
8 1 14 0.6429 0.0113
8 1 15 0.6628 0.0758
8 1 16 0.6879 -0.2344
8 1 17 0.0872 0.0065
8 2 8 3.0389 0.1684
8 2 9 -0.8982 -0.0330
8 2 10 2.1924 0.1227
8 2 11 -1.0474 -0.0148
8 2 12 1.6607 0.0664
8 2 13 -1.3638 -0.0303
8 2 14 0.9610 -0.0743
8 2 15 -1.8161 0.0195
8 2 16 0.1208 -0.3173
8 2 17 -1.1949 0.0333
8 3 8 1.5374 -0.0121
8 3 9 0.0373 0.0906
8 3 10 0.5853 -0.0227
8 3 11 -0.3252 0.0583
8 3 12 -0.4476 0.0464
8 3 13 -0.4160 -0.0174
8 3 14 -1.4361 0.0486
8 3 15 -0.0597 -0.1679
8 3 16 -1.5458 0.0647
8 3 17 0.2439 -0.2836
8 4 8 1.3640 -0.1118
8 4 9 -0.9396 -0.0447
8 4 10 1.1227 -0.0665
8 4 11 -0.6455 0.0029
8 4 12 1.2650 -0.0293
8 4 13 -1.0080 0.0131
8 4 14 1.3810 -0.0838
8 4 15 -1.3773 -0.0091
8 4 16 1.3149 -0.0912
8 4 17 -0.7583 -0.0444
8 5 8 0.8542 -0.0337
8 5 9 -1.6580 0.0113
8 5 10 0.8422 0.0233
8 5 11 -1.6325 -0.0227
8 5 12 -0.0638 -0.0099
8 5 13 -1.4103 0.0137
8 5 14 -1.8063 -0.1053
8 5 15 -0.4663 0.1293
8 5 16 -2.2834 -0.1006
8 5 17 0.4540 0.1984
8 6 8 1.0441 0.0501
8 6 9 0.0425 0.0392
8 6 10 0.9069 0.0207
8 6 11 -0.2933 0.0919
8 6 12 0.2682 -0.0349
8 6 13 -0.5140 0.0327
8 6 14 0.3578 0.0540
8 6 15 -0.3715 -0.1091
8 6 16 0.7920 0.2348
8 7 8 -0.3093 0.0109
8 7 9 -0.9312 -0.0215
8 7 10 0.3398 0.0116
8 7 11 -0.7820 -0.0084
8 7 12 1.0115 -0.0193
8 7 13 -0.7635 0.0512
8 7 14 0.7436 -0.0312
8 7 15 -0.3110 0.1511
8 7 16 -0.0192 -0.0486
8 8 8 1.2035 0.0339
8 8 9 0.6078 -0.0135
8 8 10 1.1975 0.0160
8 8 11 0.0259 0.0111
8 8 12 0.7027 -0.0724
8 8 13 0.0732 0.0189
8 8 14 0.4688 -0.0963
8 8 15 0.2309 -0.0015
8 9 8 0.7588 0.0269
8 9 9 1.0131 0.0598
8 9 10 0.9024 -0.0887
8 9 11 0.9958 0.0399
8 9 12 1.2630 -0.0752
8 9 13 0.6182 -0.0675
8 9 14 1.1805 0.1092
8 9 15 0.0854 -0.1646
8 10 8 0.3946 0.0928
8 10 9 0.2031 -0.0562
8 10 10 0.3035 0.0460
8 10 11 0.5414 0.0042
8 10 12 0.6953 -0.0945
8 10 13 0.4627 0.0885
8 10 14 0.7365 -0.2367
8 11 8 0.0602 -0.0446
8 11 9 0.8654 0.0335
8 11 10 -0.1396 -0.0187
8 11 11 0.4065 -0.0597
8 11 12 -0.3057 0.1078
8 11 13 0.2921 -0.1621
8 12 8 0.8023 0.0015
8 12 9 0.8413 0.0606
8 12 10 0.3213 -0.0767
8 12 11 0.8694 0.1781
8 12 12 -0.1124 -0.1054
8 13 8 -0.5676 -0.0254
8 13 9 -0.0712 -0.0381
8 13 10 -1.0878 0.1819
8 13 11 -1.0302 -0.1389
8 14 8 1.9244 0.0724
8 14 9 -0.4034 0.0192
9 0 9 0.5706 -0.9894
9 0 11 0.2102 -0.4755
9 0 13 0.0485 -0.0254
9 0 15 -0.1646 0.2089
9 0 17 -0.5204 0.3271
9 1 9 -0.2352 0.1039
9 1 10 3.7103 0.5606
9 1 11 -0.3762 0.0023
9 1 12 2.6385 0.1563
9 1 13 -0.4214 -0.1681
9 1 14 1.5487 0.0330
9 1 15 -0.4369 -0.1387
9 1 16 0.5703 0.0019
9 1 17 -0.1608 -0.0025
9 2 9 0.3260 -0.2657
9 2 10 0.3839 -0.0662
9 2 11 0.1547 -0.1078
9 2 12 -0.2385 0.1396
9 2 13 0.1839 0.0288
9 2 14 -0.3834 0.1269
9 2 15 0.4183 -0.0262
9 2 16 -0.5094 -0.0926
9 2 17 0.4546 -0.1885
9 3 9 -0.4190 0.0184
9 3 10 1.6459 -0.0602
9 3 11 -0.1009 -0.0115
9 3 12 1.4460 -0.0126
9 3 13 -0.0356 -0.0532
9 3 14 0.6485 -0.0606
9 3 15 -0.1741 -0.0273
9 3 16 -0.1626 -0.1452
9 3 17 0.1545 -0.0393
9 4 9 -1.0154 0.1444
9 4 10 0.5936 0.0488
9 4 11 -1.5156 0.0074
9 4 12 -0.8989 0.0777
9 4 13 -1.5639 -0.0902
9 4 14 -2.5458 -0.0436
9 4 15 -0.6175 -0.1343
9 4 16 -2.7741 -0.1199
9 5 9 -0.5126 -0.0107
9 5 10 1.4383 -0.0357
9 5 11 -0.2956 0.0578
9 5 12 1.0769 -0.0407
9 5 13 -0.0540 0.0101
9 5 14 0.6159 0.0403
9 5 15 0.1531 -0.1559
9 5 16 0.4206 0.1991
9 6 9 -1.7372 -0.0407
9 6 10 0.1987 0.0927
9 6 11 -1.8522 -0.0398
9 6 12 0.2992 -0.0198
9 6 13 -1.8505 0.0304
9 6 14 -0.2237 -0.2158
9 6 15 -1.0743 0.1780
9 6 16 -0.5373 -0.3060
9 7 9 1.0897 0.0799
9 7 10 1.5714 0.0301
9 7 11 -0.1510 0.0824
9 7 12 0.3807 0.0235
9 7 13 -0.4829 0.0170
9 7 14 -0.0631 0.1189
9 7 15 0.0273 -0.0606
9 8 9 -0.5870 -0.0341
9 8 10 -0.6556 -0.0067
9 8 11 -0.3399 -0.0351
9 8 12 0.6951 -0.0279
9 8 13 -0.2447 -0.0421
9 8 14 1.4641 0.0020
9 8 15 -0.3518 -0.0293
9 9 9 0.8480 -0.0569
9 9 10 1.0229 0.0063
9 9 11 -0.1504 -0.0910
9 9 12 0.9630 -0.1452
9 9 13 -0.6731 -0.0044
9 9 14 0.8146 -0.2414
9 10 9 0.2785 0.0526
9 10 10 0.4471 -0.0942
9 10 11 0.2130 -0.0427
9 10 12 0.9362 -0.0486
9 10 13 0.4068 -0.1433
9 11 9 0.6831 -0.0377
9 11 10 0.3585 -0.0230
9 11 11 0.7686 0.0318
9 11 12 0.3864 -0.1532
9 12 9 -0.1503 -0.0276
9 12 10 -0.4659 0.0139
9 12 11 -0.9700 -0.1608
9 13 9 -0.3288 0.0880
9 13 10 1.2733 -0.1291
10 0 10 4.0877 0.3428
10 0 12 2.9425 -0.0290
10 0 14 1.8678 0.0839
10 0 16 1.1621 0.3352
10 1 10 0.2501 -0.0709
10 1 11 0.1551 -0.1606
10 1 12 0.1339 0.0154
10 1 13 -0.2108 0.1050
10 1 14 0.3768 -0.0398
10 1 15 -0.4943 0.2438
10 1 16 0.2619 -0.1982
10 2 10 2.8127 0.0781
10 2 11 0.1508 0.0945
10 2 12 2.0431 0.0312
10 2 13 0.2125 -0.1355
10 2 14 0.7943 0.0913
10 2 15 0.4483 -0.1059
10 2 16 -0.1193 0.1017
10 3 10 0.0170 -0.0886
10 3 11 -0.6386 -0.0490
10 3 12 -1.0511 0.1077
10 3 13 -0.7522 -0.0638
10 3 14 -1.6332 0.1091
10 3 15 -0.1547 -0.0769
10 3 16 -1.6306 -0.0563
10 4 10 1.4252 -0.0690
10 4 11 0.0518 0.0080
10 4 12 1.5723 -0.0708
10 4 13 0.5480 -0.0268
10 4 14 0.7053 -0.0441
10 4 15 0.6765 -0.1127
10 4 16 -0.1583 0.0521
10 5 10 0.7710 0.1530
10 5 11 -1.6487 -0.0349
10 5 12 -0.1542 0.0164
10 5 13 -1.9826 -0.0294
10 5 14 -1.0869 -0.2255
10 5 15 -1.2989 0.0321
10 6 10 0.9701 0.0142
10 6 11 -0.3364 0.0516
10 6 12 0.3655 0.0976
10 6 13 0.0259 -0.0758
10 6 14 0.0182 0.2436
10 6 15 0.2767 -0.2392
10 7 10 -0.8490 0.0668
10 7 11 -0.4556 -0.0115
10 7 12 -0.0688 -0.0386
10 7 13 -0.3905 0.0369
10 7 14 0.7730 -0.1818
10 7 15 -0.3615 0.0871
10 8 10 0.9461 0.0013
10 8 11 -0.1017 -0.0656
10 8 12 0.2307 0.0284
10 8 13 -0.6648 -0.1052
10 8 14 0.0998 0.0591
10 9 10 -0.7125 -0.0587
10 9 11 -0.2340 -0.0303
10 9 12 0.5157 -0.0329
10 9 13 0.3953 -0.0889
10 10 10 0.4735 -0.0339
10 10 11 -0.0015 -0.1881
10 10 12 0.4727 -0.1807
10 11 10 0.1477 -0.1100
10 11 11 -0.8380 -0.1156
10 12 10 0.9045 -0.0869
11 0 11 0.6550 0.3164
11 0 13 -0.1568 0.3372
11 0 15 -0.8066 0.3242
11 1 11 -0.2321 0.1254
11 1 12 2.2517 -0.2660
11 1 13 -0.2908 -0.1818
11 1 14 0.8362 0.1381
11 1 15 0.0791 -0.2314
11 1 16 0.1139 0.3971
11 2 11 0.1378 0.1232
11 2 12 -0.0073 -0.0168
11 2 13 -0.2509 0.1760
11 2 14 0.2120 0.0288
11 2 15 -0.2436 0.2160
11 3 11 0.0729 0.0904
11 3 12 1.9530 -0.0366
11 3 13 0.0801 0.0235
11 3 14 0.5621 -0.0347
11 3 15 0.3975 0.0554
11 4 11 -0.9781 -0.1341
11 4 12 -0.6166 0.0022
11 4 13 -1.2975 -0.0712
11 4 14 -1.0301 -0.0756
11 4 15 -0.8415 0.0253
11 5 11 -0.5708 -0.0586
11 5 12 0.7106 0.0347
11 5 13 0.0584 -0.1450
11 5 14 0.4254 0.0841
11 5 15 0.0094 -0.2470
11 6 11 0.1056 0.0748
11 6 12 0.2244 -0.0990
11 6 13 -0.0473 0.1479
11 6 14 0.3223 -0.3022
11 7 11 -0.2126 -0.0120
11 7 12 -0.6206 0.1950
11 7 13 0.2968 -0.1797
11 7 14 -0.3511 0.2972
11 8 11 0.8268 0.0504
11 8 12 -0.4909 -0.0602
11 8 13 1.0636 0.0667
11 9 11 -0.1477 -0.2382
11 9 12 0.0083 -0.0246
11 10 11 -0.6703 -0.0355
11 10 12 0.7041 -0.0560
11 11 11 -0.0907 -0.1663
12 0 12 1.4940 -0.7229
12 0 14 0.0804 -0.0378
12 1 12 0.9128 -0.0867
12 1 13 0.3406 0.6426
12 1 14 0.9904 -0.2003
12 1 15 -0.2118 0.4425
12 2 12 1.8824 -0.1378
12 2 13 -0.9602 -0.0088
12 2 14 0.1722 0.0463
12 2 15 -0.3263 0.0643
12 3 12 -0.2614 -0.0279
12 3 13 -0.5134 -0.0239
12 3 14 -0.1743 0.0129
12 4 12 1.2146 0.0333
12 4 13 -0.4339 -0.0586
12 4 14 0.3565 -0.0712
12 5 12 -0.0166 -0.1818
12 5 13 -0.1146 0.1127
12 5 14 -0.1366 -0.2479
12 6 12 -0.5171 0.1307
12 6 13 0.3162 -0.2427
12 7 12 -0.0713 -0.1658
12 7 13 1.6643 0.2600
12 8 12 -0.4927 0.1870
13 0 13 0.5705 0.7686
13 1 13 -0.9706 -0.1851
13 1 14 0.0019 -0.0039
13 2 13 0.0692 0.2788
13 2 14 0.9274 0.0246
13 3 13 -0.8866 0.0024
13 3 14 0.0602 0.0101
13 4 13 -0.3281 -0.0810
13 5 13 -0.0397 -0.1997
0 0 0 0.0 0.0
;
_shelx_fab_checksum              86458
_olex2_submission_special_instructions 'No special instructions were received'
####################################################################### 
# 
# This file contains crystal structure data downloaded from the 
# Cambridge Structural Database (CSD) hosted by the Cambridge 
# Crystallographic Data Centre (CCDC).
# 
# Full information about CCDC data access policies and citation 
# guidelines are available at http://www.ccdc.cam.ac.uk/access/V1 
# 
# Audit and citation data items may have been added by the CCDC. 
# Please retain this information to preserve the provenance of 
# this file and to allow appropriate attribution of the data. 
# 
#######################################################################

data_3
_database_code_depnum_ccdc_archive 'CCDC 2112369'
loop_
_audit_author_name
_audit_author_address
'Petr Primakov'
;A N Nesmeyanov Institute of Organoelement Compounds of Russian Academy of Sciences
Russia
;
_audit_update_record             
;
2021-10-11 deposited with the CCDC.	2022-02-04 downloaded from the CCDC.
;
_audit_creation_date             2021-08-05
_audit_creation_method           
;
Olex2 1.3
(compiled 2020.11.12 svn.r5f609507 for OlexSys, GUI svn.r6272)
;
_chemical_formula_moiety         'C24 H18 N2 O6 Zn'
_chemical_formula_sum            'C24 H18 N2 O6 Zn'
_chemical_formula_weight         495.816
loop_
_atom_type_symbol
_atom_type_scat_dispersion_real
_atom_type_scat_dispersion_imag
_atom_type_scat_Cromer_Mann_a1
_atom_type_scat_Cromer_Mann_a2
_atom_type_scat_Cromer_Mann_a3
_atom_type_scat_Cromer_Mann_a4
_atom_type_scat_Cromer_Mann_b1
_atom_type_scat_Cromer_Mann_b2
_atom_type_scat_Cromer_Mann_b3
_atom_type_scat_Cromer_Mann_b4
_atom_type_scat_Cromer_Mann_c
_atom_type_scat_source
_atom_type_scat_dispersion_source
H 0.00000 0.00000 0.49300 0.32291 0.14019 0.04081 10.51090 26.12570 3.14236
57.79970 0.0030380000826
'International Tables Volume C Table 6.1.1.4 (pp. 500-502)'
'Henke, Gullikson and Davis, At. Data and Nucl. Data Tables, 1993, 54, 2'
C 0.00347 0.00161 2.31000 1.02000 1.58860 0.86500 20.84390 10.20750 0.56870
51.65120 0.215599998832
'International Tables Volume C Table 6.1.1.4 (pp. 500-502)'
'Henke, Gullikson and Davis, At. Data and Nucl. Data Tables, 1993, 54, 2'
Zn 0.31207 1.46666 14.07430 7.03180 5.16520 2.41000 3.26550 0.23330 10.31630
58.70970 1.30410003662
'International Tables Volume C Table 6.1.1.4 (pp. 500-502)'
'Henke, Gullikson and Davis, At. Data and Nucl. Data Tables, 1993, 54, 2'
O 0.01158 0.00611 3.04850 2.28680 1.54630 0.86700 13.27710 5.70110 0.32390
32.90890 0.250800013542
'International Tables Volume C Table 6.1.1.4 (pp. 500-502)'
'Henke, Gullikson and Davis, At. Data and Nucl. Data Tables, 1993, 54, 2'
N 0.00653 0.00323 12.21260 3.13220 2.01250 1.16630 0.00570 9.89330 28.99750
0.58260 -11.5290002823
'International Tables Volume C Table 6.1.1.4 (pp. 500-502)'
'Henke, Gullikson and Davis, At. Data and Nucl. Data Tables, 1993, 54, 2'

_space_group_crystal_system      triclinic
_space_group_IT_number           2
_space_group_name_H-M_alt        'P -1'
_space_group_name_Hall           '-P 1'
loop_
_space_group_symop_id
_space_group_symop_operation_xyz
1 x,y,z
2 -x,-y,-z

_symmetry_Int_Tables_number      2
_cell_length_a                   9.622(3)
_cell_length_b                   10.595(3)
_cell_length_c                   11.815(3)
_cell_angle_alpha                78.455(5)
_cell_angle_beta                 76.399(5)
_cell_angle_gamma                65.951(5)
_cell_volume                     1061.7(5)
_cell_formula_units_Z            2
_cell_measurement_reflns_used    4528
_cell_measurement_temperature    120
_cell_measurement_theta_max      30.33
_cell_measurement_theta_min      2.35
_exptl_absorpt_coefficient_mu    1.202
_exptl_absorpt_correction_T_max  0.7461
_exptl_absorpt_correction_T_min  0.6369
_exptl_absorpt_correction_type   multi-scan
_exptl_absorpt_process_details   
;
SADABS-2008/1 (Bruker,2008) was used for absorption correction.
wR2(int) was 0.0668 before and 0.0544 after correction.
The Ratio of minimum to maximum transmission is 0.8536.
The \l/2 correction factor is 0.0015.
;
_exptl_crystal_colour            colourless
_exptl_crystal_colour_primary    colourless
_exptl_crystal_density_diffrn    1.551
_exptl_crystal_density_meas      .
_exptl_crystal_description       prism
_exptl_crystal_F_000             508.928
_exptl_crystal_size_max          0.03
_exptl_crystal_size_mid          0.02
_exptl_crystal_size_min          0.01
_diffrn_reflns_av_R_equivalents  0.0616
_diffrn_reflns_av_unetI/netI     0.0769
_diffrn_reflns_Laue_measured_fraction_full 0.9922
_diffrn_reflns_Laue_measured_fraction_max 0.9928
_diffrn_reflns_limit_h_max       13
_diffrn_reflns_limit_h_min       -13
_diffrn_reflns_limit_k_max       15
_diffrn_reflns_limit_k_min       -15
_diffrn_reflns_limit_l_max       16
_diffrn_reflns_limit_l_min       -16
_diffrn_reflns_number            18637
_diffrn_reflns_point_group_measured_fraction_full 0.9922
_diffrn_reflns_point_group_measured_fraction_max 0.9928
_diffrn_reflns_theta_full        25.2417
_diffrn_reflns_theta_max         26.00
_diffrn_reflns_theta_min         2.12
_diffrn_ambient_temperature      120
_diffrn_measured_fraction_theta_full 0.9922
_diffrn_measured_fraction_theta_max 0.9928
_diffrn_measurement_device_type  'Bruker APEX-II CCD'
_diffrn_measurement_method       '\f and \w scans'
_diffrn_radiation_monochromator  graphite
_diffrn_radiation_type           'Mo K\a'
_diffrn_radiation_wavelength     0.71073
_diffrn_source_current           30.0
_diffrn_source_power             1.5
_diffrn_source_voltage           50.0
_diffrn_standards_number         0
_reflns_Friedel_coverage         0.0
_reflns_limit_h_max              11
_reflns_limit_h_min              -11
_reflns_limit_k_max              13
_reflns_limit_k_min              -12
_reflns_limit_l_max              14
_reflns_limit_l_min              0
_reflns_number_gt                3371
_reflns_number_total             4140
_reflns_threshold_expression     I>=2u(I)
_computing_molecular_graphics    'Olex2 1.3 (Dolomanov et al., 2009)'
_computing_publication_material  'Olex2 1.3 (Dolomanov et al., 2009)'
_computing_structure_refinement  'olex2.refine 1.3 (Bourhis et al., 2015)'
_refine_diff_density_max         1.1207
_refine_diff_density_min         -0.4614
_refine_diff_density_rms         0.1037
_refine_ls_d_res_high            0.8107
_refine_ls_d_res_low             9.6086
_refine_ls_goodness_of_fit_ref   1.0036
_refine_ls_hydrogen_treatment    constr
_refine_ls_matrix_type           full
_refine_ls_number_constraints    32
_refine_ls_number_parameters     300
_refine_ls_number_reflns         4140
_refine_ls_number_restraints     0
_refine_ls_R_factor_all          0.0511
_refine_ls_R_factor_gt           0.0365
_refine_ls_restrained_S_all      1.0036
_refine_ls_shift/su_max          0.0005
_refine_ls_shift/su_mean         0.0000
_refine_ls_structure_factor_coef Fsqd
_refine_ls_weighting_details     
'w=1/[\s^2^(Fo^2^)+(0.0491P)^2^] where P=(Fo^2^+2Fc^2^)/3'
_refine_ls_weighting_scheme      calc
_refine_ls_wR_factor_gt          0.0823
_refine_ls_wR_factor_ref         0.0881
_olex2_refinement_description    
;
1. Fixed Uiso
 At 1.2 times of:
  All C(H) groups
 At 1.5 times of:
  All C(H,H,H) groups
2.a Aromatic/amide H refined with riding coordinates:
 C8(H8), C16(H16), C20(H20), C5(H5), C17(H17), C13(H13), C9(H9), C14(H14),
 C19(H19), C10(H10), C4(H4), C3(H3)
2.b Idealised Me refined as rotating group:
 C22(H22a,H22b,H22c), C11(H11a,H11b,H11c)
;
loop_
_atom_site_label
_atom_site_type_symbol
_atom_site_fract_x
_atom_site_fract_y
_atom_site_fract_z
_atom_site_U_iso_or_equiv
_atom_site_adp_type
_atom_site_occupancy
_atom_site_refinement_flags_posn
Zn1 Zn 0.69202(3) 0.77511(3) 0.73565(2) 0.01940(11) Uani 1.000000 .
O3 O 0.6271(2) 0.33146(18) 0.76209(15) 0.0238(4) Uani 1.000000 .
O4 O 0.8089(2) 0.72488(18) 0.86294(15) 0.0234(4) Uani 1.000000 .
O6 O 1.0235(2) 0.86263(19) 0.97223(15) 0.0261(4) Uani 1.000000 .
O5 O 0.8315(2) 0.93119(19) 0.81357(16) 0.0277(4) Uani 1.000000 .
O1 O 0.5486(2) 0.6778(2) 0.80088(18) 0.0347(5) Uani 1.000000 .
N2 N 0.5550(2) 0.9748(2) 0.67565(17) 0.0187(4) Uani 1.000000 .
N1 N 0.8418(2) 0.8020(2) 0.58564(17) 0.0195(4) Uani 1.000000 .
O2 O 0.7213(2) 0.5470(2) 0.66987(19) 0.0392(5) Uani 1.000000 .
C24 C 0.7829(3) 0.9324(3) 0.5285(2) 0.0194(5) Uani 1.000000 .
C6 C 0.8595(3) 0.8163(3) 0.8724(2) 0.0189(5) Uani 1.000000 .
C23 C 0.6321(3) 1.0233(3) 0.5758(2) 0.0196(5) Uani 1.000000 .
C2 C 0.5487(3) 0.4583(3) 0.8031(2) 0.0215(5) Uani 1.000000 .
C21 C 0.4136(3) 1.0550(3) 0.7205(2) 0.0218(5) Uani 1.000000 .
C7 C 0.9556(3) 0.7742(3) 0.9642(2) 0.0196(5) Uani 1.000000 .
C15 C 0.8659(3) 0.9785(3) 0.4252(2) 0.0239(6) Uani 1.000000 .
C1 C 0.6116(3) 0.5666(3) 0.7526(3) 0.0275(6) Uani 1.000000 .
C8 C 0.9863(3) 0.6674(3) 1.0510(2) 0.0224(5) Uani 1.000000 .
H8 H 0.9531(3) 0.5918(3) 1.0647(2) 0.0268(7) Uiso 1.000000 R
C16 C 0.7969(3) 1.1176(3) 0.3709(2) 0.0290(6) Uani 1.000000 .
H16 H 0.8527(3) 1.1498(3) 0.3017(2) 0.0348(8) Uiso 1.000000 R
C20 C 0.3404(3) 1.1903(3) 0.6650(2) 0.0265(6) Uani 1.000000 .
H20 H 0.2378(3) 1.2460(3) 0.6966(2) 0.0318(7) Uiso 1.000000 R
C18 C 0.5672(3) 1.1585(3) 0.5186(2) 0.0236(6) Uani 1.000000 .
C5 C 0.5568(3) 0.2462(3) 0.8282(2) 0.0270(6) Uani 1.000000 .
H5 H 0.5877(3) 0.1507(3) 0.8198(2) 0.0325(7) Uiso 1.000000 R
C12 C 0.9817(3) 0.7153(3) 0.5450(2) 0.0239(6) Uani 1.000000 .
C22 C 0.3347(3) 1.0011(3) 0.8331(2) 0.0282(6) Uani 1.000000 .
H22a H 0.3640(18) 0.9007(5) 0.8353(8) 0.0423(9) Uiso 1.000000 GR
H22b H 0.3660(17) 1.0193(18) 0.8994(2) 0.0423(9) Uiso 1.000000 GR
H22c H 0.2225(3) 1.0481(15) 0.8382(8) 0.0423(9) Uiso 1.000000 GR
C17 C 0.6566(3) 1.2033(3) 0.4149(2) 0.0286(6) Uani 1.000000 .
H17 H 0.6150(3) 1.2954(3) 0.3772(2) 0.0344(8) Uiso 1.000000 R
C13 C 1.0691(3) 0.7536(3) 0.4409(2) 0.0285(6) Uani 1.000000 .
H13 H 1.1680(3) 0.6891(3) 0.4116(2) 0.0342(7) Uiso 1.000000 R
C9 C 1.0770(3) 0.6892(3) 1.1175(2) 0.0267(6) Uani 1.000000 .
H9 H 1.1163(3) 0.6317(3) 1.1846(2) 0.0321(7) Uiso 1.000000 R
C14 C 1.0117(3) 0.8837(3) 0.3820(2) 0.0291(6) Uani 1.000000 .
H14 H 1.0707(3) 0.9097(3) 0.3117(2) 0.0350(8) Uiso 1.000000 R
C19 C 0.4166(3) 1.2406(3) 0.5665(2) 0.0285(6) Uani 1.000000 .
H19 H 0.3675(3) 1.3320(3) 0.5300(2) 0.0342(7) Uiso 1.000000 R
C10 C 1.0969(3) 0.8081(3) 1.0666(2) 0.0298(6) Uani 1.000000 .
H10 H 1.1541(3) 0.8482(3) 1.0930(2) 0.0358(8) Uiso 1.000000 R
C11 C 1.0479(3) 0.5759(3) 0.6136(3) 0.0311(6) Uani 1.000000 .
H11a H 1.085(2) 0.5862(4) 0.6804(10) 0.0466(10) Uiso 1.000000 GR
H11b H 0.9680(7) 0.5366(9) 0.6422(14) 0.0466(10) Uiso 1.000000 GR
H11c H 1.1342(14) 0.5135(7) 0.5631(5) 0.0466(10) Uiso 1.000000 GR
C4 C 0.4388(3) 0.3151(3) 0.9062(2) 0.0314(7) Uani 1.000000 .
H4 H 0.3715(3) 0.2786(3) 0.9618(2) 0.0377(8) Uiso 1.000000 R
C3 C 0.4329(3) 0.4522(3) 0.8905(2) 0.0295(6) Uani 1.000000 .
H3 H 0.3610(3) 0.5262(3) 0.9334(2) 0.0354(8) Uiso 1.000000 R

loop_
_atom_site_aniso_label
_atom_site_aniso_U_11
_atom_site_aniso_U_22
_atom_site_aniso_U_33
_atom_site_aniso_U_12
_atom_site_aniso_U_13
_atom_site_aniso_U_23
Zn1 0.01969(16) 0.02019(17) 0.01676(16) -0.00661(12) -0.00312(11) -0.00077(11)
O3 0.0224(9) 0.0246(10) 0.0246(10) -0.0107(8) -0.0022(7) -0.0018(8)
O4 0.0290(10) 0.0274(10) 0.0185(9) -0.0162(8) -0.0075(7) 0.0032(7)
O6 0.0305(10) 0.0292(10) 0.0253(10) -0.0177(8) -0.0113(8) 0.0044(8)
O5 0.0337(11) 0.0242(10) 0.0275(10) -0.0129(8) -0.0125(8) 0.0049(8)
O1 0.0394(12) 0.0271(11) 0.0459(13) -0.0169(9) -0.0205(10) 0.0025(9)
N2 0.0218(11) 0.0200(11) 0.0160(11) -0.0081(9) -0.0061(8) -0.0023(8)
N1 0.0225(11) 0.0221(11) 0.0164(11) -0.0107(9) -0.0039(8) -0.0021(9)
O2 0.0303(11) 0.0377(12) 0.0441(13) -0.0168(9) -0.0078(10) 0.0177(10)
C24 0.0255(13) 0.0241(13) 0.0145(12) -0.0135(11) -0.0072(10) -0.0017(10)
C6 0.0168(12) 0.0231(13) 0.0159(12) -0.0084(10) 0.0011(9) -0.0030(10)
C23 0.0250(13) 0.0214(13) 0.0185(13) -0.0124(10) -0.0096(10) -0.0009(10)
C2 0.0211(13) 0.0240(13) 0.0213(13) -0.0089(11) -0.0066(10) -0.0025(11)
C21 0.0213(13) 0.0237(13) 0.0240(14) -0.0086(11) -0.0080(10) -0.0053(11)
C7 0.0175(12) 0.0224(13) 0.0196(13) -0.0080(10) -0.0021(10) -0.0042(10)
C15 0.0314(14) 0.0316(15) 0.0160(13) -0.0194(12) -0.0056(11) -0.0007(11)
C1 0.0259(14) 0.0252(15) 0.0349(16) -0.0104(12) -0.0205(13) 0.0088(12)
C8 0.0238(13) 0.0188(13) 0.0230(14) -0.0067(10) -0.0047(11) -0.0016(10)
C16 0.0407(17) 0.0369(16) 0.0187(14) -0.0255(14) -0.0115(12) 0.0075(12)
C20 0.0212(13) 0.0234(14) 0.0334(16) -0.0017(11) -0.0104(11) -0.0081(12)
C18 0.0297(14) 0.0231(14) 0.0222(14) -0.0119(11) -0.0134(11) 0.0029(11)
C5 0.0299(15) 0.0241(14) 0.0321(16) -0.0149(12) -0.0111(12) 0.0030(12)
C12 0.0236(13) 0.0258(14) 0.0239(14) -0.0098(11) -0.0025(11) -0.0075(11)
C22 0.0245(14) 0.0283(15) 0.0268(15) -0.0047(11) -0.0004(11) -0.0086(12)
C17 0.0376(16) 0.0289(15) 0.0273(15) -0.0201(13) -0.0198(12) 0.0127(12)
C13 0.0248(14) 0.0347(16) 0.0275(15) -0.0126(12) 0.0017(11) -0.0113(12)
C9 0.0247(14) 0.0286(15) 0.0239(14) -0.0063(11) -0.0092(11) 0.0015(11)
C14 0.0321(15) 0.0406(17) 0.0210(14) -0.0223(13) 0.0015(11) -0.0058(12)
C19 0.0341(15) 0.0195(13) 0.0345(16) -0.0081(12) -0.0194(12) 0.0028(12)
C10 0.0287(15) 0.0405(17) 0.0277(15) -0.0173(13) -0.0155(12) 0.0018(12)
C11 0.0242(14) 0.0271(15) 0.0355(17) -0.0044(12) -0.0017(12) -0.0053(12)
C4 0.0335(16) 0.0422(17) 0.0269(15) -0.0257(14) -0.0033(12) 0.0004(13)
C3 0.0258(14) 0.0367(16) 0.0281(15) -0.0140(12) 0.0013(11) -0.0107(12)

loop_
_geom_bond_atom_site_label_1
_geom_bond_atom_site_label_2
_geom_bond_distance
_geom_bond_site_symmetry_2
_geom_bond_publ_flag
Zn1 O4 1.9485(18) . ?
Zn1 O1 1.976(2) . ?
Zn1 N2 2.070(2) . ?
Zn1 N1 2.057(2) . ?
Zn1 C1 2.581(3) . ?
O3 C2 1.368(3) . ?
O3 C5 1.360(3) . ?
O4 C6 1.281(3) . ?
O6 C7 1.370(3) . ?
O6 C10 1.362(3) . ?
O5 C6 1.233(3) . ?
O1 C1 1.267(3) . ?
N2 C23 1.365(3) . ?
N2 C21 1.324(3) . ?
N1 C24 1.361(3) . ?
N1 C12 1.323(3) . ?
O2 C1 1.237(3) . ?
C24 C23 1.429(4) . ?
C24 C15 1.409(4) . ?
C6 C7 1.474(3) . ?
C23 C18 1.407(4) . ?
C2 C1 1.471(4) . ?
C2 C3 1.343(4) . ?
C21 C20 1.413(4) . ?
C21 C22 1.499(4) . ?
C7 C8 1.350(4) . ?
C15 C16 1.432(4) . ?
C15 C14 1.399(4) . ?
C8 H8 0.9500 . ?
C8 C9 1.411(4) . ?
C16 H16 0.9500 . ?
C16 C17 1.333(4) . ?
C20 H20 0.9500 . ?
C20 C19 1.358(4) . ?
C18 C17 1.439(4) . ?
C18 C19 1.400(4) . ?
C5 H5 0.9500 . ?
C5 C4 1.332(4) . ?
C12 C13 1.406(4) . ?
C12 C11 1.497(4) . ?
C22 H22a 0.9800 . ?
C22 H22b 0.9800 . ?
C22 H22c 0.9800 . ?
C17 H17 0.9500 . ?
C13 H13 0.9500 . ?
C13 C14 1.366(4) . ?
C9 H9 0.9500 . ?
C9 C10 1.351(4) . ?
C14 H14 0.9500 . ?
C19 H19 0.9500 . ?
C10 H10 0.9500 . ?
C11 H11a 0.9800 . ?
C11 H11b 0.9800 . ?
C11 H11c 0.9800 . ?
C4 H4 0.9500 . ?
C4 C3 1.406(4) . ?
C3 H3 0.9500 . ?

loop_
_geom_angle_atom_site_label_1
_geom_angle_atom_site_label_2
_geom_angle_atom_site_label_3
_geom_angle
_geom_angle_site_symmetry_1
_geom_angle_site_symmetry_3
_geom_angle_publ_flag
O1 Zn1 O4 100.39(8) . . ?
N2 Zn1 O4 125.83(8) . . ?
N2 Zn1 O1 105.31(8) . . ?
N1 Zn1 O4 105.37(8) . . ?
N1 Zn1 O1 141.25(9) . . ?
N1 Zn1 N2 82.34(8) . . ?
C1 Zn1 O4 103.17(8) . . ?
C1 Zn1 O1 28.54(9) . . ?
C1 Zn1 N2 121.75(8) . . ?
C1 Zn1 N1 115.69(9) . . ?
C5 O3 C2 105.9(2) . . ?
C6 O4 Zn1 114.13(15) . . ?
C10 O6 C7 106.40(19) . . ?
C1 O1 Zn1 103.31(18) . . ?
C23 N2 Zn1 110.28(16) . . ?
C21 N2 Zn1 129.77(17) . . ?
C21 N2 C23 119.9(2) . . ?
C24 N1 Zn1 110.86(16) . . ?
C12 N1 Zn1 129.20(18) . . ?
C12 N1 C24 119.8(2) . . ?
C23 C24 N1 118.1(2) . . ?
C15 C24 N1 121.9(2) . . ?
C15 C24 C23 119.9(2) . . ?
O5 C6 O4 125.2(2) . . ?
C7 C6 O4 113.9(2) . . ?
C7 C6 O5 120.9(2) . . ?
C24 C23 N2 118.2(2) . . ?
C18 C23 N2 122.1(2) . . ?
C18 C23 C24 119.7(2) . . ?
C1 C2 O3 116.6(2) . . ?
C3 C2 O3 109.9(2) . . ?
C3 C2 C1 133.3(3) . . ?
C20 C21 N2 120.6(2) . . ?
C22 C21 N2 118.7(2) . . ?
C22 C21 C20 120.7(2) . . ?
C6 C7 O6 116.6(2) . . ?
C8 C7 O6 109.7(2) . . ?
C8 C7 C6 133.5(2) . . ?
C16 C15 C24 118.7(2) . . ?
C14 C15 C24 117.2(2) . . ?
C14 C15 C16 124.1(2) . . ?
O1 C1 Zn1 48.15(13) . . ?
O2 C1 Zn1 75.73(16) . . ?
O2 C1 O1 123.2(3) . . ?
C2 C1 Zn1 160.8(2) . . ?
C2 C1 O1 115.7(3) . . ?
C2 C1 O2 121.1(3) . . ?
H8 C8 C7 126.44(15) . . ?
C9 C8 C7 107.1(2) . . ?
C9 C8 H8 126.44(15) . . ?
H16 C16 C15 119.16(15) . . ?
C17 C16 C15 121.7(2) . . ?
C17 C16 H16 119.16(16) . . ?
H20 C20 C21 119.96(15) . . ?
C19 C20 C21 120.1(2) . . ?
C19 C20 H20 119.96(16) . . ?
C17 C18 C23 118.9(2) . . ?
C19 C18 C23 117.0(2) . . ?
C19 C18 C17 124.1(2) . . ?
H5 C5 O3 124.69(14) . . ?
C4 C5 O3 110.6(2) . . ?
C4 C5 H5 124.69(16) . . ?
C13 C12 N1 121.1(2) . . ?
C11 C12 N1 118.8(2) . . ?
C11 C12 C13 120.1(2) . . ?
H22a C22 C21 109.5 . . ?
H22b C22 C21 109.5 . . ?
H22b C22 H22a 109.5 . . ?
H22c C22 C21 109.5 . . ?
H22c C22 H22a 109.5 . . ?
H22c C22 H22b 109.5 . . ?
C18 C17 C16 121.1(2) . . ?
H17 C17 C16 119.46(16) . . ?
H17 C17 C18 119.46(16) . . ?
H13 C13 C12 120.03(16) . . ?
C14 C13 C12 119.9(3) . . ?
C14 C13 H13 120.03(16) . . ?
H9 C9 C8 126.86(15) . . ?
C10 C9 C8 106.3(2) . . ?
C10 C9 H9 126.86(16) . . ?
C13 C14 C15 119.9(2) . . ?
H14 C14 C15 120.03(16) . . ?
H14 C14 C13 120.03(16) . . ?
C18 C19 C20 120.3(2) . . ?
H19 C19 C20 119.84(16) . . ?
H19 C19 C18 119.84(15) . . ?
C9 C10 O6 110.5(2) . . ?
H10 C10 O6 124.77(14) . . ?
H10 C10 C9 124.77(16) . . ?
H11a C11 C12 109.5 . . ?
H11b C11 C12 109.5 . . ?
H11b C11 H11a 109.5 . . ?
H11c C11 C12 109.5 . . ?
H11c C11 H11a 109.5 . . ?
H11c C11 H11b 109.5 . . ?
H4 C4 C5 126.59(16) . . ?
C3 C4 C5 106.8(2) . . ?
C3 C4 H4 126.59(16) . . ?
C4 C3 C2 106.7(2) . . ?
H3 C3 C2 126.65(17) . . ?
H3 C3 C4 126.65(16) . . ?

loop_
_geom_torsion_atom_site_label_1
_geom_torsion_atom_site_label_2
_geom_torsion_atom_site_label_3
_geom_torsion_atom_site_label_4
_geom_torsion
_geom_torsion_site_symmetry_1
_geom_torsion_site_symmetry_2
_geom_torsion_site_symmetry_3
_geom_torsion_site_symmetry_4
_geom_torsion_publ_flag
Zn1 O4 C6 O5 4.58(19) . . . . ?
Zn1 O4 C6 C7 -176.53(15) . . . . ?
Zn1 O1 C1 O2 -11.15(18) . . . . ?
Zn1 O1 C1 C2 167.30(14) . . . . ?
Zn1 N2 C23 C24 2.50(17) . . . . ?
Zn1 N2 C23 C18 -177.86(15) . . . . ?
Zn1 N2 C21 C20 179.7(2) . . . . ?
Zn1 N2 C21 C22 1.4(2) . . . . ?
Zn1 N1 C24 C23 -2.54(18) . . . . ?
Zn1 N1 C24 C15 177.75(16) . . . . ?
Zn1 N1 C12 C13 -178.6(2) . . . . ?
Zn1 N1 C12 C11 -0.2(2) . . . . ?
Zn1 C1 C2 O3 -142.3(5) . . . . ?
Zn1 C1 C2 C3 31.6(6) . . . . ?
O3 C2 C1 O1 -172.1(2) . . . . ?
O3 C2 C1 O2 6.4(3) . . . . ?
O3 C2 C3 C4 0.4(2) . . . . ?
O3 C5 C4 C3 -0.5(2) . . . . ?
O4 C6 C7 O6 174.81(19) . . . . ?
O4 C6 C7 C8 -10.1(3) . . . . ?
O6 C7 C6 O5 -6.2(3) . . . . ?
O6 C7 C8 C9 0.3(2) . . . . ?
O6 C10 C9 C8 0.2(3) . . . . ?
O5 C6 C7 C8 168.9(2) . . . . ?
O1 C1 C2 C3 1.8(3) . . . . ?
N2 C23 C24 N1 0.0(3) . . . . ?
N2 C23 C24 C15 179.7(2) . . . . ?
N2 C23 C18 C17 178.8(2) . . . . ?
N2 C23 C18 C19 -2.2(3) . . . . ?
N2 C21 C20 C19 -1.9(3) . . . . ?
N1 C24 C23 C18 -179.6(2) . . . . ?
N1 C24 C15 C16 -179.2(2) . . . . ?
N1 C24 C15 C14 1.0(3) . . . . ?
N1 C12 C13 C14 2.0(3) . . . . ?
O2 C1 C2 C3 -179.8(3) . . . . ?
C24 C23 C18 C17 -1.6(3) . . . . ?
C24 C23 C18 C19 177.5(2) . . . . ?
C24 C15 C16 C17 -0.7(3) . . . . ?
C24 C15 C14 C13 -1.3(3) . . . . ?
C6 C7 C8 C9 -175.0(3) . . . . ?
C23 C18 C17 C16 2.0(3) . . . . ?
C23 C18 C19 C20 1.2(3) . . . . ?
C2 C3 C4 C5 0.1(3) . . . . ?
C21 C20 C19 C18 0.8(3) . . . . ?
C7 C8 C9 C10 -0.3(2) . . . . ?
C15 C16 C17 C18 -0.8(3) . . . . ?
C15 C14 C13 C12 -0.1(3) . . . . ?
C16 C17 C18 C19 -177.0(3) . . . . ?
C20 C19 C18 C17 -179.9(3) . . . . ?

loop_
_diffrn_refln_index_h
_diffrn_refln_index_k
_diffrn_refln_index_l
_diffrn_refln_intensity_net
_diffrn_refln_intensity_u
-1 0 0 161.98 4.7
1 0 0 152.48 5.5
1 0 0 153.78 5.6
-2 0 0 242.38 8
2 0 0 244.38 9.8
2 0 0 239.88 9.3
-3 0 0 782.62 21.9
3 0 0 787.42 25.4
3 0 0 762.02 25
-4 0 0 88.99 6.8
4 0 0 108.19 8.9
4 0 0 107.19 7.9
-5 0 0 23.8 4.5
5 0 0 24.8 4.9
5 0 0 36.8 5.9
-6 0 0 101.49 8.4
6 0 0 111.19 9.4
6 0 0 130.39 10.7
-7 0 0 226.18 12.2
7 0 0 235.18 15.1
7 0 0 227.68 14
-8 0 0 350.36 16.5
8 0 0 347.47 18.4
8 0 0 337.17 19.8
-9 0 0 30.8 7.4
9 0 0 27.6 7.8
9 0 0 28.6 9
-10 0 0 5.6 7.2
10 0 0 4.1 7.4
10 0 0 11.4 8.3
-11 0 0 12.8 8.7
11 0 0 5.1 8.6
11 0 0 7.1 9.4
-12 0 0 19.3 10.3
12 0 0 7.5 11.2
12 0 0 15.1 10.1
12 -1 0 25.5 10.3
11 -1 0 -3.1 8
11 -1 0 -0.1 9.3
-11 1 0 18.3 9.1
10 -1 0 57.29 10.4
10 -1 0 65.09 12.8
-10 1 0 78.39 10.5
9 -1 0 24.4 8.9
9 -1 0 14 7.2
-9 1 0 23.9 7.4
8 -1 0 49.8 8.4
8 -1 0 52.49 9.6
-8 1 0 65.09 8.3
7 -1 0 263.17 15.2
7 -1 0 275.97 16.7
-7 1 0 261.87 13.6
6 -1 0 32.4 7
6 -1 0 38.1 6
-6 1 0 38.8 5.8
5 -1 0 13.6 4.3
5 -1 0 18.6 5.2
-5 1 0 9.7 3.8
4 -1 0 32.6 4.7
4 -1 0 36.5 5.6
-4 1 0 28.8 4.2
3 -1 0 546.05 19.3
3 -1 0 549.15 18.5
-3 1 0 537.45 16.6
-3 1 0 548.95 16.6
2 -1 0 930.51 29.1
2 -1 0 958.4 25.5
2 -1 0 926.41 28.5
1 -1 0 2406.26 70.29
1 -1 0 2452.05 69.99
1 -1 0 2402.26 61.89
0 -1 0 871.71 22.1
0 -1 0 857.61 24.8
0 -1 0 817.12 24.6
-1 -1 0 1093.49 30.1
-1 -1 0 1044 26.7
1 1 0 1048 27.9
1 1 0 949.4 30.4
-2 -1 0 0.5 2.1
2 1 0 3.4 2.7
2 1 0 0.6 2.1
-3 -1 0 231.38 8.5
3 1 0 223.58 9.9
3 1 0 239.38 10.3
-4 -1 0 126.59 7.3
4 1 0 118.19 8.3
4 1 0 133.59 8.8
-5 -1 0 155.48 9.1
5 1 0 139.49 10.1
5 1 0 162.08 10.2
-6 -1 0 859.11 26.5
6 1 0 877.61 31.2
6 1 0 898.21 31
-7 -1 0 328.67 14.1
7 1 0 308.77 17.1
7 1 0 313.17 16.1
-8 -1 0 109.19 10.9
8 1 0 130.09 13.3
8 1 0 117.29 12.4
-9 -1 0 159.18 13.5
9 1 0 152.58 14.8
9 1 0 180.78 15
-10 -1 0 58.49 9.2
10 1 0 33.9 9.7
10 1 0 44.7 9.7
-11 -1 0 74.39 10.7
11 1 0 47.3 11.4
11 1 0 69.29 11.8
-12 -1 0 70.49 11.7
12 1 0 56.09 12.3
12 1 0 39.2 12.2
11 -2 0 7 8.3
11 -2 0 -0.5 10.3
-11 2 0 24.7 9.5
10 -2 0 43.6 11.5
10 -2 0 53.39 10
-10 2 0 52.69 9.9
9 -2 0 12 8.5
9 -2 0 0.4 6.5
-9 2 0 19.7 7.5
8 -2 0 130.79 12.7
8 -2 0 121.89 14.4
-8 2 0 141.99 12.4
7 -2 0 4.2 6.6
7 -2 0 3.9 5.7
-7 2 0 6.8 5.5
6 -2 0 156.98 11.1
6 -2 0 155.18 12.6
-6 2 0 163.38 10.3
5 -2 0 2.9 4.6
5 -2 0 6.4 3.9
-5 2 0 0.6 3.4
4 -2 0 25.8 4.2
4 -2 0 21.6 5.3
-4 2 0 18.8 4.2
-4 2 0 15.2 4.1
3 -2 0 604.94 20.2
3 -2 0 618.64 18.8
3 -2 0 613.44 21.6
-3 2 0 584.34 19
2 -2 0 89.29 5.8
2 -2 0 89.09 6.7
2 -2 0 92.69 5.3
1 -2 0 0.9 1.7
1 -2 0 0.2 2.4
1 -2 0 1 2.2
0 -2 0 2089.99 61.69
0 2 0 2383.96 57.99
0 2 0 1927.31 61.49
-1 -2 0 467.25 12.9
-1 -2 0 457.25 14.3
1 2 0 434.86 14.7
-3 -2 0 235.78 8.7
3 2 0 250.47 10.8
-4 -2 0 49.2 5.9
4 2 0 51.59 5.8
4 2 0 57.69 6.3
-5 -2 0 1073.19 30.8
5 2 0 1083.29 35.5
5 2 0 1093.29 36
-6 -2 0 63.59 6.4
6 2 0 75.79 9.3
6 2 0 69.59 8.6
-7 -2 0 30.9 5.9
7 2 0 44.3 7.6
7 2 0 40.5 7.3
-8 -2 0 224.58 13.1
8 2 0 213.58 15.3
8 2 0 239.38 15.7
-9 -2 0 4.5 6.4
9 2 0 6.6 6.7
9 2 0 3 6.8
-10 -2 0 29.4 7.9
10 2 0 29.5 8.9
10 2 0 27.2 9
-11 -2 0 45.3 9.7
11 2 0 38.8 11
11 2 0 47.2 10.7
-12 -2 0 54.89 11.1
12 2 0 43.8 12
11 -3 0 -6 11.2
-11 3 0 8.2 9.7
10 -3 0 40.1 12.4
10 -3 0 46.9 10
-10 3 0 44 9.8
9 -3 0 20.5 9.7
9 -3 0 19 7.6
-9 3 0 20 7.8
8 -3 0 5.5 6.1
8 -3 0 8.7 7.9
-8 3 0 0.6 5.9
7 -3 0 406.76 21.6
7 -3 0 428.46 19
-7 3 0 387.66 16.4
-7 3 0 372.86 17.8
6 -3 0 -0.9 5.8
6 -3 0 3 4.6
-6 3 0 -1.2 4.5
-6 3 0 -4.1 4.8
5 -3 0 170.18 12.6
5 -3 0 185.28 10.6
-5 3 0 181.88 10.3
-5 3 0 163.98 10
4 -3 0 447.86 16.4
4 -3 0 429.86 16
4 -3 0 439.16 18.4
-4 3 0 421.26 15.9
3 -3 0 -2.1 3.6
3 -3 0 6.3 4.2
3 -3 0 0.5 3
2 -3 0 327.57 12.7
2 -3 0 341.37 12.4
2 -3 0 373.26 14.2
-2 3 0 345.07 13.3
1 -3 0 620.44 18.8
1 -3 0 626.94 20.8
-1 3 0 648.64 19.9
0 -3 0 74.69 5.3
0 -3 0 63.39 4.6
0 3 0 54.79 4.4
-1 -3 0 46.1 4.4
-1 -3 0 53.69 5
1 3 0 37.3 5.1
-2 -3 0 81.59 5.2
-2 -3 0 72.79 5.7
2 3 0 81.99 6.3
-3 -3 0 387.66 14
-3 -3 0 399.86 12.9
3 3 0 412.66 15.2
3 3 0 398.06 13.4
-4 -3 0 248.88 11.2
-4 -3 0 236.08 10.1
4 3 0 271.67 12.3
-5 -3 0 116.19 8.4
-5 -3 0 116.39 8.7
5 3 0 125.29 9.7
-6 -3 0 92.89 8.3
6 3 0 89.19 9.7
6 3 0 100.29 8.9
-7 -3 0 137.69 10.5
7 3 0 136.39 12.3
7 3 0 147.89 11.7
-8 -3 0 143.89 11.4
8 3 0 136.59 12.6
8 3 0 138.99 13.8
-9 -3 0 17.9 7
9 3 0 11.7 7.5
9 3 0 10.9 6.9
-10 -3 0 17.3 7.8
10 3 0 9.5 7.7
-11 -3 0 173.88 16.5
-11 -3 0 174.68 17.3
11 3 0 142.69 17.5
-12 -3 0 26 11
-12 -3 0 11.1 9.4
12 3 0 7.3 10
-13 -3 0 6.5 10.7
-13 -3 0 -8 9.8
13 3 0 2.2 10.5
10 -4 0 21.9 12.2
-10 4 0 20.7 9.8
9 -4 0 19.1 10.3
-9 4 0 29.1 8.8
8 -4 0 166.98 17.6
8 -4 0 194.28 14.7
-8 4 0 174.98 15.1
7 -4 0 24.1 8.5
7 -4 0 27.4 6.9
-7 4 0 15.7 9.9
-7 4 0 28.4 6.9
6 -4 0 33.4 8.4
6 -4 0 44.8 7.2
-6 4 0 51.09 7.2
-6 4 0 44.4 7
5 -4 0 2 5.7
5 -4 0 2.3 4.5
-5 4 0 6.2 5.4
4 -4 0 538.35 21.8
4 -4 0 527.95 18.9
4 -4 0 528.05 19.3
-4 4 0 536.35 19.5
3 -4 0 370.26 14.5
3 -4 0 378.96 16.3
3 -4 0 394.86 14.3
-3 4 0 350.66 15
2 -4 0 10.5 4.2
2 -4 0 0.4 3.6
2 -4 0 3.5 2.9
-2 4 0 -4.2 4.6
1 -4 0 826.42 26.5
1 -4 0 805.32 23.9
-1 4 0 836.12 25.7
-1 4 0 764.32 24.7
0 -4 0 1376.36 42.1
0 -4 0 1371.96 38
0 4 0 1452.55 40.6
0 4 0 1370.96 41.3
-1 -4 0 96.19 6.2
-1 -4 0 102.59 6.6
1 4 0 84.59 6.8
-2 -4 0 1067.89 30.3
-2 -4 0 1102.09 33.6
2 4 0 1052.29 34.1
2 4 0 1161.08 32.6
-3 -4 0 16.4 3.6
-3 -4 0 9.3 4
3 4 0 8.6 4.1
3 4 0 17.6 4.8
-4 -4 0 537.75 19.4
-4 -4 0 562.04 17.8
4 4 0 565.94 20.9
4 4 0 553.54 18
-5 -4 0 1644.14 50.09
-5 -4 0 1620.14 44.3
5 4 0 1612.14 45.3
5 4 0 1606.54 51.39
-6 -4 0 6.1 4.5
-6 -4 0 4.8 4.3
6 4 0 11.5 5.5
-7 -4 0 12.6 5.2
-7 -4 0 6 5.1
7 4 0 9.4 6.1
-8 -4 0 107.09 10.8
-8 -4 0 96.69 11.3
8 4 0 111.79 12.6
-9 -4 0 -4.1 6.3
-9 -4 0 7 6.7
9 4 0 3.9 7.2
-10 -4 0 7 7.1
-10 -4 0 5.4 7.4
10 4 0 5.3 7.7
-11 -4 0 4.5 8
-11 -4 0 7 8
11 4 0 7.4 8.6
-12 -4 0 94.89 13.9
-12 -4 0 68.79 11.8
12 4 0 95.59 14.5
-13 -4 0 0.9 10.3
-13 -4 0 13.5 10.9
13 4 0 -14.7 9.7
9 -5 0 56.29 13.8
-9 5 0 57.39 10.8
8 -5 0 -8.5 8
-8 5 0 1.5 7
7 -5 0 39 9.9
-7 5 0 33.6 7.5
6 -5 0 4 6.8
6 -5 0 7.5 5.3
-6 5 0 14.4 5.9
-6 5 0 11.1 6.3
5 -5 0 273.37 13.7
5 -5 0 240.98 16.5
5 -5 0 270.97 14.8
-5 5 0 239.98 14.8
4 -5 0 28 5
4 -5 0 19.6 6.6
4 -5 0 20.6 5.6
-4 5 0 22.9 6.6
3 -5 0 70.69 9.4
3 -5 0 80.49 6.5
3 -5 0 69.69 7.2
-3 5 0 77.99 8.3
2 -5 0 496.55 19.2
2 -5 0 486.05 17.5
-2 5 0 481.25 16.3
1 -5 0 451.55 17.3
1 -5 0 459.45 16.1
-1 5 0 438.86 15.3
-1 5 0 462.35 17.9
0 -5 0 209.88 10.1
0 -5 0 198.28 9.6
0 5 0 183.58 9.3
0 5 0 193.38 11.6
-1 -5 0 2060.59 60.79
-1 -5 0 1983.2 54.59
1 5 0 2011.6 60.49
1 5 0 2106.49 58.39
-2 -5 0 42.6 4.8
-2 -5 0 40.6 5.3
2 5 0 38.3 6.3
2 5 0 44.3 5.3
-3 -5 0 590.14 18.1
-3 -5 0 542.95 19.4
3 5 0 567.94 20.6
3 5 0 530.75 19.3
-4 -5 0 494.85 16.5
-4 -5 0 476.05 17.9
4 5 0 469.05 17
4 5 0 488.75 19.1
-5 -5 0 647.24 22.7
-5 -5 0 648.34 20.6
5 5 0 635.24 20.7
5 5 0 617.94 23.8
-6 -5 0 83.69 8.4
-6 -5 0 75.49 8.5
6 5 0 89.69 10.1
6 5 0 79.29 7.4
-7 -5 0 0 5.3
-7 -5 0 -0.1 4.9
7 5 0 -0.4 5.8
-8 -5 0 308.37 15
-8 -5 0 289.77 16.5
8 5 0 297.47 17.9
-9 -5 0 109.79 13
-9 -5 0 107.29 10.1
9 5 0 113.49 14
-10 -5 0 52.49 10
-10 -5 0 28.2 8.2
10 5 0 42 9.8
-11 -5 0 249.97 17.6
-11 -5 0 281.87 19.8
11 5 0 273.17 20.9
-12 -5 0 16.3 9.5
-12 -5 0 -9.9 8.6
12 5 0 5.4 9.6
-13 -5 0 29.1 11.4
-13 -5 0 -19.4 9.5
13 5 0 0.9 11.1
9 -6 0 -4.8 10.9
-9 6 0 20.5 9.8
8 -6 0 97.19 15
-8 6 0 85.29 11.4
7 -6 0 59.49 11.9
-7 6 0 69.09 9.8
6 -6 0 32.4 9.2
-6 6 0 32.5 7.3
-6 6 0 34.6 7.8
5 -6 0 13.7 7.3
5 -6 0 4 6.2
-5 6 0 7.8 6.6
4 -6 0 -1.6 5.3
4 -6 0 -0.9 6.2
-4 6 0 -3.4 6.4
3 -6 0 15.2 5.4
3 -6 0 17.1 6.7
-3 6 0 21 7.4
2 -6 0 66.99 7.2
2 -6 0 70.99 9.1
-2 6 0 73.29 5.6
-2 6 0 72.49 8.7
1 -6 0 180.48 10.4
1 -6 0 182.18 10.7
-1 6 0 182.28 12.5
-1 6 0 184.38 8.7
0 -6 0 16.9 4.8
0 -6 0 21 4.6
0 6 0 22.3 4.3
0 6 0 20.3 6.3
-1 -6 0 552.84 18.5
-1 -6 0 576.64 20
1 6 0 549.45 19.3
1 6 0 542.35 20.9
-2 -6 0 191.68 9.8
-2 -6 0 185.18 10.7
2 6 0 185.28 11.9
2 6 0 184.48 10.2
-3 -6 0 12.1 5.2
-3 -6 0 23.5 4.7
3 6 0 28 5.4
-4 -6 0 354.26 13.9
-4 -6 0 339.77 14.7
4 6 0 360.36 14.9
4 6 0 382.76 16.1
-5 -6 0 44.5 6.3
-5 -6 0 45.8 5.8
5 6 0 39.2 6.8
5 6 0 47.2 6.2
-6 -6 0 70.09 7.2
-6 -6 0 78.99 9.4
6 6 0 74.29 9.1
6 6 0 80.29 9.1
-7 -6 0 260.37 15.1
-7 -6 0 252.77 13.4
7 6 0 250.17 11.7
7 6 0 257.77 16.2
-8 -6 0 50.59 7.6
-8 -6 0 46.8 8.5
8 6 0 44.5 8.9
-9 -6 0 130.09 12.7
-9 -6 0 140.39 14.5
9 6 0 146.29 15
-10 -6 0 332.37 19.7
-10 -6 0 260.37 16.5
10 6 0 272.07 20.6
-11 -6 0 -0.7 7.6
-11 -6 0 33 9.5
11 6 0 13.1 9.4
-12 -6 0 67.89 11.1
12 6 0 80.19 13.7
-13 -6 0 -14.5 9.3
-13 -6 0 8.7 10.2
13 6 0 3.8 10.9
8 -7 0 48.2 13.5
-8 7 0 49.5 10.4
7 -7 0 10.8 10.3
-7 7 0 25.1 8
6 -7 0 36.8 10.1
-6 7 0 27.9 7.5
-6 7 0 40.6 8.7
5 -7 0 128.89 14.9
5 -7 0 163.18 14.2
-5 7 0 152.18 14.2
4 -7 0 29.1 7.1
4 -7 0 41.2 8.6
-4 7 0 30.7 8.6
3 -7 0 1.7 6.4
3 -7 0 3.4 5.5
-3 7 0 -2.4 7.5
2 -7 0 371.66 16.9
2 -7 0 377.56 18
-2 7 0 358.76 19.4
-2 7 0 386.56 14.1
1 -7 0 9.7 5.3
1 -7 0 11.5 5.3
-1 7 0 10 4.3
-1 7 0 3.7 7.1
0 -7 0 92.29 9.1
0 -7 0 77.59 8.6
0 7 0 88.09 9.7
0 7 0 71.79 7.7
-1 -7 0 41 6
-1 -7 0 39.3 5.8
1 7 0 36.4 7.6
1 7 0 44.4 5.7
-2 -7 0 112.29 8.9
-2 -7 0 126.49 9.7
2 7 0 115.19 9
2 7 0 108.89 11.4
-3 -7 0 183.28 10.5
-3 -7 0 187.38 11.5
3 7 0 180.68 11
3 7 0 186.58 12.6
-4 -7 0 380.06 16.4
-4 -7 0 373.06 15
4 7 0 377.76 16.4
4 7 0 373.66 16.6
-5 -7 0 63.59 7.4
-5 -7 0 56.09 6.6
5 7 0 60.99 8.2
5 7 0 55.49 7.5
-6 -7 0 19.6 6.5
-6 -7 0 12.7 5.4
6 7 0 12 6.8
6 7 0 10.6 6.1
-7 -7 0 31.5 7.8
-7 -7 0 22.6 6.3
7 7 0 32.4 6.8
7 7 0 32.4 8.3
-8 -7 0 42.2 8.7
-8 -7 0 35.6 7.2
8 7 0 42.6 9.3
8 7 0 31.1 6.3
-9 -7 0 30.3 7.5
-9 -7 0 29.5 9.1
9 7 0 33.4 9.4
-10 -7 0 82.89 10.1
-10 -7 0 96.09 12.2
10 7 0 57.09 11.5
-11 -7 0 165.88 17.5
-11 -7 0 131.89 12.7
11 7 0 137.99 18.3
-12 -7 0 -3.9 8.8
12 7 0 3.6 10
-13 -7 0 -5.4 9.8
-13 -7 0 38.5 11.4
13 7 0 5.6 11.1
7 -8 0 26.5 12
-7 8 0 37 9.4
6 -8 0 36 11.3
-6 8 0 45 10
-6 8 0 48.3 9
5 -8 0 8.3 7.7
5 -8 0 5.4 8.4
-5 8 0 14.5 8.3
4 -8 0 58.79 9.1
4 -8 0 48.5 9.6
-4 8 0 49.9 9.8
3 -8 0 107.99 12.6
3 -8 0 85.19 9.9
2 -8 0 28.2 7.4
2 -8 0 27.5 6.9
-2 8 0 26.6 9.4
1 -8 0 90.29 10.6
1 -8 0 84.29 10.8
-1 8 0 84.49 11.1
0 -8 0 54.99 7.5
0 -8 0 50.59 7.2
0 8 0 38.4 5.8
0 8 0 48.8 9.4
-1 -8 0 182.08 11.6
-1 -8 0 181.68 11.8
1 8 0 173.98 10.5
1 8 0 184.28 14.9
-2 -8 0 114.49 9.8
-2 -8 0 111.59 10.4
2 8 0 113.79 10
2 8 0 112.09 12.9
-3 -8 0 11.9 6
-3 -8 0 5.5 4.9
3 8 0 0.6 6.8
3 8 0 1.2 5.3
-4 -8 0 642.94 23.9
-4 -8 0 653.13 22.4
4 8 0 620.64 24.3
4 8 0 625.84 24.3
-5 -8 0 -3.9 6.6
-5 -8 0 -2.5 5.1
5 8 0 1.5 6.8
5 8 0 -0.6 6.2
-6 -8 0 41.2 7
-6 -8 0 40.8 7.9
6 8 0 38.7 8.2
6 8 0 32.4 7.7
-7 -8 0 95.89 10.4
-7 -8 0 100.89 10.9
7 8 0 105.79 10.3
7 8 0 97.19 11.5
-8 -8 0 26.4 7.1
-8 -8 0 33.3 8.5
8 8 0 25.7 9
8 8 0 28.5 7
-9 -8 0 47.5 9.8
-9 -8 0 40.2 7.8
9 8 0 38.2 9.9
-10 -8 0 104.29 12.5
-10 -8 0 87.09 10.5
10 8 0 74.59 12.6
-11 -8 0 13.8 9.3
-11 -8 0 -13.6 7.3
11 8 0 -0.5 9.3
-12 -8 0 82.49 13.2
12 8 0 65.79 13.6
-13 -8 0 -24.1 9.1
13 8 0 4.9 11.4
6 -9 0 6.9 10.1
-6 9 0 22.2 8.7
5 -9 0 34.2 10.8
5 -9 0 14.5 8.7
-5 9 0 25.6 10
4 -9 0 21.3 8.2
4 -9 0 23.5 9.1
-4 9 0 35.1 10.1
3 -9 0 160.08 15.3
3 -9 0 136.69 13.8
-3 9 0 187.28 16.7
2 -9 0 14.4 6.7
2 -9 0 12.6 7.2
-2 9 0 16.1 9.1
1 -9 0 46 8
1 -9 0 61.59 8.7
-1 9 0 57.79 10.6
0 -9 0 385.06 17.5
0 -9 0 365.06 17.8
0 9 0 364.96 21.1
-1 -9 0 45.5 7.7
-1 -9 0 31.1 6.8
1 9 0 28.8 9.6
1 9 0 34.3 9.6
-2 -9 0 8 6.1
-2 -9 0 4 5.4
2 9 0 6.1 5.5
2 9 0 -8.7 7.9
-3 -9 0 509.55 20.1
-3 -9 0 501.65 21
3 9 0 498.95 23.3
3 9 0 524.15 20.9
-4 -9 0 28.3 6.7
-4 -9 0 33.6 8
4 9 0 37.2 7.8
4 9 0 30.4 9.1
-5 -9 0 177.88 12.8
-5 -9 0 192.08 14.4
5 9 0 174.88 15.7
5 9 0 185.78 14.3
-6 -9 0 71.39 9.8
-6 -9 0 92.29 11
6 9 0 80.39 10.5
6 9 0 83.59 10.7
-7 -9 0 114.79 13.7
-7 -9 0 112.79 11.6
7 9 0 113.69 14.3
7 9 0 113.39 13.5
-8 -9 0 60.79 10
-8 -9 0 44.1 8.2
8 9 0 49.6 9
8 9 0 39.5 10.2
-9 -9 0 64.99 10.4
-9 -9 0 39.8 8.2
9 9 0 50.59 10.9
-10 -9 0 29 9.8
-10 -9 0 1.9 7.5
10 9 0 10.8 9.6
-11 -9 0 16.5 10
-11 -9 0 3.9 8.1
11 9 0 2.9 10.5
-12 -9 0 7.9 9
-12 -9 0 45.5 12
12 9 0 7.7 11
5 -10 0 2 9.8
5 -10 0 -14 8.8
-5 10 0 16.4 10.5
4 -10 0 19.9 9.8
4 -10 0 10.8 8.4
-4 10 0 19.8 10.7
3 -10 0 -3.8 7.5
3 -10 0 -4 7
-3 10 0 5 9
2 -10 0 140.29 14.7
2 -10 0 137.19 14
-2 10 0 141.19 17.5
1 -10 0 64.59 9.4
1 -10 0 57.99 9.1
-1 10 0 82.69 12.6
0 -10 0 4.9 6.3
0 -10 0 0.8 6.5
0 10 0 0.6 8.9
-1 -10 0 5.5 6.1
-1 -10 0 -3.8 5.8
1 10 0 -13.4 8.6
-2 -10 0 54.29 8.1
-2 -10 0 57.59 8.5
2 10 0 58.19 11
-3 -10 0 -1.8 5.7
-3 -10 0 0.5 6.6
3 10 0 -8.9 8.2
3 10 0 -1.6 6
-4 -10 0 152.68 12.7
-4 -10 0 148.79 13.6
4 10 0 160.18 16.8
4 10 0 165.68 13.4
-5 -10 0 79.09 10.5
-5 -10 0 77.99 9.3
5 10 0 68.19 9.8
5 10 0 70.19 11.3
-6 -10 0 717.53 28.4
-6 -10 0 746.53 26.8
6 10 0 742.93 30
6 10 0 732.33 29.3
-7 -10 0 120.59 15.1
-7 -10 0 122.29 12.6
7 10 0 108.99 12.7
7 10 0 144.49 15.1
-8 -10 0 -6.3 6.1
-8 -10 0 2.1 8.1
8 10 0 0.6 8.4
8 10 0 -5.8 8.1
-9 -10 0 85.09 10.3
9 10 0 86.19 11.4
9 10 0 115.79 14.1
-10 -10 0 41.8 9.2
-10 -10 0 62.09 11.9
10 10 0 42.4 12.1
-11 -10 0 4.3 8.2
-11 -10 0 14.3 10.5
11 10 0 7.2 10.8
-12 -10 0 98.09 14.4
-12 -10 0 45 10.8
12 10 0 58.19 14.3
4 -11 0 -2.6 8.8
4 -11 0 -3.9 9.4
-4 11 0 9.1 11.3
3 -11 0 33.4 10.6
3 -11 0 25.9 9.4
-3 11 0 34.3 12.4
2 -11 0 -3 7.9
2 -11 0 3.1 7.3
-2 11 0 3.7 10.5
1 -11 0 2.2 7.5
1 -11 0 5.9 7.3
-1 11 0 7.5 10.2
0 -11 0 67.09 9.9
0 -11 0 72.29 10
0 11 0 79.59 12.9
-1 -11 0 4.1 6.7
-1 -11 0 6.1 6.7
1 11 0 -2.6 9.2
-2 -11 0 1 6.4
-2 -11 0 -6.3 6.5
2 11 0 -5 9.2
-3 -11 0 166.18 13.9
-3 -11 0 178.98 14.8
-4 -11 0 19 7.5
-4 -11 0 13.9 8.1
4 11 0 21 10.5
4 11 0 16.1 8.7
-5 -11 0 -6 7.6
-5 -11 0 15.4 7.3
5 11 0 11.3 7.4
5 11 0 16.9 9.8
-6 -11 0 15.5 9.5
-6 -11 0 27.7 8
6 11 0 24.1 8.7
6 11 0 44.2 10.8
-7 -11 0 53.39 10.8
-7 -11 0 45 9.1
7 11 0 53.89 11.3
7 11 0 67.89 11.3
-8 -11 0 34.4 10.6
-8 -11 0 37.2 9
8 11 0 43.1 11
8 11 0 48.7 10.9
-9 -11 0 -9.9 9.3
-9 -11 0 -1.5 7.3
9 11 0 -6.7 9
9 11 0 -9 8.7
-10 -11 0 32.3 9.1
-10 -11 0 27 11.4
10 11 0 37.8 12.2
-11 -11 0 61.89 11.1
-11 -11 0 82.49 21.7
11 11 0 56.89 14
12 11 0 7.4 12.1
3 -12 0 15.2 9.8
-3 12 0 6.1 12.3
2 -12 0 41.9 10.8
-2 12 0 39.8 13.7
1 -12 0 22 9
-1 12 0 27.6 12.3
0 -12 0 5.8 7.8
0 12 0 10.8 11.7
-1 -12 0 23.9 8.5
-2 -12 0 4.4 7.2
2 12 0 8.8 11.2
-3 -12 0 41.5 9.2
-4 -12 0 9.4 7.7
4 12 0 26.3 11.5
-5 -12 0 10.8 7.4
5 12 0 6 10.4
-6 -12 0 42.5 9.4
6 12 0 49 12.4
6 12 0 44.5 10.2
-7 -12 0 19.1 8.3
7 12 0 -10.3 8.4
-8 -12 0 4.4 7.8
8 12 0 -1.9 9.2
8 12 0 -2.4 10.1
-9 -12 0 68.29 11
9 12 0 74.59 13.4
9 12 0 61.89 12.9
-10 -12 0 -11.5 7.8
10 12 0 -17.9 9.9
-11 -12 0 1.6 8.7
11 12 0 2.9 11.5
1 -13 0 69.19 12.2
-1 13 0 76.89 16.3
0 -13 0 18.2 9.5
0 13 0 32.4 14
-1 -13 0 -3.8 8
1 13 0 8.9 12.4
-2 -13 0 21.9 9.1
2 13 0 51.79 14.4
-3 -13 0 18.2 8.8
3 13 0 12.8 12.8
-4 -13 0 25.6 9.2
4 13 0 37 13.3
-5 -13 0 70.29 11.2
5 13 0 92.49 15.4
-6 -13 0 -8.2 7.1
6 13 0 8.2 11.7
-7 -13 0 25.6 9.2
7 13 0 24.3 12
-8 -13 0 59.89 11
8 13 0 81.49 14.8
8 13 0 70.49 12.7
-9 -13 0 14.4 9.2
9 13 0 3.9 11.9
9 13 0 2.4 10.7
-10 -13 0 7.1 9.3
10 13 0 0.1 10.9
-1 -14 0 -3.6 8.5
1 14 0 13.9 14.5
-2 -14 0 8 9.2
2 14 0 6.8 14.4
-3 -14 0 44.6 10.8
3 14 0 53.79 15.8
-4 -14 0 26.1 9.7
4 14 0 43.8 15.5
-5 -14 0 -4 8.2
5 14 0 18.2 14.1
-6 -14 0 87.19 12.6
6 14 0 97.39 16.5
-7 -14 0 5.9 9.2
7 14 0 27.5 14.2
-8 -14 0 13.7 9.4
8 14 0 -6.5 12.7
8 14 -1 2.3 13.5
7 14 -1 19.6 14.2
-7 -14 1 12.3 8.6
6 14 -1 -6.5 13.2
-6 -14 1 1 8.5
5 14 -1 67.39 16.4
-5 -14 1 47.7 10.5
4 14 -1 9.2 14.4
-4 -14 1 16 9.2
3 14 -1 10.7 14.7
-3 -14 1 3.6 8.8
2 14 -1 7.1 14.7
-2 -14 1 5 8.7
1 14 -1 -1 14.8
9 13 -1 13.1 10.6
9 13 -1 15.6 11.6
-9 -13 1 14.5 9.1
8 13 -1 -9.4 11.7
-8 -13 1 -0.3 7.9
7 13 -1 29.3 13.4
-7 -13 1 26.1 9.2
6 13 -1 83.19 15.3
-6 -13 1 61.69 10.8
5 13 -1 -13.1 11.6
-5 -13 1 -9.3 7.5
4 13 -1 34.4 13.7
-4 -13 1 33.7 9.4
3 13 -1 45.1 14.6
-3 -13 1 35.9 9.9
2 13 -1 10.2 13.3
-2 -13 1 1.1 8.2
1 13 -1 43.6 14.8
-1 -13 1 31.3 9.7
0 13 -1 26.5 14
0 -13 1 13.9 9.3
-1 13 -1 19.5 14.5
1 -13 1 13.5 9.1
10 12 -1 7.4 11.4
-10 -12 1 21.9 9.1
9 12 -1 8.1 9.8
9 12 -1 -3.4 9.4
-9 -12 1 -9.5 7.5
8 12 -1 43.3 12.6
8 12 -1 48 11.4
-8 -12 1 40.3 9.5
7 12 -1 22.9 9.1
7 12 -1 26.4 11.7
-7 -12 1 9.5 8
6 12 -1 6.7 10.8
-6 -12 1 5.7 7.6
-6 -12 1 -20.6 10.6
5 12 -1 75.29 13.6
-5 -12 1 95.99 11.3
-5 -12 1 80.49 12.4
4 12 -1 47.4 12.8
-4 -12 1 32.5 10
-4 -12 1 38.4 8.9
3 12 -1 7.9 11.7
-3 -12 1 -13 7.2
-3 -12 1 4.3 7.1
2 12 -1 30.3 12.6
-2 -12 1 19.4 9
-2 -12 1 20 8
1 12 -1 -5.4 11.1
-1 -12 1 -1 7.8
-1 -12 1 8.3 7.7
0 12 -1 9.9 11.8
0 -12 1 2.6 8.3
0 -12 1 5.7 8
-1 12 -1 19.5 12.6
1 -12 1 5.9 9.1
1 -12 1 17.8 8.7
-2 12 -1 18.6 13.2
2 -12 1 11.8 10.1
2 -12 1 10.2 8.8
-3 12 -1 43.5 14.7
3 -12 1 33.1 11.9
11 11 -1 10.3 11.5
-11 -11 1 6.5 8.4
-11 -11 1 16.4 12.3
10 11 -1 -2.7 9.8
-10 -11 1 -3.8 10.8
-10 -11 1 -10.2 7.4
9 11 -1 66.89 11.5
9 11 -1 93.99 13.9
-9 -11 1 69.59 13
-9 -11 1 73.39 10.9
8 11 -1 -1.6 8.5
8 11 -1 -1.8 9.3
-8 -11 1 -3.5 9.9
-8 -11 1 -9.4 6.6
7 11 -1 26.9 10.8
7 11 -1 26.5 9
-7 -11 1 10.7 10
-7 -11 1 18.2 7.6
6 11 -1 -0.4 7.2
-6 -11 1 -1.9 6.6
-6 -11 1 -15.8 8.9
5 11 -1 6.5 6.8
5 11 -1 6.9 9.7
-5 -11 1 -11.7 8.2
-5 -11 1 5.5 6.9
4 11 -1 179.68 19.7
-4 -11 1 151.38 15.9
-4 -11 1 184.98 14.5
3 11 -1 8.4 10.4
-3 -11 1 5.3 6.7
-3 -11 1 0.2 7.8
2 11 -1 83.59 13.4
-2 -11 1 81.39 10.3
-2 -11 1 79.19 10.7
1 11 -1 170.98 19.3
-1 -11 1 153.28 14.8
-1 -11 1 172.48 15.4
0 11 -1 8.3 10.7
0 -11 1 -5.9 7.1
0 -11 1 -1.3 6.8
-1 11 -1 -3.5 10.6
1 -11 1 -3 7.8
1 -11 1 2.1 7.1
-2 11 -1 160.98 17.2
2 -11 1 136.19 16.9
2 -11 1 160.38 16.4
-3 11 -1 52.49 13.3
3 -11 1 53.39 11.9
3 -11 1 34.3 9.8
-4 11 -1 24.7 13
4 -11 1 25.1 11.4
4 -11 1 20.9 9.7
12 10 -1 28.4 12.8
-12 -10 1 10.1 9.5
-12 -10 1 63.69 13.8
11 10 -1 29.1 12.3
-11 -10 1 60.49 13.1
-11 -10 1 48.6 10.2
10 10 -1 52.39 12.5
-10 -10 1 36.3 8.9
-10 -10 1 74.79 13
9 10 -1 -15.4 8.3
9 10 -1 -2 11.4
-9 -10 1 -1.3 6.8
-9 -10 1 13.8 9.9
8 10 -1 76.19 11.7
-8 -10 1 65.29 9.1
-8 -10 1 69.39 11.5
7 10 -1 -13.5 7.1
-7 -10 1 -3.8 6.1
-7 -10 1 -10.1 8.6
6 10 -1 126.89 13.2
6 10 -1 125.49 13.8
-6 -10 1 111.79 12.3
-6 -10 1 113.59 12.2
5 10 -1 357.36 18.7
-5 -10 1 341.97 20
-5 -10 1 357.36 17.7
4 10 -1 9.8 6.1
4 10 -1 -3.6 8.8
-4 -10 1 -3.2 7.6
-4 -10 1 -0.6 5.8
3 10 -1 70.09 11.7
-3 -10 1 77.79 10.3
-3 -10 1 74.29 9.1
2 10 -1 6.5 9.2
-2 -10 1 -1.4 5.6
-2 -10 1 -4.6 6.7
1 10 -1 132.29 14.5
-1 -10 1 135.19 14.2
-1 -10 1 136.09 12.7
0 10 -1 61.99 12
0 -10 1 64.59 9.2
0 -10 1 66.59 9.7
-1 10 -1 35.1 11
1 -10 1 36.9 8.9
1 -10 1 38.8 8.4
-2 10 -1 64.89 12.5
2 -10 1 39.4 8.5
2 -10 1 45.7 9.7
-3 10 -1 42.7 11.4
3 -10 1 20.1 8.3
3 -10 1 33.6 10.1
4 -10 1 19.4 10.1
4 -10 1 11.9 8.3
5 -10 1 51.19 11.3
5 -10 1 42.6 12.7
12 9 -1 15.3 11.5
-12 -9 1 8 8.9
-12 -9 1 27 11.5
11 9 -1 14 10.7
-11 -9 1 13 8.4
-11 -9 1 47 11.8
10 9 -1 25.7 10.7
-10 -9 1 50.39 11.1
-10 -9 1 18.7 7.9
9 9 -1 5 8.7
-9 -9 1 0.3 6.5
-9 -9 1 21.6 9.5
8 9 -1 13.9 7.3
8 9 -1 13.6 8.5
-8 -9 1 12.9 6.5
-8 -9 1 17.1 9.1
7 9 -1 47.6 9.6
7 9 -1 48.9 9.8
-7 -9 1 42.1 7.7
-7 -9 1 45.7 9.5
6 9 -1 365.76 19.3
6 9 -1 353.36 19.2
-6 -9 1 371.06 17.2
-6 -9 1 358.86 20.1
5 9 -1 1.8 7.8
5 9 -1 1.3 6.6
-5 -9 1 -4 8
-5 -9 1 -2 5.5
4 9 -1 341.17 16.5
4 9 -1 308.17 19.2
-4 -9 1 337.17 18.6
-4 -9 1 328.17 15.9
3 9 -1 50.69 10.2
3 9 -1 71.09 9.6
-3 -9 1 57.89 8.9
-3 -9 1 60.99 7.7
2 9 -1 193.48 10.8
2 9 -1 182.58 16.8
-2 -9 1 186.08 12.7
-2 -9 1 187.78 14.6
1 9 -1 89.29 11.7
-1 -9 1 107.79 11.1
-1 -9 1 107.89 12.1
0 -9 1 -1.4 5.6
0 -9 1 0.8 6.5
-1 9 -1 76.39 11.5
1 -9 1 85.19 10.3
1 -9 1 72.99 8.9
-2 9 -1 250.07 18.5
2 -9 1 259.57 15.8
2 -9 1 248.08 17
-3 9 -1 27.2 9.9
3 -9 1 32.6 9.5
3 -9 1 29 7.8
-4 9 -1 11.1 9.6
4 -9 1 6.9 7.4
4 -9 1 13.8 9
-5 9 -1 9.1 9.8
5 -9 1 -0.7 8.3
5 -9 1 11 9.7
-6 9 -1 39.3 11.7
-6 9 -1 40 9.4
6 -9 1 51.29 13.1
12 8 -1 -6.1 9.9
-12 -8 1 27.1 11.2
-12 -8 1 -11.3 8.3
11 8 -1 15.4 10.3
-11 -8 1 12.5 8.4
-11 -8 1 40.4 11.6
10 8 -1 0.5 8.4
-10 -8 1 8.1 9.1
-10 -8 1 -4.9 6.7
9 8 -1 -9.1 7.7
-9 -8 1 6.2 8.4
-9 -8 1 -2.9 6
8 8 -1 129.19 15.1
8 8 -1 134.69 12.2
-8 -8 1 132.29 14.9
-8 -8 1 127.59 11.9
7 8 -1 9.1 7.2
7 8 -1 2.3 7
-7 -8 1 11.3 8.2
-7 -8 1 6.3 5.9
6 8 -1 8.3 7.4
6 8 -1 13.9 7.2
-6 -8 1 6.2 7.6
-6 -8 1 1.6 5.3
5 8 -1 650.73 25.2
5 8 -1 614.24 24.8
-5 -8 1 641.14 25.7
-5 -8 1 660.23 22.8
4 8 -1 155.38 14.2
4 8 -1 146.99 11.9
-4 -8 1 147.09 11.1
-4 -8 1 173.58 13.9
3 8 -1 49.7 6.8
-3 -8 1 48.3 8.4
-3 -8 1 37.6 6.3
2 8 -1 61.29 6.3
2 8 -1 46.2 9
-2 -8 1 60.39 8.3
-2 -8 1 50.29 6.7
1 8 -1 -2.9 3.6
1 8 -1 0.8 6.9
-1 -8 1 9.2 5.2
-1 -8 1 1.2 6
0 8 -1 120.19 14
0 -8 1 150.38 13.2
0 -8 1 140.19 11.3
-1 8 -1 58.39 10.1
1 -8 1 61.29 8
1 -8 1 62.39 8.9
-2 8 -1 95.49 11.3
2 -8 1 105.59 12.5
2 -8 1 103.99 11.5
-3 8 -1 45.4 9.6
3 -8 1 37.6 7.5
3 -8 1 42.3 9.1
-4 8 -1 19.5 8.7
4 -8 1 14.7 8.4
4 -8 1 17 7.2
-5 8 -1 44.9 9.9
5 -8 1 38.7 10.4
5 -8 1 43.9 9.2
-6 8 -1 4.9 8.7
-6 8 -1 16.3 7.3
6 -8 1 11.4 9.9
-7 8 -1 61.79 10.7
7 -8 1 65.09 14.1
13 7 -1 8.8 11.5
-13 -7 1 27.6 12.1
12 7 -1 48.3 12.7
-12 -7 1 43 10.1
-12 -7 1 68.89 12.8
11 7 -1 1.6 8.9
-11 -7 1 -6.6 7.3
-11 -7 1 19.2 10.2
10 7 -1 126.09 16.7
-10 -7 1 118.49 13.2
-10 -7 1 187.08 17.8
9 7 -1 41.8 10
-9 -7 1 41.4 7.8
-9 -7 1 48.3 10
8 7 -1 3.4 5.4
8 7 -1 10 7.9
-8 -7 1 2.3 5.9
-8 -7 1 10.3 8.1
7 7 -1 109.09 11
7 7 -1 134.99 13.8
-7 -7 1 102.39 10.3
-7 -7 1 132.59 13.8
6 7 -1 149.99 13.2
6 7 -1 146.99 12.1
-6 -7 1 153.38 13
-6 -7 1 134.39 10.4
5 7 -1 90.99 11.4
5 7 -1 77.19 10.3
-5 -7 1 76.29 8.7
-5 -7 1 84.99 8.8
4 7 -1 24 5.8
4 7 -1 25.9 7
-4 -7 1 22.4 5.2
-4 -7 1 24.1 6.7
3 7 -1 41.9 5.9
-3 -7 1 40.4 7.2
-3 -7 1 40.3 5.8
2 7 -1 207.38 13.3
2 7 -1 206.08 10.5
-2 -7 1 213.68 11.1
-2 -7 1 207.48 12.9
1 7 -1 151.78 13.2
1 7 -1 164.28 8.4
-1 -7 1 176.78 11.9
-1 -7 1 151.18 10.1
0 -7 1 28.2 6.2
0 -7 1 53.09 6.5
-1 7 -1 95.29 10.4
1 -7 1 84.29 10.7
1 -7 1 77.49 8.1
-2 7 -1 95.89 10.9
2 -7 1 98.79 10.7
2 -7 1 95.49 11.5
-3 7 -1 125.29 13.7
3 -7 1 125.09 11.8
3 -7 1 143.09 13.6
-4 7 -1 61.39 9.4
4 -7 1 60.59 8.4
4 -7 1 61.89 9.7
-5 7 -1 1.4 7.4
5 -7 1 0.6 7.2
5 -7 1 -5.4 6.3
-6 7 -1 72.79 10.4
-6 7 -1 61.59 9
6 -7 1 74.59 12.4
-7 7 -1 36.8 8.6
7 -7 1 32.5 11.2
-8 7 -1 27.2 9.4
8 -7 1 11.7 11.4
13 6 -1 15.6 11.8
-13 -6 1 36.3 12.2
12 6 -1 -4.4 9.4
-12 -6 1 20.2 10.4
-12 -6 1 -11.9 7.8
11 6 -1 96.59 13.6
-11 -6 1 69.79 10.1
-11 -6 1 83.39 12.6
10 6 -1 4.9 7.7
-10 -6 1 15.2 8.3
-10 -6 1 4.6 6.9
9 6 -1 52.69 10.4
-9 -6 1 51.09 8
-9 -6 1 56.59 9.8
8 6 -1 255.57 17.6
-8 -6 1 235.58 16.4
-8 -6 1 232.28 13.9
7 6 -1 5.6 4.9
7 6 -1 14.5 7.1
-7 -6 1 -2.8 6.4
-7 -6 1 3.9 5.3
6 6 -1 49.99 8.1
6 6 -1 52.89 6.7
-6 -6 1 51.99 6.4
-6 -6 1 50.39 8.1
5 6 -1 81.49 9.9
5 6 -1 85.99 9.6
-5 -6 1 92.99 9.9
-5 -6 1 87.49 8.3
4 6 -1 342.97 15.4
4 6 -1 353.86 15.6
-4 -6 1 350.16 15.7
-4 -6 1 351.86 13.5
3 6 -1 761.82 26.4
3 6 -1 787.42 26.3
-3 -6 1 776.42 27
-3 -6 1 796.72 24.1
2 6 -1 42 6.7
2 6 -1 40.8 4.9
-2 -6 1 36.4 4.8
-2 -6 1 42.8 6.5
1 6 -1 19.8 3.7
1 6 -1 13.8 6.1
-1 -6 1 16 5.4
-1 -6 1 13.2 4.1
0 6 -1 315.37 15.7
0 -6 1 336.37 14.8
0 -6 1 313.97 13
-1 6 -1 62.39 8.2
1 -6 1 79.39 9.1
1 -6 1 74.79 8.3
-2 6 -1 22.5 6.8
2 -6 1 26.4 6.3
2 -6 1 24.7 5.5
-3 6 -1 6.7 6.6
3 -6 1 5.2 6
3 -6 1 12.4 5.6
-4 6 -1 380.96 18.3
4 -6 1 368.56 17.3
4 -6 1 380.96 20.1
-5 6 -1 161.28 13.9
5 -6 1 168.98 13.3
5 -6 1 160.98 14.6
-6 6 -1 6.7 7
-6 6 -1 11.7 6.1
6 -6 1 -1.8 7.5
-7 6 -1 123.59 13.1
7 -6 1 88.69 13
-8 6 -1 35.6 8.8
8 -6 1 30.8 11.3
-9 6 -1 12.2 9.3
9 -6 1 5.8 11.1
13 5 -1 -3 10.6
-13 -5 1 18.2 11.4
-13 -5 1 -13.1 11.3
12 5 -1 57.79 12.8
-12 -5 1 38.5 10.3
-12 -5 1 63.89 12.5
11 5 -1 3.1 8.6
-11 -5 1 7.1 8.7
-11 -5 1 -4.3 7.5
10 5 -1 398.86 22.2
-10 -5 1 349.77 18.2
-10 -5 1 379.76 21.6
9 5 -1 163.48 14.9
-9 -5 1 146.29 12.5
-9 -5 1 143.49 14.2
8 5 -1 10 7.4
-8 -5 1 9.1 6.7
-8 -5 1 12 5.9
7 5 -1 6.6 6.4
-7 -5 1 -10.1 5.3
-7 -5 1 0.9 4.9
6 5 -1 214.88 13.1
6 5 -1 185.48 10.1
-6 -5 1 194.98 12.4
-6 -5 1 196.18 10.6
5 5 -1 48.3 7.2
5 5 -1 55.49 6.3
-5 -5 1 46.1 5.3
-5 -5 1 46 6.5
4 5 -1 14.1 4.9
4 5 -1 7.1 4.7
-4 -5 1 15.2 3.9
-4 -5 1 11.6 5
3 5 -1 165.98 10.2
3 5 -1 163.88 11.5
-3 -5 1 160.28 8.6
-3 -5 1 166.48 11
2 5 -1 1434.76 43.1
2 5 -1 1474.65 44.6
-2 -5 1 1449.85 45
-2 -5 1 1481.55 40.1
1 5 -1 438.36 17.9
1 5 -1 473.65 15.7
-1 -5 1 471.75 17.8
-1 -5 1 471.65 15.6
0 5 -1 58.39 7.2
0 -5 1 71.49 6.8
0 -5 1 85.39 8.7
-1 5 -1 10.8 5.4
1 -5 1 -0.2 4.2
1 -5 1 0.8 3.6
-2 5 -1 7.6 5.4
2 -5 1 13.4 5
2 -5 1 9.8 4.4
-3 5 -1 477.95 19.3
3 -5 1 514.65 18.5
3 -5 1 498.05 20.6
-4 5 -1 14.5 6.1
4 -5 1 23.9 4.2
4 -5 1 26.8 7.2
4 -5 1 19 5.7
-5 5 -1 63.09 8.6
5 -5 1 73.19 8.1
5 -5 1 63.39 9.4
5 -5 1 64.59 8.4
-6 5 -1 401.86 18.2
-6 5 -1 377.16 17.8
6 -5 1 404.86 21.9
-7 5 -1 2.5 5.9
7 -5 1 2.5 7.7
-8 5 -1 34.2 8.8
8 -5 1 25 10
-9 5 -1 30.8 9.7
9 -5 1 24.1 11.6
13 4 -1 101.29 16.4
-13 -4 1 96.99 15.1
-13 -4 1 82.09 13.9
12 4 -1 -0.4 9.6
-12 -4 1 -6.9 8.5
-12 -4 1 32.8 11.1
11 4 -1 65.29 12.1
-11 -4 1 81.29 10.6
-11 -4 1 96.99 13.1
10 4 -1 -2 7.3
-10 -4 1 -1.2 6.7
-10 -4 1 -1 7.2
9 4 -1 -0.2 6.4
-9 -4 1 2.9 6.1
-9 -4 1 -1.3 6.4
8 4 -1 8.5 6.6
-8 -4 1 18.4 6
-8 -4 1 17.1 6.8
7 4 -1 14.5 6.6
-7 -4 1 10.7 5
-7 -4 1 12.7 6
6 4 -1 148.89 11.3
6 4 -1 127.89 7.5
-6 -4 1 145.09 9.1
-6 -4 1 134.79 10.5
5 4 -1 584.04 18.6
5 4 -1 575.64 22.1
-5 -4 1 566.14 21.2
-5 -4 1 569.94 18.3
4 4 -1 585.74 21.8
4 4 -1 587.44 19.4
-4 -4 1 616.74 18.4
-4 -4 1 565.04 21.2
3 4 -1 1749.53 50.19
3 4 -1 1741.03 54.09
-3 -4 1 1785.22 53.69
-3 -4 1 1838.32 47.4
2 4 -1 9 3.6
-2 -4 1 3.7 4.7
-2 -4 1 1.9 3.2
1 4 -1 68.89 5.6
-1 -4 1 93.79 8.1
-1 -4 1 85.79 6
0 4 -1 855.51 26.2
0 -4 1 800.82 23.9
0 -4 1 845.42 27.3
-1 4 -1 429.86 16.3
1 -4 1 408.26 14.5
1 -4 1 413.06 16.4
-2 4 -1 129.79 10.2
2 -4 1 130.09 9.7
2 -4 1 121.59 8.4
-3 4 -1 492.75 18.5
3 -4 1 502.65 20.2
3 -4 1 518.35 17
3 -4 1 512.55 18
-4 4 -1 22.7 5.7
4 -4 1 28.1 4.2
4 -4 1 32.9 5.7
4 -4 1 21.9 6.2
-5 4 -1 0 5.1
-5 4 -1 4.3 4.6
5 -4 1 4.5 4.2
5 -4 1 -0.4 5.8
-6 4 -1 2.1 5.1
-6 4 -1 7.7 6.1
6 -4 1 5.5 7
6 -4 1 9.6 5
-7 4 -1 156.38 14.5
-7 4 -1 179.48 13.3
7 -4 1 204.38 12.9
7 -4 1 177.88 15.9
-8 4 -1 24.2 7.6
8 -4 1 10.7 8.6
-9 4 -1 138.49 15.7
9 -4 1 127.49 16.2
-10 4 -1 86.29 12.2
10 -4 1 61.29 14.4
12 3 -1 63.29 13.4
-12 -3 1 75.89 13.7
-12 -3 1 66.79 11.1
11 3 -1 32.6 10.4
-11 -3 1 34.1 9.8
-11 -3 1 35.1 9
10 3 -1 157.28 15.4
-10 -3 1 142.09 13.9
-10 -3 1 159.38 15.6
9 3 -1 3.2 6.9
-9 -3 1 5 6.7
-9 -3 1 6.2 6.3
8 3 -1 35.9 7.8
-8 -3 1 37.6 7
-8 -3 1 32.9 7.6
7 3 -1 137.49 12.4
-7 -3 1 138.29 11.8
-7 -3 1 145.29 10.1
6 3 -1 39.7 6.9
-6 -3 1 40.9 5.3
-6 -3 1 43.3 6.4
5 3 -1 391.06 16.6
-5 -3 1 368.76 16
-5 -3 1 384.86 13.5
4 3 -1 115.39 7.4
4 3 -1 122.49 9
-4 -3 1 119.29 8.7
-4 -3 1 144.29 7.5
3 3 -1 169.98 8.8
3 3 -1 133.49 8.6
-3 -3 1 158.68 7.5
-3 -3 1 140.69 9
2 3 -1 73.99 7.5
2 3 -1 72.79 5.7
-2 -3 1 68.09 6.3
-2 -3 1 76.39 5
0 -3 1 22.6 4
0 -3 1 13.5 2.8
1 -3 1 31 4.8
1 -3 1 33.4 4
-2 3 -1 -4.3 4.4
2 -3 1 5.5 4.3
2 -3 1 4.9 3.5
2 -3 1 4.1 2.3
-3 3 -1 270.47 12.5
3 -3 1 301.37 11.1
3 -3 1 298.27 12
3 -3 1 294.87 13.9
-4 3 -1 64.29 7.8
4 -3 1 69.09 6.2
4 -3 1 59.79 7.3
4 -3 1 72.59 7.7
-5 3 -1 64.79 7.8
-5 3 -1 62.29 6.6
5 -3 1 72.99 9.8
5 -3 1 72.39 7.3
-6 3 -1 308.27 15
-6 3 -1 322.87 14.3
6 -3 1 329.87 15.3
6 -3 1 357.36 18.7
-7 3 -1 15.3 6
-7 3 -1 17.2 5.6
7 -3 1 9.8 7.3
7 -3 1 17.1 6.1
-8 3 -1 89.09 10.1
8 -3 1 113.59 11.3
8 -3 1 92.19 12.4
-9 3 -1 54.99 9.8
9 -3 1 51.39 8.9
9 -3 1 47.4 11
-10 3 -1 21.9 9.2
10 -3 1 -13.7 8.9
-11 3 -1 50.99 11.3
11 -3 1 47.5 14.2
12 2 -1 111.09 16.1
-12 -2 1 110.39 12.9
-12 -2 1 107.79 15.5
11 2 -1 23.4 9.8
-11 -2 1 12.6 8.3
-11 -2 1 30.4 9.9
10 2 -1 8.8 7.5
-10 -2 1 0.9 6.6
9 2 -1 154.98 14.8
9 2 -1 153.48 14.6
-9 -2 1 151.98 12.5
8 2 -1 74.19 9.9
8 2 -1 61.19 9.7
-8 -2 1 66.59 7.6
7 2 -1 50.99 7.8
7 2 -1 40.8 7.3
-7 -2 1 50.79 6.4
6 2 -1 463.45 19.4
6 2 -1 456.15 19.3
-6 -2 1 456.95 16.1
5 2 -1 41 6.1
-5 -2 1 36.6 4.7
4 2 -1 982.9 32
-4 -2 1 950.6 26.9
-4 -2 1 960.3 31.3
3 2 -1 89.39 7.1
3 2 -1 101.49 5.7
-3 -2 1 91.59 6.9
-3 -2 1 101.59 5.5
2 2 -1 99.19 5.8
-2 -2 1 63.49 5.4
1 2 -1 1779.32 51.69
-1 -2 1 1747.73 45.5
-1 -2 1 1758.62 51.79
0 -2 1 8.1 3.1
0 -2 1 1.5 1.9
1 -2 1 208.58 8.8
1 -2 1 200.58 7.7
-2 2 -1 551.14 15.4
2 -2 1 439.86 15.1
2 -2 1 446.76 15.1
2 -2 1 470.05 17.2
-3 2 -1 2.3 3.7
3 -2 1 3.6 2.8
3 -2 1 5.9 4.1
3 -2 1 3.6 3.5
-4 2 -1 106.09 7.9
-4 2 -1 116.29 8
4 -2 1 125.99 7.6
4 -2 1 129.99 9.8
-5 2 -1 125.59 7.9
-5 2 -1 129.19 8.7
5 -2 1 136.99 10.7
5 -2 1 134.19 8.4
-6 2 -1 -2.7 4.3
6 -2 1 0.5 4.1
6 -2 1 -4 5.5
-7 2 -1 118.89 11.1
7 -2 1 113.69 10.7
7 -2 1 118.89 13.1
-8 2 -1 11 6.6
8 -2 1 12.3 6.2
8 -2 1 14.5 7.8
-9 2 -1 80.79 10.4
9 -2 1 67.19 11.4
-10 2 -1 31.8 8.7
10 -2 1 9.5 9.1
10 -2 1 11 7.5
-11 2 -1 18 9.3
11 -2 1 4.7 10.3
11 -2 1 -0.1 8.8
12 1 -1 6.6 10.2
-12 -1 1 5.7 9.2
-12 -1 1 8.8 10
11 1 -1 47.3 11.1
11 1 -1 42.7 11.2
-11 -1 1 51.89 9.7
10 1 -1 78.09 12.1
10 1 -1 86.39 12
-10 -1 1 92.19 10.4
9 1 -1 44.6 9.1
9 1 -1 55.59 9.9
-9 -1 1 61.89 8.2
8 1 -1 90.09 11.3
8 1 -1 90.39 10.5
-8 -1 1 97.19 10.6
7 1 -1 117.49 11.8
7 1 -1 126.59 11.6
-7 -1 1 119.39 9.7
6 1 -1 147.99 10.9
6 1 -1 150.78 11
-6 -1 1 160.98 9.2
5 1 -1 666.23 24.4
5 1 -1 682.83 24.4
-5 -1 1 668.03 20.4
4 1 -1 251.27 11.7
4 1 -1 241.38 11.9
-4 -1 1 241.18 9.5
3 1 -1 150.68 8.2
3 1 -1 158.58 8.2
-3 -1 1 137.39 6.3
2 1 -1 480.65 16.1
-2 -1 1 485.05 16.1
1 1 -1 61.19 3.5
-1 -1 1 47.1 3.9
-1 -1 1 61.99 2.6
0 1 -1 50.49 2.4
0 -1 1 54.09 3.4
0 -1 1 43.1 2.4
0 -1 1 55.29 2.2
-1 1 -1 1043.2 29.5
1 -1 1 987.1 26.8
1 -1 1 999.9 29.4
1 -1 1 1014.2 30.4
-2 1 -1 3069.79 76.69
2 -1 1 2764.02 82.69
2 -1 1 2762.52 73.49
2 -1 1 2808.72 83.19
-3 1 -1 342.77 11.2
-3 1 -1 324.37 11.5
3 -1 1 316.17 12.1
3 -1 1 305.97 13.3
-4 1 -1 49.99 5.9
4 -1 1 45.8 6
4 -1 1 48 6
-5 1 -1 381.86 14.4
5 -1 1 381.26 15.4
5 -1 1 395.46 17.3
-6 1 -1 574.84 19.8
6 -1 1 534.95 21.2
6 -1 1 565.24 23.2
-7 1 -1 47.4 7.1
7 -1 1 38.3 7.9
7 -1 1 51.19 7.3
-8 1 -1 149.99 12.9
8 -1 1 176.28 13.3
8 -1 1 182.88 15.2
-9 1 -1 6.1 6.6
9 -1 1 11.2 6.6
9 -1 1 10.2 7.8
-10 1 -1 44.1 9.5
10 -1 1 21.1 8.1
10 -1 1 25.8 9.8
-11 1 -1 59.29 10.8
11 -1 1 53.89 12.9
11 -1 1 64.09 11.4
-12 1 -1 5.3 10.4
12 -1 1 4.2 8.8
12 -1 1 10.6 11.4
12 0 -1 14.7 10.6
-12 0 1 36.5 10.6
11 0 -1 41.4 11.1
11 0 -1 57.89 13
-11 0 1 57.99 10.2
10 0 -1 8.9 8.2
10 0 -1 7 8.4
-10 0 1 22 7.8
9 0 -1 38.1 9.5
9 0 -1 27.2 8.2
-9 0 1 45.2 7.7
8 0 -1 10.7 6.8
8 0 -1 7.4 6.6
-8 0 1 11 5.9
7 0 -1 176.98 13.9
7 0 -1 185.08 12.8
-7 0 1 163.98 10.9
6 0 -1 333.77 15.9
6 0 -1 342.07 16.8
-6 0 1 324.27 13.3
5 0 -1 5.5 4.1
5 0 -1 3.2 4.5
-5 0 1 6 3.4
4 0 -1 137.69 9.2
4 0 -1 117.09 8.5
-4 0 1 144.09 7.4
3 0 -1 27.9 4
3 0 -1 28.8 4.5
3 0 -1 25.4 2.5
-3 0 1 21.3 3
2 0 -1 67.09 5.2
2 0 -1 86.49 3.5
2 0 -1 63.09 5.1
1 0 -1 3496.25 96.39
1 0 -1 3743.53 104.79
1 0 -1 3462.65 105.49
-1 0 1 3530.65 90.99
-1 0 -1 1951.5 50.49
-1 0 -1 1938.81 52.49
1 0 1 2060.19 57.09
1 0 1 1886.81 57.39
-2 0 -1 820.62 22.1
2 0 1 793.82 24.8
-3 0 -1 43.6 5
3 0 1 46.2 5.4
3 0 1 51.49 5.6
-4 0 -1 11.5 3.7
4 0 1 9.5 4.1
4 0 1 8.6 4.3
-5 0 -1 0 3.9
5 0 1 -0.3 4.1
5 0 1 3.5 4
-6 0 -1 289.47 13
6 0 1 312.57 14.6
6 0 1 308.57 15.6
-7 0 -1 154.68 11.1
7 0 1 164.78 12
7 0 1 179.98 13.4
-8 0 -1 28.1 6.9
8 0 1 18.5 7.4
8 0 1 27.3 7.1
-9 0 -1 86.39 10
9 0 1 68.29 9.7
9 0 1 73.39 10.9
-10 0 -1 10.9 7.5
10 0 1 11.1 7.4
10 0 1 5.3 8.2
-11 0 -1 23.1 9.2
11 0 1 16.2 8.6
11 0 1 17.4 9.6
-12 0 -1 23.3 10.3
12 0 1 19.8 9.9
12 0 1 15.9 10.8
11 -1 -1 17.8 9.3
11 -1 -1 1.7 10.3
-11 1 1 14.6 8.8
10 -1 -1 31.7 9.3
10 -1 -1 23.3 10.2
-10 1 1 38.1 8.6
9 -1 -1 11.6 7.8
9 -1 -1 9.9 7.1
-9 1 1 18.4 6.7
8 -1 -1 184.68 16.1
8 -1 -1 192.48 15
-8 1 1 200.28 12.7
7 -1 -1 3 5.6
7 -1 -1 8.1 6.5
-7 1 1 7 5.1
6 -1 -1 120.79 10.2
6 -1 -1 122.19 11.4
-6 1 1 116.99 8.7
5 -1 -1 156.08 7.5
5 -1 -1 171.38 10.2
5 -1 -1 160.18 11.4
-5 1 1 154.58 8.5
4 -1 -1 61.09 5.3
4 -1 -1 85.89 7.2
4 -1 -1 73.29 8.2
-4 1 1 74.09 6.2
3 -1 -1 27.2 4.1
3 -1 -1 29.1 4.9
3 -1 -1 33.6 3.5
-3 1 1 30.3 3.6
2 -1 -1 2000.6 60.59
2 -1 -1 2142.89 55.59
2 -1 -1 1953.4 52.99
2 -1 -1 2093.79 60.59
1 -1 -1 64.39 4.3
1 -1 -1 61.79 4.2
1 -1 -1 63.79 3.5
0 -1 -1 2511.75 69.29
0 -1 -1 2897.11 77.29
0 1 1 2655.73 76.89
-1 -1 -1 675.33 20.9
-1 -1 -1 761.82 19.8
1 1 1 669.03 21.8
1 1 1 724.53 21
-2 -1 -1 172.78 7.3
2 1 1 222.58 7.9
2 1 1 205.68 8.5
-3 -1 -1 -5.4 2.4
3 1 1 7.6 3.4
3 1 1 4.1 3
-4 -1 -1 5.2 3.5
4 1 1 11.9 4.3
4 1 1 10.5 3.9
-5 -1 -1 28 4.9
5 1 1 25.5 5.5
5 1 1 22.4 5.3
-6 -1 -1 297.17 12.9
6 1 1 309.27 15.1
6 1 1 290.77 14.7
-7 -1 -1 421.46 16.9
7 1 1 437.26 19.6
7 1 1 431.96 19.9
-8 -1 -1 188.28 12.8
8 1 1 184.28 13.9
8 1 1 173.58 14.2
-9 -1 -1 10.4 6.8
9 1 1 6.1 6.7
9 1 1 11.4 7.2
-10 -1 -1 74.19 10.5
10 1 1 71.99 11.7
10 1 1 67.49 10.5
-11 -1 -1 74.39 11.3
11 1 1 58.19 11.8
11 1 1 70.39 11.5
-12 -1 -1 31.9 10.3
12 1 1 4 10
12 1 1 12 9.8
11 -2 -1 16.8 9.4
11 -2 -1 17.2 11.7
-11 2 1 33.7 9.8
10 -2 -1 24.5 10.9
10 -2 -1 45.3 10
-10 2 1 39 9
9 -2 -1 80.79 11
9 -2 -1 85.09 13.1
-9 2 1 85.69 10
8 -2 -1 2.7 7.4
8 -2 -1 -1.9 5.4
-8 2 1 1.2 5.6
7 -2 -1 150.78 14.4
7 -2 -1 145.69 12.5
-7 2 1 153.08 11.5
6 -2 -1 32.7 6.6
6 -2 -1 29 7.3
-6 2 1 34 5.7
-6 2 1 42.8 5.1
5 -2 -1 17.6 4.9
5 -2 -1 19.7 5.7
-5 2 1 16.7 4.2
4 -2 -1 204.48 11.1
4 -2 -1 236.68 12.3
-4 2 1 218.88 9.7
3 -2 -1 48.3 5.3
3 -2 -1 68.39 6
3 -2 -1 52.09 6
3 -2 -1 60.49 6.5
2 -2 -1 56.79 5.1
2 -2 -1 44.4 5.7
2 -2 -1 51.99 5.3
2 -2 -1 73.89 5.3
1 -2 -1 2017.5 60.79
1 -2 -1 2160.98 56.89
1 -2 -1 2069.49 61.09
1 -2 -1 2075.79 54.09
0 -2 -1 549.65 15.4
0 -2 -1 533.85 16.6
0 2 1 550.54 17.2
-1 -2 -1 268.77 8.4
-1 -2 -1 271.27 8.2
1 2 1 252.07 9.9
-3 -2 -1 474.15 14.7
3 2 1 471.25 17
3 2 1 496.35 16.2
-4 -2 -1 437.06 14.8
4 2 1 445.36 16.3
4 2 1 469.05 17.3
-5 -2 -1 1 4
5 2 1 4.2 3.9
5 2 1 7.7 4.8
-6 -2 -1 174.78 10.5
6 2 1 179.38 11.7
6 2 1 188.98 11.7
-7 -2 -1 289.87 13.5
7 2 1 270.47 15.1
7 2 1 268.97 15.1
-8 -2 -1 27.4 6.6
8 2 1 30.4 7.8
8 2 1 28 7.6
-9 -2 -1 126.59 12.6
9 2 1 137.99 14.1
9 2 1 138.09 13.8
-10 -2 -1 59.49 9.6
10 2 1 62.59 11.1
10 2 1 69.69 10.6
-11 -2 -1 21.4 8.9
11 2 1 19.9 9.3
11 2 1 23.9 9.4
-12 -2 -1 -1.9 9.2
12 2 1 2.6 9.4
12 2 1 -3.5 8.8
-13 -2 -1 -6.4 10.5
13 2 1 3 10.3
10 -3 -1 19.9 9
10 -3 -1 8.1 11
-10 3 1 19.2 8.4
9 -3 -1 30.6 8.6
9 -3 -1 33.4 11.3
-9 3 1 41.3 8.7
8 -3 -1 154.38 16.5
8 -3 -1 165.38 14.4
-8 3 1 172.08 14
7 -3 -1 13.6 6.3
7 -3 -1 16.1 7.5
-7 3 1 15.5 5.6
-7 3 1 19.6 6
6 -3 -1 306.47 17.7
6 -3 -1 302.17 16
-6 3 1 307.77 13.6
-6 3 1 292.27 14
5 -3 -1 116.89 11
5 -3 -1 102.59 9.3
-5 3 1 100.69 8.6
4 -3 -1 68.79 7.4
4 -3 -1 57.29 7.1
4 -3 -1 70.19 8.4
-4 3 1 56.09 6
3 -3 -1 825.82 28.1
3 -3 -1 817.52 24.6
3 -3 -1 812.92 26.9
2 -3 -1 380.56 14
2 -3 -1 401.66 14.5
2 -3 -1 404.76 15.3
2 -3 -1 407.06 13.6
1 -3 -1 515.35 15.6
1 -3 -1 502.85 17.3
1 -3 -1 511.15 16.9
1 -3 -1 512.45 16.7
0 -3 -1 381.36 13
0 -3 -1 390.36 12.3
0 3 1 409.56 13.4
-1 -3 -1 94.69 4.5
-1 -3 -1 93.89 5.3
1 3 1 73.59 6.4
-2 -3 -1 176.38 7.3
-2 -3 -1 167.68 6.7
2 3 1 164.08 9.1
-3 -3 -1 2.8 2.5
-3 -3 -1 5.7 3.1
3 3 1 3.8 2.6
3 3 1 8.5 4.1
-4 -3 -1 584.64 18.1
4 3 1 560.14 19.5
4 3 1 596.64 21.4
-5 -3 -1 199.58 10.4
5 3 1 214.18 10.7
5 3 1 227.38 12.3
-6 -3 -1 25.9 5.3
6 3 1 26 6.2
6 3 1 17.8 4.8
-7 -3 -1 155.28 11.1
7 3 1 142.99 11.1
7 3 1 146.39 12.8
-8 -3 -1 135.89 12.1
8 3 1 120.39 13.2
8 3 1 132.39 12.3
-9 -3 -1 5.8 6.9
9 3 1 -2.1 6.9
9 3 1 2.1 6.3
-10 -3 -1 143.79 14.2
10 3 1 135.39 14.5
10 3 1 150.18 15.6
-11 -3 -1 5.5 8.3
11 3 1 -3.7 7.9
11 3 1 -9.1 7.2
-12 -3 -1 15.3 9.9
12 3 1 12.6 10.2
-13 -3 -1 11.3 11
-13 -3 -1 25.1 11.5
13 3 1 22 11.4
10 -4 -1 5.2 11.3
-10 4 1 34.1 9.6
9 -4 -1 125.49 15.6
9 -4 -1 130.69 16.8
-9 4 1 115.39 12.7
8 -4 -1 12 6.9
8 -4 -1 7.3 8.6
-8 4 1 -1 6.3
7 -4 -1 128.59 12.4
7 -4 -1 119.89 14.5
-7 4 1 106.99 11.9
6 -4 -1 109.19 11.1
6 -4 -1 101.49 12.9
-6 4 1 104.19 10.6
-6 4 1 86.89 10
5 -4 -1 56.89 8.4
5 -4 -1 56.99 7.2
-5 4 1 59.99 7.2
4 -4 -1 28.4 5.3
4 -4 -1 36.7 5.5
4 -4 -1 25.2 6.1
-4 4 1 30.5 5.7
3 -4 -1 12.6 4
3 -4 -1 15.7 4.4
3 -4 -1 18.7 4.9
-3 4 1 10.1 4.7
2 -4 -1 473.95 17.8
2 -4 -1 484.25 16.9
2 -4 -1 476.95 16.4
-2 4 1 458.45 17.5
1 -4 -1 353.26 12.6
1 -4 -1 354.66 13.4
-1 4 1 328.47 12.8
-1 4 1 350.76 14.3
0 -4 -1 115.69 6.4
0 -4 -1 110.19 6.8
0 4 1 105.49 7.2
-1 -4 -1 802.62 24.8
-1 -4 -1 774.82 23.2
1 4 1 904.21 25
1 4 1 767.52 25.8
-2 -4 -1 162.18 7.7
-2 -4 -1 165.78 7.3
2 4 1 125.29 9.7
2 4 1 153.18 8.7
-3 -4 -1 1376.86 38
-3 -4 -1 1398.66 41.7
3 4 1 1418.66 43.6
3 4 1 1393.96 39.7
-4 -4 -1 120.99 7.5
-4 -4 -1 130.09 8
4 4 1 147.39 10.2
4 4 1 114.79 7.5
-5 -4 -1 90.29 8
-5 -4 -1 71.09 7
5 4 1 86.49 9.6
-6 -4 -1 283.57 12.5
-6 -4 -1 278.97 13.3
6 4 1 270.57 14.7
-7 -4 -1 294.27 14
7 4 1 310.47 17
-8 -4 -1 33.1 6.9
8 4 1 33.2 8.1
8 4 1 35.5 7.1
-9 -4 -1 37.6 7.9
9 4 1 32.4 8.7
-10 -4 -1 63.49 9.5
10 4 1 69.19 11.3
-11 -4 -1 135.49 15.4
-11 -4 -1 153.58 16.6
11 4 1 162.98 17.6
-12 -4 -1 14.3 9.6
-12 -4 -1 1.4 9.2
12 4 1 2.4 9.4
-13 -4 -1 15.6 10.7
-13 -4 -1 -0.4 10.6
13 4 1 11.7 11.1
9 -5 -1 -1.5 10.7
-9 5 1 16.2 9.1
8 -5 -1 68.89 12.9
-8 5 1 76.99 10.4
7 -5 -1 3.5 7.9
7 -5 -1 4.1 6.5
-7 5 1 0.4 5.7
6 -5 -1 127.19 11.8
6 -5 -1 122.99 14.1
-6 5 1 111.79 11
-6 5 1 119.19 11.9
5 -5 -1 19.3 7.6
5 -5 -1 28.9 6.8
5 -5 -1 21 6.5
-5 5 1 26.8 7.2
4 -5 -1 247.88 13.4
4 -5 -1 253.27 12.9
4 -5 -1 244.08 15.1
-4 5 1 218.28 13.5
3 -5 -1 304.77 14.6
3 -5 -1 300.57 13
3 -5 -1 292.97 13.4
-3 5 1 279.37 13.9
2 -5 -1 270.97 12.6
2 -5 -1 247.78 11.6
-2 5 1 222.78 12.7
1 -5 -1 103.29 7.9
1 -5 -1 92.79 7.8
-1 5 1 91.19 9.7
-1 5 1 97.49 6.9
0 -5 -1 1031.1 29.7
0 -5 -1 1033 32
0 5 1 1044.6 32.3
0 5 1 1000 31.8
-1 -5 -1 7.3 3.6
1 5 1 11.7 5.1
-2 -5 -1 362.06 13.3
-2 -5 -1 345.37 13.1
2 5 1 358.16 14.2
2 5 1 354.96 14.9
-3 -5 -1 268.67 10.8
-3 -5 -1 263.17 11.2
3 5 1 252.97 11.8
3 5 1 254.47 12.9
-4 -5 -1 215.18 10.4
-4 -5 -1 204.28 10.3
4 5 1 192.18 10.7
4 5 1 210.98 12.1
-5 -5 -1 209.28 10.4
-5 -5 -1 198.08 10
5 5 1 195.68 9.5
5 5 1 193.18 12.2
-6 -5 -1 202.78 10.8
-6 -5 -1 179.88 10.7
6 5 1 190.08 12.8
-7 -5 -1 85.09 9.7
-7 -5 -1 92.39 9.8
7 5 1 99.69 12.2
-8 -5 -1 14.1 6.3
-8 -5 -1 18.9 6.4
8 5 1 17.7 7.6
-9 -5 -1 189.28 14.2
-9 -5 -1 184.98 14.3
9 5 1 178.58 16.3
-10 -5 -1 7.8 7.2
-10 -5 -1 13.9 7.5
10 5 1 5.1 8.1
-11 -5 -1 12.8 8.5
-11 -5 -1 6 8.1
11 5 1 12.4 9.1
-12 -5 -1 52.19 11.2
-12 -5 -1 83.79 13
12 5 1 47.7 11.9
-13 -5 -1 36.6 11.6
-13 -5 -1 -2 10.3
13 5 1 30.1 12.4
9 -6 -1 21.7 12.9
-9 6 1 33.5 10.1
8 -6 -1 49.8 13.1
-8 6 1 70.09 10.5
7 -6 -1 185.38 19.1
-7 6 1 157.98 14.6
6 -6 -1 10 8
-6 6 1 1.5 5.7
-6 6 1 2.5 6.7
5 -6 -1 186.78 12.5
5 -6 -1 201.68 13.9
5 -6 -1 180.68 15.4
-5 6 1 186.28 14.2
4 -6 -1 -4.2 6.4
4 -6 -1 3.6 5.1
4 -6 -1 -0.3 5.7
-4 6 1 -3.9 6.3
3 -6 -1 43.2 7.2
3 -6 -1 39.5 6.5
-3 6 1 50.99 6.3
2 -6 -1 133.99 9.8
2 -6 -1 154.58 10.6
-2 6 1 140.79 8.1
1 -6 -1 19.2 4.7
1 -6 -1 17.4 4.6
-1 6 1 6 5.5
-1 6 1 18.1 4.1
0 -6 -1 23 4.5
0 -6 -1 23.7 4.4
0 6 1 28.4 4.8
0 6 1 26.5 6.2
-1 -6 -1 921.71 29.3
-1 -6 -1 907.11 27.5
1 6 1 943.21 30.3
-2 -6 -1 85.59 7.8
-2 -6 -1 85.49 7.2
2 6 1 75.39 9.1
2 6 1 101.29 9.2
-3 -6 -1 192.28 9.9
-3 -6 -1 191.88 10
3 6 1 184.18 11.2
3 6 1 196.58 11.9
-4 -6 -1 7.7 4.5
-4 -6 -1 3.3 4.1
4 6 1 8.8 4.8
4 6 1 7.8 5.5
-5 -6 -1 48.4 6.1
-5 -6 -1 50.79 5.9
5 6 1 45.1 5.9
5 6 1 44.9 7.3
-6 -6 -1 659.83 23.3
-6 -6 -1 617.24 21.5
6 6 1 645.44 25.7
-7 -6 -1 -0.8 5.1
-7 -6 -1 2.7 5.4
7 6 1 6.8 6.9
-8 -6 -1 167.28 13.1
-8 -6 -1 143.49 12.7
8 6 1 148.19 14.4
-9 -6 -1 304.27 16.6
-9 -6 -1 277.87 17.3
9 6 1 289.87 19.7
-10 -6 -1 93.19 11.4
-10 -6 -1 60.29 9.3
10 6 1 63.99 11.5
-11 -6 -1 7.3 8.2
-11 -6 -1 22.8 9.1
11 6 1 13 9.5
-12 -6 -1 -15.7 8.6
-12 -6 -1 25.8 9.6
12 6 1 -4.9 9.3
-13 -6 -1 -4.9 10.1
-13 -6 -1 34.1 11.1
13 6 1 17 11.7
8 -7 -1 27.8 12.3
-8 7 1 23.9 9.3
7 -7 -1 107.19 15.3
-7 7 1 135.19 14.6
6 -7 -1 66.99 11.9
-6 7 1 70.59 9.8
-6 7 1 57.09 8.9
5 -7 -1 4.8 6.6
5 -7 -1 2.6 7.1
-5 7 1 5.4 7.3
4 -7 -1 304.27 18.1
4 -7 -1 296.77 16.3
-4 7 1 303.47 17.9
3 -7 -1 195.18 13.1
3 -7 -1 185.88 13.9
-3 7 1 170.78 15
-3 7 1 196.38 10.5
2 -7 -1 237.98 13.5
2 -7 -1 227.38 13.6
-2 7 1 227.68 11.2
-2 7 1 229.68 15.6
1 -7 -1 439.76 18
1 -7 -1 430.36 17.5
-1 7 1 430.46 16.5
0 -7 -1 83.19 7.9
0 -7 -1 78.89 8.5
0 7 1 89.29 9.5
0 7 1 92.99 8.8
-1 -7 -1 99.59 8.1
-1 -7 -1 113.69 8.9
1 7 1 95.39 9.6
1 7 1 95.79 10.7
-2 -7 -1 20.1 4.8
-2 -7 -1 22 4.8
2 7 1 26.9 6.1
2 7 1 16.3 6.3
-3 -7 -1 -2.8 4.5
-3 -7 -1 -5.5 4.1
3 7 1 3.6 5.6
3 7 1 -0.1 5.5
-4 -7 -1 251.37 12.1
-4 -7 -1 264.27 12.5
4 7 1 270.07 14.3
4 7 1 261.87 13.9
-5 -7 -1 66.39 7.1
-5 -7 -1 88.39 8.5
5 7 1 77.09 9.6
5 7 1 83.19 11.3
-6 -7 -1 -0.7 5.3
-6 -7 -1 9 5.3
6 7 1 -4 5.1
6 7 1 4.5 6.6
-7 -7 -1 21 6.3
-7 -7 -1 25.6 6.6
7 7 1 27.4 7.9
-8 -7 -1 55.59 8.6
-8 -7 -1 60.19 8.4
8 7 1 56.29 7.2
8 7 1 51.59 9.7
-9 -7 -1 33.4 7.9
-9 -7 -1 37.8 8.3
9 7 1 28.9 9.5
-10 -7 -1 62.09 10
-10 -7 -1 44.4 8.8
10 7 1 39.9 10.5
-11 -7 -1 2.1 7.6
-11 -7 -1 0.8 7.7
11 7 1 7 9.3
-12 -7 -1 56.79 10.8
-12 -7 -1 91.99 13.2
12 7 1 46.6 12.2
-13 -7 -1 -24.9 8.9
-13 -7 -1 31.8 11.4
13 7 1 -10.4 10.1
7 -8 -1 3.9 10.4
-7 8 1 14.7 8.2
6 -8 -1 20.2 10.3
-6 8 1 29.6 8.8
5 -8 -1 57.69 10.1
5 -8 -1 65.69 11.3
-5 8 1 78.59 10.9
4 -8 -1 14.2 7.2
4 -8 -1 16.7 7.8
-4 8 1 23.4 9.1
3 -8 -1 75.49 9.2
3 -8 -1 66.49 9.3
-3 8 1 52.89 10.3
2 -8 -1 525.25 21.2
2 -8 -1 519.55 22.1
-2 8 1 503.45 23.5
1 -8 -1 -1.8 5.3
1 -8 -1 6.1 5.3
-1 8 1 4.6 5.2
-1 8 1 3.2 7.5
0 -8 -1 57.99 7
0 -8 -1 39.1 6.8
0 8 1 51.39 9.2
0 8 1 48.9 7
-1 -8 -1 25.3 5.5
-1 -8 -1 22.3 5.7
1 8 1 28.9 6.5
-2 -8 -1 93.09 9.3
-2 -8 -1 89.49 8.6
2 8 1 91.59 10.3
2 8 1 80.79 8.5
-3 -8 -1 432.36 17.3
-3 -8 -1 443.66 17.2
3 8 1 418.76 19.9
3 8 1 440.76 19.1
-4 -8 -1 -5.9 5.4
-4 -8 -1 -3 4.8
4 8 1 -2.6 6.5
4 8 1 -0.3 6.5
-5 -8 -1 263.97 13.7
-5 -8 -1 238.08 13.9
5 8 1 229.08 14.7
5 8 1 276.87 15.8
-6 -8 -1 303.37 15.2
-6 -8 -1 315.77 15.3
6 8 1 285.57 15.5
6 8 1 305.67 18.3
-7 -8 -1 1.3 6
-7 -8 -1 8.7 6.7
7 8 1 7.7 6.4
7 8 1 12 7.5
-8 -8 -1 25.1 7.1
-8 -8 -1 34.9 8
8 8 1 25 7.1
8 8 1 19.6 8.7
-9 -8 -1 46.4 8.8
-9 -8 -1 60.39 9.6
9 8 1 53.09 10.7
-10 -8 -1 9 7.9
-10 -8 -1 32 9
10 8 1 14.8 9.6
-11 -8 -1 76.29 11.7
-11 -8 -1 47.3 9.9
11 8 1 48.3 12
-12 -8 -1 -3.7 8.7
12 8 1 8.1 10.5
-13 -8 -1 9.1 10.6
13 8 1 2.7 11.3
6 -9 -1 30.5 11.7
-6 9 1 34.4 10.4
5 -9 -1 24.2 9.9
5 -9 -1 18.1 9.2
-5 9 1 28.2 9.4
4 -9 -1 113.89 12.3
4 -9 -1 100.19 12.3
-4 9 1 99.89 12.6
3 -9 -1 15.1 7.3
3 -9 -1 12 7
-3 9 1 20.6 9.4
2 -9 -1 0.5 6
2 -9 -1 5.1 6.6
-2 9 1 8.2 8.7
1 -9 -1 107.59 11.8
1 -9 -1 102.09 11.3
-1 9 1 89.79 12.2
0 -9 -1 15 5.9
0 -9 -1 18.5 6.4
0 9 1 21.1 9.6
-1 -9 -1 142.09 10.7
-1 -9 -1 143.19 11.6
1 9 1 138.09 11.9
1 9 1 133.99 15.3
-2 -9 -1 556.14 21.5
-2 -9 -1 554.84 21.2
2 9 1 582.34 22.6
2 9 1 558.34 24.8
-3 -9 -1 -3.3 5.3
-3 -9 -1 1.3 5.3
3 9 1 -13.2 7.3
3 9 1 -4.9 6.5
-4 -9 -1 265.67 14.5
-4 -9 -1 247.08 13.9
4 9 1 235.48 16.7
4 9 1 267.37 16
-5 -9 -1 71.79 8.7
-5 -9 -1 73.59 8.7
5 9 1 79.69 10.3
5 9 1 64.69 9.6
-6 -9 -1 18.9 6.7
-6 -9 -1 14.3 7.4
6 9 1 14.9 7.7
6 9 1 29.8 8.5
-7 -9 -1 -0.4 6.1
-7 -9 -1 0 6.7
7 9 1 1.6 7.1
7 9 1 3.4 7.7
-8 -9 -1 0.9 6.6
-8 -9 -1 6.5 7.3
8 9 1 3.9 7.3
8 9 1 3.4 8.4
-9 -9 -1 157.18 14.7
-9 -9 -1 139.69 14.1
9 9 1 157.98 17.6
-10 -9 -1 5.7 7.7
-10 -9 -1 39.6 9.5
10 9 1 8.9 9.4
-11 -9 -1 32.7 9.4
-11 -9 -1 68.69 11.9
11 9 1 34.6 11.6
-12 -9 -1 65.39 12.5
-12 -9 -1 43.5 11.1
12 9 1 46.7 13.5
-13 -9 -1 32.6 11.2
-13 -9 -1 -24.6 9
13 9 1 2.5 11.1
5 -10 -1 72.29 13.1
5 -10 -1 55.99 12.1
-5 10 1 70.59 12.4
4 -10 -1 1.1 8
4 -10 -1 5.2 8.8
-4 10 1 16.1 10.2
3 -10 -1 46 9.8
3 -10 -1 54.59 10
-3 10 1 49.4 11.2
2 -10 -1 27.3 7.9
-2 10 1 45.8 11.1
1 -10 -1 24.8 7.7
1 -10 -1 13.9 7
-1 10 1 14.8 10
0 -10 -1 82.99 9.2
0 -10 -1 82.39 9.9
0 10 1 80.79 12.4
-1 -10 -1 74.79 8.9
-1 -10 -1 75.79 10
-2 -10 -1 -4.6 5.3
-2 -10 -1 -2.3 5.7
2 10 1 -7.3 8.4
-3 -10 -1 161.68 11.9
-3 -10 -1 200.08 13.4
3 10 1 171.28 14.3
3 10 1 174.88 16.8
-4 -10 -1 49 8
-4 -10 -1 48.8 8
4 10 1 56.99 9.1
-5 -10 -1 20.9 7
-5 -10 -1 16.7 7.8
5 10 1 15.3 8.2
5 10 1 23.8 8.8
-6 -10 -1 242.68 15.6
-6 -10 -1 252.17 15.5
6 10 1 252.97 17.5
6 10 1 238.38 17.8
-7 -10 -1 20.6 7.4
-7 -10 -1 25.6 8.5
7 10 1 54.69 9.5
7 10 1 27.3 9.5
-8 -10 -1 82.49 10.1
-8 -10 -1 87.69 10.3
8 10 1 80.79 10.5
8 10 1 73.99 12
-9 -10 -1 42.6 9.7
-9 -10 -1 38.1 8.8
9 10 1 33.4 9.5
9 10 1 35 10.9
-10 -10 -1 46.2 10.3
-10 -10 -1 10.3 8.5
10 10 1 19.3 11.1
-11 -10 -1 39.3 10.6
-11 -10 -1 -1.3 8.2
11 10 1 -8.3 10.2
-12 -10 -1 42.8 11.5
-12 -10 -1 -5.9 8.8
12 10 1 14.2 12.2
4 -11 -1 107.59 14.7
4 -11 -1 113.09 14.3
-4 11 1 172.18 20.4
3 -11 -1 4.1 8.6
3 -11 -1 -0.8 8.3
-3 11 1 12.9 10.7
2 -11 -1 0.4 7.2
2 -11 -1 12.6 7.7
-2 11 1 7.3 10.7
1 -11 -1 41.8 9.2
1 -11 -1 31.8 8.5
-1 11 1 50.09 11.8
0 -11 -1 12.8 7.4
0 -11 -1 2.9 6.3
0 11 1 9.4 9.7
-1 -11 -1 45.3 8.5
-1 -11 -1 43.9 7.9
1 11 1 58.89 12
-2 -11 -1 69.19 9.7
-2 -11 -1 78.79 10
-3 -11 -1 10.8 6.9
-3 -11 -1 5.3 11.4
3 11 1 28.4 10.1
-4 -11 -1 90.39 10.2
4 11 1 72.49 12.3
4 11 1 84.59 10.4
-5 -11 -1 11.4 7.3
5 11 1 17.8 9.4
5 11 1 3.5 7.8
-6 -11 -1 121.29 14.3
6 11 1 145.49 16.8
6 11 1 117.99 15.2
-7 -11 -1 53.29 9.3
7 11 1 47.9 10.7
7 11 1 53.19 10.8
-8 -11 -1 6.5 7.5
8 11 1 2.9 9.1
8 11 1 2.6 8.8
-9 -11 -1 38 9.2
9 11 1 54.59 10.9
9 11 1 42.7 12
-10 -11 -1 16.3 9.1
10 11 1 10.2 11.4
-11 -11 -1 -5.4 8.4
11 11 1 -8.3 10.8
-12 -11 -1 7.3 9.6
12 11 1 25.2 13.2
3 -12 -1 66.59 12.3
-3 12 1 71.29 14.7
2 -12 -1 37.1 10.1
-2 12 1 54.29 13.6
1 -12 -1 -4.8 7.8
-1 12 1 12.3 11.2
0 -12 -1 25.2 8.8
0 12 1 24 11.9
-1 -12 -1 2.6 7.2
1 12 1 0.7 10.5
-2 -12 -1 31.2 8.9
2 12 1 61.09 12.7
-3 -12 -1 56.09 9.7
3 12 1 57.49 12.7
-4 -12 -1 34.2 8.8
4 12 1 39.5 11.5
-5 -12 -1 56.09 9.7
5 12 1 70.19 12.6
5 12 1 42.8 11.8
-6 -12 -1 23.5 8.6
6 12 1 23.9 9.6
-7 -12 -1 64.39 10.4
7 12 1 50.79 11.5
7 12 1 77.99 12.9
-8 -12 -1 8.8 8.1
8 12 1 -9.7 8.8
8 12 1 -1.3 9.9
-9 -12 -1 5.4 8.5
9 12 1 -5.4 10.3
9 12 1 6.1 10.1
-10 -12 -1 29.2 9.8
10 12 1 18 12.2
-11 -12 -1 2.9 9
11 12 1 -6.6 11.6
1 -13 -1 23.2 10.1
-1 13 1 61.19 15
0 -13 -1 43.5 10.5
0 13 1 69.79 14.5
-1 -13 -1 20.8 9.3
1 13 1 33.5 12.9
-2 -13 -1 1.5 7.9
2 13 1 15.3 12
-3 -13 -1 66.09 10.9
3 13 1 97.69 15.3
-4 -13 -1 94.99 12.1
-5 -13 -1 3.4 8.1
5 13 1 15.6 12.1
-6 -13 -1 75.79 11.5
6 13 1 102.89 15.2
-7 -13 -1 59.79 10.8
7 13 1 76.79 12.7
7 13 1 52.19 13.3
-8 -13 -1 7.9 8.8
8 13 1 -4.1 10.2
8 13 1 7.1 11.3
-9 -13 -1 0.5 8.2
9 13 1 -2.8 11
9 13 1 1.3 10.8
-10 -13 -1 3.2 9.1
10 13 1 15.8 12.4
-1 -14 -1 -3.3 8.8
1 14 1 10.2 14
-2 -14 -1 11.5 9.2
2 14 1 21 14.6
-3 -14 -1 11.9 9.3
3 14 1 27.9 14
-4 -14 -1 10.5 8.8
4 14 1 27.7 14.2
-5 -14 -1 56.89 11.2
5 14 1 64.79 15.1
-6 -14 -1 11.7 8.9
6 14 1 10.8 12.7
-7 -14 -1 27.7 9.9
7 14 1 26.7 13.4
-8 -14 -1 -5.3 8.5
8 14 1 -5 11.9
-9 -14 -1 -1.6 8.9
9 14 1 -13 15.1
9 14 1 3.9 13.3
5 15 1 7.6 14.5
6 15 1 17.9 14.7
7 14 -2 -5.3 13.3
6 14 -2 -8.5 13.4
-6 -14 2 4.9 8.8
5 14 -2 -6.8 14.5
-5 -14 2 10.9 8.9
4 14 -2 24.3 15.6
-4 -14 2 17.1 9.3
3 14 -2 25.4 16
-3 -14 2 33.7 10.8
9 13 -2 1.4 11.8
-9 -13 2 9.1 8.6
8 13 -2 4.7 11.3
-8 -13 2 16.2 8.9
7 13 -2 6.3 12.8
-7 -13 2 26.1 9
6 13 -2 3.3 12.6
-6 -13 2 3 8
5 13 -2 99.89 16.8
-5 -13 2 116.99 13.2
4 13 -2 51.29 15.2
-4 -13 2 59.99 10.9
3 13 -2 -3 13.1
-3 -13 2 0.4 7.6
2 13 -2 66.99 16
-2 -13 2 42 10.2
1 13 -2 31.3 14.8
-1 -13 2 37.4 10.1
0 13 -2 12.5 14.5
0 -13 2 3.8 8.6
-1 13 -2 42.2 15.8
10 12 -2 -3.4 10.5
-10 -12 2 -1.7 8.1
9 12 -2 67.69 12.8
9 12 -2 66.19 12.7
-9 -12 2 24.9 14.7
-9 -12 2 61.99 10.7
8 12 -2 -3.7 10.1
8 12 -2 -4 8.9
-8 -12 2 -28.1 11.4
-8 -12 2 -3.1 7.3
7 12 -2 1.9 11.6
-7 -12 2 19.5 8.1
-7 -12 2 -7.1 11.7
6 12 -2 22.4 12.3
-6 -12 2 5.2 11
-6 -12 2 33.3 8.6
5 12 -2 -4.5 11.2
-5 -12 2 -21.2 9.3
-5 -12 2 0.8 7.3
4 12 -2 33.2 12.9
-4 -12 2 41.8 8.9
-4 -12 2 34.2 11
3 12 -2 57.99 13.9
-3 -12 2 51.49 9.5
-3 -12 2 36.4 10.4
2 12 -2 12.1 12.2
-2 -12 2 10 8
-2 -12 2 -6.4 8.7
1 12 -2 29.3 13.2
-1 -12 2 23.3 9.7
-1 -12 2 23.1 8.6
0 12 -2 10.8 12.4
0 -12 2 -6.5 8.8
0 -12 2 3.1 7.8
-1 12 -2 10.5 12.7
1 -12 2 -0.9 9.3
1 -12 2 7.5 8.2
-2 12 -2 36.1 14.3
2 -12 2 27.9 11.4
2 -12 2 29 10
11 11 -2 -2 11
-11 -11 2 -5.8 12.7
10 11 -2 70.99 13.3
-10 -11 2 65.89 14.4
-10 -11 2 71.09 10.7
9 11 -2 -11 8.6
9 11 -2 -4.5 8.7
-9 -11 2 -5.1 7
-9 -11 2 -9 11.2
8 11 -2 42.4 10.5
8 11 -2 46.1 11
-8 -11 2 22.2 11.8
-8 -11 2 43 9
7 11 -2 40.4 11.6
7 11 -2 23.7 9
-7 -11 2 16 11.1
-7 -11 2 32.8 8.2
6 11 -2 7.6 7.3
6 11 -2 12.6 10.7
-6 -11 2 3.7 10.4
-6 -11 2 10.9 7.1
5 11 -2 126.59 14.8
-5 -11 2 126.09 13.5
-4 -11 2 -6.5 8.6
-4 -11 2 2.3 6.6
3 11 -2 28.7 11.1
-3 -11 2 16.3 7.1
-3 -11 2 24.4 9.4
2 11 -2 69.89 13.7
-2 -11 2 56.29 9.2
-2 -11 2 63.09 10.5
1 11 -2 -11 10.5
-1 -11 2 -0.5 6.9
-1 -11 2 -2 8.2
0 11 -2 19 12
0 -11 2 24.2 8.2
0 -11 2 15.8 8.8
-1 11 -2 46.1 12.9
1 -11 2 35.6 8.6
1 -11 2 37.4 10.1
-2 11 -2 6.3 11.7
2 -11 2 4.6 7.9
2 -11 2 2.5 9.1
-3 11 -2 94.39 15.7
3 -11 2 87.79 14.1
3 -11 2 69.69 11.6
-4 11 -2 9.6 12.6
4 -11 2 -0.1 8.9
4 -11 2 -6 10.3
11 10 -2 76.59 14.3
-11 -10 2 88.89 15.2
10 10 -2 14.9 10.3
-10 -10 2 -5.4 6.9
-10 -10 2 6.8 11.1
9 10 -2 70.59 12.5
-9 -10 2 90.79 13.6
-9 -10 2 64.79 9.5
8 10 -2 33 9.8
8 10 -2 15.1 9.1
-8 -10 2 22 10.6
-8 -10 2 15.5 7.1
7 10 -2 49.99 9.7
7 10 -2 52.69 10.2
-7 -10 2 52.49 8.5
-7 -10 2 63.09 11.7
6 10 -2 97.39 12.8
6 10 -2 96.29 11
-6 -10 2 82.59 12.2
-6 -10 2 80.69 9.5
5 10 -2 2.9 6
5 10 -2 -13.4 8.7
-5 -10 2 1.6 6
-5 -10 2 -6.2 8.9
4 10 -2 176.58 17.3
4 10 -2 149.99 12.1
-4 -10 2 180.28 13.5
-4 -10 2 148.59 15.8
3 10 -2 43.4 10.8
-3 -10 2 45.4 9.7
-3 -10 2 37.9 7.7
2 10 -2 18.3 10.6
-2 -10 2 4.6 8.2
-2 -10 2 27.9 7.2
1 10 -2 75.69 13
-1 -10 2 59.19 9.8
-1 -10 2 58.69 9
0 10 -2 12.5 10.5
0 -10 2 -0.3 7.4
0 -10 2 11.8 6.8
-1 10 -2 118.49 14.9
1 -10 2 95.39 12
1 -10 2 116.39 13.2
-2 10 -2 50.19 12.5
2 -10 2 49.7 9.1
2 -10 2 52.69 10.7
-3 10 -2 5.1 10.6
3 -10 2 13.5 7.9
3 -10 2 8.2 9.3
-4 10 -2 127.89 15.7
4 -10 2 83.39 13.7
4 -10 2 92.89 12
-5 10 -2 11.1 11.2
5 -10 2 9.5 9.8
5 -10 2 0.4 10.4
12 9 -2 32.9 12.9
-12 -9 2 38.7 12.8
11 9 -2 8.7 10.6
-11 -9 2 7 8.8
-11 -9 2 30.4 11.9
10 9 -2 19.1 10.4
-10 -9 2 21.9 7.9
-10 -9 2 26.1 11.2
9 9 -2 0 8.6
-9 -9 2 -2.9 6.4
-9 -9 2 27.1 10.6
8 9 -2 56.29 9.4
8 9 -2 65.99 11.1
-8 -9 2 44.5 8
-8 -9 2 53.39 11
7 9 -2 55.09 9.4
7 9 -2 60.99 10.1
-7 -9 2 68.89 8.5
-7 -9 2 61.49 10.7
6 9 -2 -0.9 6.7
6 9 -2 1.3 8.3
-6 -9 2 3.6 8.8
-6 -9 2 -5.1 5.3
5 9 -2 318.67 16.9
5 9 -2 313.07 19.3
-5 -9 2 306.77 15.5
-5 -9 2 310.87 19.3
4 9 -2 2.3 8.2
4 9 -2 3.1 5.5
-4 -9 2 1.6 8.8
-4 -9 2 4.5 5.6
3 9 -2 65.39 11.3
3 9 -2 58.09 6.9
-3 -9 2 48.3 9.5
-3 -9 2 60.19 8
2 9 -2 155.58 17.4
-2 -9 2 155.28 15.3
-2 -9 2 150.38 11.7
1 9 -2 107.79 13.1
-1 -9 2 130.49 11.7
-1 -9 2 113.79 13.6
0 9 -2 117.59 13.5
0 -9 2 116.19 11.9
0 -9 2 124.39 14.1
-1 9 -2 276.37 19.7
1 -9 2 264.87 17.5
1 -9 2 276.17 15.9
-2 9 -2 82.69 12.3
2 -9 2 75.49 10.7
2 -9 2 62.59 8.8
-3 9 -2 29 10.4
3 -9 2 28.1 8
3 -9 2 20.1 8.9
-4 9 -2 8.3 10
4 -9 2 1.4 8.9
4 -9 2 9.3 7.6
-5 9 -2 21.9 10.8
5 -9 2 20.5 10.3
5 -9 2 10.1 8.9
-6 9 -2 32.7 11.3
-6 9 -2 36.9 9.4
6 -9 2 39.1 12.4
12 8 -2 28.9 12.5
-12 -8 2 77.69 14.4
11 8 -2 0.1 9.4
-11 -8 2 -9.3 7
-11 -8 2 20.5 11.1
10 8 -2 7.7 9
-10 -8 2 15.8 9.7
-10 -8 2 0.7 6.8
9 8 -2 -4.6 7.8
-9 -8 2 4.1 6.2
-9 -8 2 15.3 9.4
8 8 -2 25.1 8.5
8 8 -2 20.7 7.2
-8 -8 2 25.1 9.1
-8 -8 2 22.2 6.6
7 8 -2 45.1 8.6
7 8 -2 57.89 9.6
-7 -8 2 53.49 7.4
-7 -8 2 61.49 10.5
6 8 -2 134.89 13.1
6 8 -2 121.79 13.9
-6 -8 2 134.79 11
-6 -8 2 134.99 14.8
5 8 -2 270.87 17
5 8 -2 252.37 15.2
-5 -8 2 262.27 17.8
-5 -8 2 270.77 13.7
4 8 -2 1001.6 34
4 8 -2 960.6 34.4
-4 -8 2 1036.5 31.3
-4 -8 2 988.9 35.5
3 8 -2 43.7 8.9
3 8 -2 33.6 5.7
-3 -8 2 33.7 8.6
-3 -8 2 26.4 5.7
2 8 -2 9.3 4.1
-2 -8 2 15.2 7.3
-2 -8 2 14 5.4
1 8 -2 188.48 16.1
-1 -8 2 205.48 15
-1 -8 2 209.58 12.3
0 8 -2 82.49 11.4
0 -8 2 73.99 8.4
0 -8 2 63.39 9.1
-1 8 -2 61.99 10.8
1 -8 2 53.89 8.2
1 -8 2 63.39 9.3
-2 8 -2 12.6 8.8
2 -8 2 11.4 5.9
2 -8 2 8.7 7.3
-3 8 -2 31.7 9.7
3 -8 2 37.7 7.7
3 -8 2 29.3 8.6
-4 8 -2 145.19 16.6
4 -8 2 156.78 13.8
4 -8 2 161.28 16.9
-5 8 -2 7.3 8.9
5 -8 2 10.9 9.1
5 -8 2 6 7.6
-6 8 -2 36.6 8.5
-6 8 -2 29 10.2
6 -8 2 48.7 12.1
-7 8 -2 34.3 9.3
7 -8 2 34.8 12.6
12 7 -2 -2.7 10
-12 -7 2 32.4 11.3
11 7 -2 72.89 12.7
-11 -7 2 50.99 9.4
-11 -7 2 84.29 13.3
10 7 -2 16.4 9.1
-10 -7 2 17.1 9.6
-10 -7 2 0.7 6.6
9 7 -2 4.2 7.7
-9 -7 2 -1.7 5.8
-9 -7 2 2.2 8.2
8 7 -2 36.9 6.8
8 7 -2 35.2 8.8
-8 -7 2 51.09 7.3
-8 -7 2 48.9 10
7 7 -2 19.5 7.7
-7 -7 2 20.8 6
-7 -7 2 24 8.6
6 7 -2 237.88 14
6 7 -2 246.18 16
-6 -7 2 234.48 16.6
-6 -7 2 232.58 12.4
5 7 -2 39.4 8.2
5 7 -2 33.2 7.1
-5 -7 2 34.1 8.4
-5 -7 2 27.8 5.7
4 7 -2 183.08 11.4
4 7 -2 157.98 13.3
-4 -7 2 169.78 10.1
-4 -7 2 152.18 13.9
3 7 -2 142.19 12.5
3 7 -2 138.79 9.5
-3 -7 2 141.59 13.1
-3 -7 2 140.19 9.5
2 7 -2 21.6 7.7
2 7 -2 20 4.2
-2 -7 2 22.7 7
-2 -7 2 16 4.7
1 7 -2 113.39 12.9
1 7 -2 95.39 5.9
-1 -7 2 98.59 11.4
-1 -7 2 113.19 9
0 7 -2 66.89 9.7
0 -7 2 69.89 7.5
0 -7 2 70.39 8.6
-1 7 -2 6.8 7.6
1 -7 2 -0.3 4.9
1 -7 2 -0.1 5.9
2 -7 2 215.88 15.1
2 -7 2 211.58 13.1
-3 7 -2 52.09 9.8
3 -7 2 63.19 8.3
3 -7 2 57.59 9.3
-4 7 -2 15.1 8.2
4 -7 2 7.1 7.6
4 -7 2 15.6 6.5
-5 7 -2 141.99 15
5 -7 2 132.49 13.7
5 -7 2 133.39 15.4
-6 7 -2 51.69 9.9
-6 7 -2 35.4 8
6 -7 2 20.6 9.7
-7 7 -2 33.6 8.6
7 -7 2 52.79 12.4
-8 7 -2 5.8 8.2
8 -7 2 9.2 11.5
12 6 -2 48.6 12.9
-12 -6 2 73.99 13.6
11 6 -2 5.9 9
-11 -6 2 1.5 9.2
-11 -6 2 -6.5 7.2
10 6 -2 24.3 9.7
-10 -6 2 22.6 7.6
-10 -6 2 42.1 10.5
9 6 -2 108.79 14.6
-9 -6 2 102.49 12.7
-9 -6 2 107.19 11.6
8 6 -2 74.39 10.4
8 6 -2 79.19 7.2
-8 -6 2 71.49 10.4
-8 -6 2 77.29 8.1
7 6 -2 223.28 12.3
7 6 -2 241.78 16
-7 -6 2 221.28 16.4
-7 -6 2 216.28 12.4
6 6 -2 240.78 15.3
6 6 -2 255.07 13.3
-6 -6 2 235.98 15.9
-6 -6 2 256.47 12.2
5 6 -2 200.98 12.6
5 6 -2 206.38 13.2
-5 -6 2 231.28 10.8
-5 -6 2 204.78 14
4 6 -2 368.26 16.2
4 6 -2 368.86 16.6
-4 -6 2 357.76 17.3
-4 -6 2 391.06 14.2
3 6 -2 -4 3.7
3 6 -2 -3.3 5.4
-3 -6 2 0.9 3.6
-3 -6 2 -0.3 5.9
2 6 -2 338.37 13
-2 -6 2 335.67 13
-2 -6 2 323.57 16.2
1 6 -2 91.29 11.3
1 6 -2 89.59 5.7
-1 -6 2 99.29 10.5
-1 -6 2 82.09 7.4
0 6 -2 203.78 13.8
0 -6 2 216.48 10.8
0 -6 2 219.28 13.3
-1 6 -2 148.89 12.7
1 -6 2 142.09 11.3
1 -6 2 142.09 9.7
-2 6 -2 30 7.8
2 -6 2 29.8 5.8
2 -6 2 41 7.2
-3 6 -2 92.99 10
3 -6 2 74.39 8.3
3 -6 2 86.59 11.4
-4 6 -2 208.38 15.2
4 -6 2 215.38 13.7
4 -6 2 225.18 15.8
-5 6 -2 1.6 7
5 -6 2 0 6.9
5 -6 2 1.5 6.3
-6 6 -2 120.39 12
-6 6 -2 109.09 13
6 -6 2 107.49 13.4
-7 6 -2 17.4 7.1
7 -6 2 12.7 9.4
-8 6 -2 9.1 7.8
8 -6 2 3 9.8
-9 6 -2 33.6 10.2
9 -6 2 23.1 12.3
12 5 -2 -4.8 9.4
-12 -5 2 9.8 10.4
11 5 -2 53.99 11.6
-11 -5 2 58.49 9.3
-11 -5 2 88.79 13.2
10 5 -2 4.7 8.2
-10 -5 2 8.9 8.2
-10 -5 2 1.6 6.5
9 5 -2 116.29 13.9
-9 -5 2 98.29 11.3
-9 -5 2 113.09 14
8 5 -2 222.38 15.7
-8 -5 2 226.08 16.1
-8 -5 2 224.08 12.6
7 5 -2 242.58 11.3
7 5 -2 248.58 15.9
-7 -5 2 236.88 15.5
-7 -5 2 234.48 12.4
6 5 -2 117.39 11.5
6 5 -2 128.39 9.2
-6 -5 2 106.19 11.5
-6 -5 2 119.89 9.1
5 5 -2 24.6 6
5 5 -2 28.2 5.7
-5 -5 2 22.5 4.5
-5 -5 2 18.3 6.1
4 5 -2 32.6 6.2
4 5 -2 21.3 5.3
-4 -5 2 23.4 4.2
-4 -5 2 19.2 5.9
3 5 -2 795.52 27
3 5 -2 830.52 26.7
-3 -5 2 834.52 23.9
-3 -5 2 793.52 27.9
2 5 -2 83.59 8.2
2 5 -2 72.09 6.4
-2 -5 2 88.19 9.8
-2 -5 2 66.69 6.4
1 5 -2 638.34 20
1 5 -2 622.24 22.8
-1 -5 2 640.84 23.4
-1 -5 2 629.54 19.6
0 5 -2 168.88 12
0 -5 2 177.38 11.2
0 -5 2 171.08 8.9
-1 5 -2 -5.2 5.4
1 -5 2 0 4.5
1 -5 2 -1.3 3.5
-2 5 -2 208.58 13.2
2 -5 2 218.18 12.7
2 -5 2 225.88 11.2
-3 5 -2 216.68 13.5
3 -5 2 241.48 12.5
3 -5 2 234.78 14
-4 5 -2 703.83 25.8
4 -5 2 740.63 25.2
4 -5 2 706.73 28.4
4 -5 2 743.63 23
-5 5 -2 306.07 16.5
5 -5 2 325.37 18.5
-6 5 -2 7.9 5.6
-6 5 -2 8.2 6.7
6 -5 2 4.7 6.9
-7 5 -2 62.59 8.7
7 -5 2 62.09 11.3
-8 5 -2 6.2 7.1
8 -5 2 9.2 9.3
-9 5 -2 24.7 9.7
9 -5 2 22.1 11.2
12 4 -2 22.3 10.9
-12 -4 2 36.8 11.4
11 4 -2 -2.9 8.2
-11 -4 2 -7.2 7
-11 -4 2 0.7 8.4
10 4 -2 49 10.3
-10 -4 2 62.69 10.9
-10 -4 2 47.3 8.2
9 4 -2 10.6 7.7
-9 -4 2 7.5 6
-9 -4 2 9.7 7.2
8 4 -2 81.29 10.4
-8 -4 2 100.79 8.7
-8 -4 2 92.79 10.8
7 4 -2 119.09 11.9
-7 -4 2 96.09 11.3
-7 -4 2 79.89 9.1
6 4 -2 9.1 3.9
6 4 -2 5.8 5.1
-6 -4 2 9.1 5.6
-6 -4 2 10 4.2
5 4 -2 342.27 15.8
5 4 -2 328.47 13.1
-5 -4 2 327.57 15.7
-5 -4 2 325.77 12.5
4 4 -2 1938.21 60.39
-4 -4 2 1987.7 60.09
-4 -4 2 1952.2 51.99
3 4 -2 89.89 9
3 4 -2 79.89 7.5
-3 -4 2 74.49 7.5
-3 -4 2 83.49 6.5
2 4 -2 541.45 19.2
2 4 -2 533.75 18.3
-2 -4 2 533.85 20
-2 -4 2 542.95 16.4
1 4 -2 316.87 11
-1 -4 2 313.07 13.9
-1 -4 2 295.07 10.9
0 -4 2 1.8 4.8
0 -4 2 3.1 3.1
-1 4 -2 953.3 30
1 -4 2 940.11 27.7
1 -4 2 964.8 31.5
-2 4 -2 163.18 11.2
2 -4 2 160.28 9.1
2 -4 2 162.48 10.6
-3 4 -2 577.74 21.2
3 -4 2 619.54 23.2
3 -4 2 596.44 20.1
-4 4 -2 139.79 11
4 -4 2 183.88 8.2
4 -4 2 180.78 11
4 -4 2 173.68 12.5
-5 4 -2 6.4 5.8
-5 4 -2 14.8 5.3
5 -4 2 5.7 6.3
5 -4 2 12.2 4.1
-6 4 -2 36.9 6.9
-6 4 -2 40.1 7.4
6 -4 2 43.4 6
6 -4 2 36.1 8.5
-7 4 -2 6.8 6.3
-7 4 -2 5.1 5.8
7 -4 2 3.5 7.7
-8 4 -2 16 7.2
8 -4 2 19.5 9.1
-9 4 -2 128.49 13.7
9 -4 2 101.59 14.8
-10 4 -2 11.2 9.2
10 -4 2 14.9 10.7
12 3 -2 22.7 11.3
-12 -3 2 42.5 11.6
-12 -3 2 27.7 13.4
11 3 -2 21.6 9.8
-11 -3 2 18.7 9.2
-11 -3 2 16.7 8
10 3 -2 -3.7 7
-10 -3 2 3.5 6.6
-10 -3 2 -0.6 7.2
9 3 -2 79.59 10.8
-9 -3 2 82.59 11.1
-9 -3 2 80.79 8.7
8 3 -2 201.18 14.9
-8 -3 2 200.58 15.3
-8 -3 2 190.18 12.1
7 3 -2 0.3 5.4
-7 -3 2 0.6 4.5
-7 -3 2 -4.1 5.3
6 3 -2 588.14 23.4
-6 -3 2 614.44 23.5
-6 -3 2 578.94 18.9
5 3 -2 30.5 4.1
5 3 -2 27.3 5.7
-5 -3 2 17.5 5.4
-5 -3 2 28.4 4.3
4 3 -2 508.35 16.9
4 3 -2 503.35 19.3
-4 -3 2 519.55 19.6
-4 -3 2 514.15 15.8
3 3 -2 981.6 32
3 3 -2 994 29.6
-3 -3 2 1011.5 32.4
-3 -3 2 1008.3 27.3
2 3 -2 12.3 3.5
-2 -3 2 4.1 4.5
-2 -3 2 12.9 2.8
1 3 -2 170.58 7.1
-1 -3 2 154.58 9.6
-1 -3 2 165.58 6.7
0 -3 2 84.39 5.7
0 -3 2 116.59 8.3
-1 3 -2 410.06 15.5
1 -3 2 403.76 15.7
1 -3 2 393.16 13.3
-2 3 -2 794.22 24.9
2 -3 2 792.42 26.6
2 -3 2 747.43 23.2
-3 3 -2 17.5 5.2
3 -3 2 4.8 3.9
3 -3 2 11.3 2.5
3 -3 2 8 4.9
-4 3 -2 344.17 14.4
4 -3 2 368.06 16.7
4 -3 2 357.36 13.2
-5 3 -2 312.07 13.8
-5 3 -2 319.77 14
5 -3 2 332.07 13.4
5 -3 2 322.97 16.8
-6 3 -2 -2.5 5.3
-6 3 -2 4.7 5
6 -3 2 -4.3 5.6
6 -3 2 5.6 4.1
-7 3 -2 165.98 11.2
-7 3 -2 192.98 13.3
7 -3 2 195.38 12.3
7 -3 2 179.38 15.6
-8 3 -2 77.79 9.9
8 -3 2 82.49 10.5
8 -3 2 50.59 10.2
-9 3 -2 23.1 8.1
9 -3 2 4.9 8.3
-10 3 -2 112.69 13
10 -3 2 70.29 13.1
-11 3 -2 16.2 10
11 -3 2 7 11.1
12 2 -2 36.6 12.2
-12 -2 2 36.6 11.8
-12 -2 2 44.4 12.2
11 2 -2 13.2 9.4
-11 -2 2 10.2 8.8
-11 -2 2 0.2 7.5
10 2 -2 65.99 11.1
-10 -2 2 61.09 8.8
-10 -2 2 53.59 10.2
9 2 -2 4.2 6.7
-9 -2 2 -1.9 5.6
-9 -2 2 0.7 6.3
8 2 -2 13.3 6.8
-8 -2 2 12.8 5.7
-8 -2 2 11.5 6.8
7 2 -2 233.38 14.8
-7 -2 2 204.58 14.1
-7 -2 2 232.28 11.5
6 2 -2 61.79 7.7
-6 -2 2 61.89 7.8
-6 -2 2 56.89 5.8
5 2 -2 418.86 17.7
-5 -2 2 435.26 17.8
-5 -2 2 415.56 14
4 2 -2 187.18 10.6
4 2 -2 184.18 8.1
-4 -2 2 184.18 11.2
-4 -2 2 200.48 8.4
3 2 -2 982 31.5
-3 -2 2 939.01 26.2
-3 -2 2 1016.6 31.4
2 2 -2 21 3.5
2 2 -2 34 3.9
-2 -2 2 21 4
-2 -2 2 26 2.5
1 2 -2 92.09 5.3
-1 -2 2 97.79 4.6
0 2 -2 468.15 14.2
0 -2 2 467.35 13.4
0 -2 2 445.16 16
1 -2 2 -4.5 3.2
1 -2 2 2.2 2.4
2 -2 2 360.66 12.1
2 -2 2 354.26 11.5
2 -2 2 344.97 14.2
-3 2 -2 488.05 16.9
3 -2 2 475.15 16.1
3 -2 2 501.85 18.8
-4 2 -2 71.79 6.7
-4 2 -2 67.69 7.5
4 -2 2 67.39 5.8
4 -2 2 65.39 8.5
-5 2 -2 140.69 9.2
-5 2 -2 135.59 8.7
5 -2 2 135.09 8.3
5 -2 2 131.59 10.9
-6 2 -2 150.18 10.9
6 -2 2 175.68 10.3
6 -2 2 158.98 12.8
-7 2 -2 2.7 5.7
7 -2 2 0.9 4.6
7 -2 2 7.2 6.7
-8 2 -2 147.89 13
8 -2 2 145.99 14.9
8 -2 2 137.19 12
-9 2 -2 17.4 7.4
9 -2 2 9.7 6.2
9 -2 2 9.8 7.9
-10 2 -2 0.1 7.6
10 -2 2 1.3 6.7
10 -2 2 1.2 8.1
-11 2 -2 55.19 11.6
11 -2 2 53.09 13
12 1 -2 64.49 13.5
-12 -1 2 98.99 15.1
-12 -1 2 82.09 12.5
11 1 -2 8.3 9.4
-11 -1 2 12.4 9.4
-11 -1 2 15.1 7.9
10 1 -2 -1.9 7.6
-10 -1 2 7.4 6.6
-10 -1 2 1 7.2
9 1 -2 276.27 18.3
-9 -1 2 287.37 15.5
8 1 -2 119.79 13.4
8 1 -2 117.79 12.6
-8 -1 2 143.29 10.8
7 1 -2 10.9 6.2
7 1 -2 18.1 6.4
-7 -1 2 4.4 4.7
6 1 -2 490.15 20.6
6 1 -2 500.85 21
-6 -1 2 502.65 16.9
5 1 -2 19.5 4.9
5 1 -2 14.2 5
-5 -1 2 12.5 3.6
4 1 -2 265.27 12.5
4 1 -2 262.17 9.3
-4 -1 2 256.37 9.7
-4 -1 2 243.38 12.2
3 1 -2 589.04 21.6
3 1 -2 643.54 18.9
-3 -1 2 647.04 17.8
-3 -1 2 643.54 21.9
2 1 -2 25.1 3.6
-2 -1 2 24.2 3.8
-2 -1 2 24.5 2.2
1 1 -2 1450.95 36.2
1 1 -2 1367.56 42.2
1 1 -2 1495.05 39.1
-1 -1 2 1373.26 42.1
-1 -1 2 1383.76 36
0 1 -2 -2.1 2
0 -1 2 1.1 1.7
1 -1 2 1114.79 29.6
1 -1 2 1062.49 32.8
1 -1 2 1176.98 34.1
-2 1 -2 59.09 4.8
2 -1 2 73.69 6.1
2 -1 2 69.19 4.9
-3 1 -2 124.19 7.3
-3 1 -2 121.59 6.9
3 -1 2 125.49 8.5
3 -1 2 120.19 6.9
-4 1 -2 291.17 11.2
-4 1 -2 297.27 11.9
4 -1 2 321.17 14.2
4 -1 2 296.37 12.3
-5 1 -2 296.37 12.7
5 -1 2 303.57 13.1
5 -1 2 300.97 14.8
-6 1 -2 365.66 15.4
6 -1 2 361.06 17.8
6 -1 2 361.96 15.6
-7 1 -2 134.49 11.3
7 -1 2 141.79 10.7
7 -1 2 139.59 13.3
-8 1 -2 20.9 6.9
8 -1 2 22.8 6.5
8 -1 2 14.1 7
-9 1 -2 109.19 13.1
9 -1 2 113.19 14.7
9 -1 2 119.59 12.8
-10 1 -2 34.3 9
10 -1 2 28.6 9.5
10 -1 2 29 8.2
-11 1 -2 4.8 8.7
11 -1 2 2.4 9.2
11 -1 2 4.1 7.8
-12 1 -2 20.9 10.7
12 -1 2 16.3 11.1
12 0 -2 5 9.8
11 0 -2 4.1 8.9
-11 0 2 -0.1 7.8
-11 0 2 6.7 8.8
10 0 -2 62.39 12.3
10 0 -2 63.59 11.3
-10 0 2 70.79 9.5
9 0 -2 -5 6.5
9 0 -2 -4.7 7.2
-9 0 2 2.7 5.7
8 0 -2 63.99 9.7
8 0 -2 51.39 9.5
-8 0 2 68.49 7.8
7 0 -2 71.49 9.2
7 0 -2 73.59 9.6
-7 0 2 70.09 7.3
6 0 -2 5.8 5.3
6 0 -2 6.6 5
-6 0 2 7 3.8
5 0 -2 183.78 11.7
5 0 -2 175.88 7.7
5 0 -2 184.58 11.2
-5 0 2 170.98 8.5
4 0 -2 19.5 4.7
4 0 -2 20.6 5
4 0 -2 22.4 3.2
-4 0 2 14.4 3.3
3 0 -2 2.5 3.7
3 0 -2 5.5 3.6
-3 0 2 -4 2.2
2 0 -2 3418.86 99.69
2 0 -2 3331.37 91.39
-2 0 2 3335.57 86.39
-2 0 2 3517.05 98.89
1 0 -2 4425.96 132.59
1 0 -2 4508.65 122.29
-1 0 2 4810.42 134.09
-1 0 2 4482.05 115.29
0 0 -2 481.35 15
0 0 -2 477.75 12.3
0 0 2 454.55 12.2
0 0 2 473.15 14.8
-1 0 -2 2787.92 69.29
-1 0 -2 2422.36 65.69
1 0 2 2480.75 74.69
1 0 2 2618.34 75.29
-2 0 -2 102.09 6.3
2 0 2 153.88 7.2
2 0 2 134.29 6.8
-3 0 -2 519.75 15.9
3 0 2 517.25 18
3 0 2 505.95 17.6
-4 0 -2 384.06 13.8
4 0 2 393.16 16
4 0 2 412.96 15.6
-5 0 -2 798.92 24.5
5 0 2 802.82 28
5 0 2 789.92 27.1
-6 0 -2 127.89 9.2
6 0 2 125.09 10.8
6 0 2 135.69 10.2
-7 0 -2 49.7 7.2
7 0 2 38.7 7.7
7 0 2 51.19 7.4
-8 0 -2 302.67 15.9
8 0 2 320.17 18.7
8 0 2 301.97 16.7
-9 0 -2 -2.3 5.9
9 0 2 7.7 6.5
9 0 2 2.3 6.5
-10 0 -2 21.4 8.3
10 0 2 16.5 7.8
10 0 2 14.9 8.3
-11 0 -2 19.5 9.3
11 0 2 28.2 9
11 0 2 16.2 9.9
-12 0 -2 19.5 10.3
12 0 2 16.6 9.5
12 0 2 22.2 11
11 -1 -2 11.1 11.3
11 -1 -2 -3 8.7
-11 1 2 13.5 8.5
10 -1 -2 -0.9 8.9
10 -1 -2 8.8 8
-10 1 2 11.6 7.2
9 -1 -2 118.39 14.2
9 -1 -2 118.09 14.5
-9 1 2 111.19 12.1
8 -1 -2 24.2 7.5
8 -1 -2 29.5 8.7
-8 1 2 21.4 5.9
7 -1 -2 162.18 13.8
7 -1 -2 199.18 15
-7 1 2 181.08 11.2
6 -1 -2 33.8 7.4
6 -1 -2 45.8 7.5
-6 1 2 43.7 5.8
5 -1 -2 12.1 5.2
5 -1 -2 9.6 4.6
5 -1 -2 14.4 3.3
-5 1 2 9.6 3.5
4 -1 -2 557.64 21
4 -1 -2 553.54 20.6
4 -1 -2 550.74 17.3
-4 1 2 531.35 17
3 -1 -2 50.39 6.5
3 -1 -2 48.1 4.7
3 -1 -2 53.49 6
-3 1 2 41.1 3.9
2 -1 -2 601.44 18.6
2 -1 -2 625.94 17.4
2 -1 -2 655.13 20.9
2 -1 -2 628.14 20.9
1 -1 -2 725.83 22.1
1 -1 -2 701.23 22.6
1 -1 -2 709.53 19
0 -1 -2 510.35 16.3
0 -1 -2 495.85 13.5
-1 -1 -2 348.97 9.9
1 1 2 339.67 10.6
1 1 2 320.37 11.8
-2 -1 -2 774.82 23.8
-2 -1 -2 913.51 24.1
2 1 2 936.81 27.7
-3 -1 -2 26.1 3.7
3 1 2 17.7 4
3 1 2 24.3 3.6
-4 -1 -2 891.41 25.8
4 1 2 896.21 29.1
4 1 2 894.41 29.3
-5 -1 -2 2.7 3.9
5 1 2 2.9 4
5 1 2 0.4 4.3
-6 -1 -2 398.16 15.7
6 1 2 402.86 17.7
6 1 2 421.76 17.7
-7 -1 -2 234.58 12.8
7 1 2 223.98 14.2
7 1 2 237.58 14.3
-8 -1 -2 7.1 6.1
8 1 2 -7.1 5.5
8 1 2 7.6 6.2
-9 -1 -2 107.59 12.8
9 1 2 101.99 12.6
9 1 2 107.19 13.3
-10 -1 -2 13.3 7.7
10 1 2 0.4 7.5
10 1 2 3.7 7
-11 -1 -2 46.6 10.4
11 1 2 47.2 10.6
11 1 2 39.7 10.7
-12 -1 -2 87.19 13.3
12 1 2 79.79 14.2
12 1 2 69.69 12.6
11 -2 -2 9 9.7
11 -2 -2 9.5 12.2
10 -2 -2 26.8 9.4
10 -2 -2 27.1 11.3
-10 2 2 44.3 9
9 -2 -2 14.4 8
9 -2 -2 15.7 9.4
-9 2 2 19.1 6.9
8 -2 -2 26.7 8.8
8 -2 -2 21.6 7.4
-8 2 2 42.6 7.1
7 -2 -2 28.6 7.1
7 -2 -2 18.4 7.9
-7 2 2 21.3 5.9
6 -2 -2 76.69 10.4
6 -2 -2 77.99 9.9
-6 2 2 95.19 8.6
5 -2 -2 340.37 12.9
5 -2 -2 319.97 16.3
5 -2 -2 329.87 15.4
-5 2 2 317.27 12.6
4 -2 -2 18.3 3.9
4 -2 -2 20.7 4.8
4 -2 -2 20.7 5.1
-4 2 2 16.7 3.5
3 -2 -2 148.19 7.2
3 -2 -2 138.39 7.9
3 -2 -2 130.99 9.5
3 -2 -2 144.09 8.7
2 -2 -2 298.47 12
2 -2 -2 287.77 11.9
2 -2 -2 278.07 10
1 -2 -2 3050.99 82.79
1 -2 -2 2979 78.39
1 -2 -2 3084.49 89.59
1 -2 -2 3110.09 88.59
0 -2 -2 607.84 18.3
0 -2 -2 680.93 17.9
0 -2 -2 565.44 16.6
0 2 2 560.94 19.4
-1 -2 -2 36.9 3.9
1 2 2 33.9 4.1
-2 -2 -2 9863.71 255.67
-2 -2 -2 9479.85 243.48
2 2 2 8690.33 271.97
2 2 2 9999 280.57
-3 -2 -2 248.88 9.6
-3 -2 -2 260.27 8.5
3 2 2 274.87 11.7
3 2 2 277.87 10
-4 -2 -2 1.9 3.8
4 2 2 8.8 3.6
4 2 2 13.9 4.8
-5 -2 -2 532.85 18.2
5 2 2 556.04 21.1
5 2 2 547.25 20
-6 -2 -2 208.38 11.2
6 2 2 199.68 11.7
6 2 2 212.08 12.7
-7 -2 -2 4.2 5.1
7 2 2 -2.7 5.3
7 2 2 -0.6 4.6
-8 -2 -2 215.88 13.7
8 2 2 214.28 15.2
8 2 2 204.38 14.5
-9 -2 -2 4 6.9
9 2 2 6.2 6.9
9 2 2 8.4 7
-10 -2 -2 163.38 15.1
10 2 2 170.38 16.1
10 2 2 180.48 16.1
-11 -2 -2 39.8 9.7
11 2 2 27.9 9.6
11 2 2 43.7 10.4
-12 -2 -2 1.3 9.5
12 2 2 0.7 8.7
12 2 2 -5.9 8.8
-13 -2 -2 29.6 12
13 2 2 24.3 11.6
13 2 2 14.1 11.2
10 -3 -2 5.4 10.8
10 -3 -2 18.6 9.3
-10 3 2 12.6 8.1
9 -3 -2 111.99 15.6
9 -3 -2 100.69 12.5
-9 3 2 121.49 14
8 -3 -2 37.9 10.1
8 -3 -2 32.8 8.5
-8 3 2 24.2 7.1
7 -3 -2 39.4 8
7 -3 -2 42.6 9.5
-7 3 2 33.9 6.7
-7 3 2 40.4 6.2
6 -3 -2 159.48 13.1
6 -3 -2 163.28 15
-6 3 2 154.38 10.6
-6 3 2 148.19 10.8
5 -3 -2 54.89 7.6
5 -3 -2 63.79 9.1
5 -3 -2 72.79 8.2
-5 3 2 63.99 7.6
4 -3 -2 625.24 23
4 -3 -2 619.04 23.7
4 -3 -2 616.54 20.7
4 -3 -2 626.04 20.3
3 -3 -2 228.88 12.3
3 -3 -2 213.48 11.7
3 -3 -2 224.78 11
3 -3 -2 243.98 10.7
2 -3 -2 143.09 9.5
2 -3 -2 164.78 9.4
2 -3 -2 189.38 9.3
2 -3 -2 144.19 8.2
1 -3 -2 212.38 8.4
1 -3 -2 210.38 9.6
1 -3 -2 212.38 9.2
0 -3 -2 9.4 2.6
0 -3 -2 6.5 2.2
0 3 2 8.7 3.1
-1 -3 -2 77.89 5.1
1 3 2 78.89 6.5
-2 -3 -2 1047.4 28.2
-2 -3 -2 928.31 26.9
2 3 2 969.9 31.2
-3 -3 -2 959.3 26.5
-3 -3 -2 899.31 26.1
3 3 2 939.31 28
3 3 2 911.11 30.3
-4 -3 -2 67.49 7.2
4 3 2 69.49 6.1
4 3 2 84.99 9.3
-5 -3 -2 38.9 5.8
5 3 2 47.1 5.5
5 3 2 47.9 6.8
-6 -3 -2 305.17 13.4
6 3 2 313.47 15.9
6 3 2 294.87 14.1
-7 -3 -2 130.39 10.7
7 3 2 123.89 10.4
7 3 2 126.19 12.1
-8 -3 -2 23.1 6.9
8 3 2 28.1 7
8 3 2 17.4 7.6
-9 -3 -2 191.28 14.7
9 3 2 202.48 15.2
9 3 2 199.98 16.2
-10 -3 -2 20.7 8.2
10 3 2 18.4 8.3
10 3 2 17.6 7.7
-11 -3 -2 63.39 10.7
11 3 2 75.79 12.1
11 3 2 78.19 12.3
-12 -3 -2 15 10.4
12 3 2 20 9.9
12 3 2 9.1 9.8
-13 -3 -2 -14.6 10.4
13 3 2 -6 9.3
13 3 2 -6.1 9.8
10 -4 -2 -1.7 11.6
-10 4 2 10 8.5
9 -4 -2 22.4 11.2
9 -4 -2 7.7 8.2
-9 4 2 25 8.5
8 -4 -2 140.19 17.7
8 -4 -2 146.49 15.2
-8 4 2 152.88 14.2
7 -4 -2 60.39 9.4
7 -4 -2 65.79 11
-7 4 2 55.99 7.8
6 -4 -2 50.29 9.4
6 -4 -2 38.9 7.6
-6 4 2 40.8 6.9
-6 4 2 42.8 7
5 -4 -2 77.89 10.2
5 -4 -2 61.99 9.1
-5 4 2 76.39 8.2
4 -4 -2 23.6 5.5
4 -4 -2 24.4 6.2
4 -4 -2 29.1 5.3
3 -4 -2 118.29 8.8
3 -4 -2 135.89 9.2
3 -4 -2 134.59 8.6
3 -4 -2 139.09 9.8
2 -4 -2 78.79 8.1
2 -4 -2 86.19 7.7
2 -4 -2 74.49 7.7
2 -4 -2 90.49 7.2
1 -4 -2 518.15 16.6
1 -4 -2 535.05 18.2
1 -4 -2 499.55 17.9
-1 4 2 493.85 17.9
0 -4 -2 1048.1 29.8
0 -4 -2 1015.7 32.1
0 -4 -2 1170.88 31.8
0 4 2 1030 33.3
-1 -4 -2 0 2
-1 -4 -2 6.2 3.2
1 4 2 10.3 4.3
-2 -4 -2 863.91 24.6
-2 -4 -2 898.11 25.9
2 4 2 822.42 28.4
-3 -4 -2 11.4 2.9
-3 -4 -2 20.9 4
-4 -4 -2 989.4 29.1
-4 -4 -2 1030.3 31.2
4 4 2 1024.4 33.8
-5 -4 -2 340.47 13.5
5 4 2 338.27 15.8
5 4 2 331.27 13.3
5 4 2 335.27 11.6
-6 -4 -2 262.07 12.2
6 4 2 239.48 12
6 4 2 230.78 13.8
-7 -4 -2 284.57 13.7
7 4 2 268.97 13.9
7 4 2 264.77 15.6
-8 -4 -2 210.38 13.7
8 4 2 249.18 16.4
8 4 2 217.98 14
-9 -4 -2 -7.6 6.6
9 4 2 3.6 6.1
9 4 2 -7.2 7
-10 -4 -2 169.78 15.3
10 4 2 187.28 16.2
10 4 2 157.88 14.9
-11 -4 -2 35 9.6
11 4 2 46 10.9
11 4 2 22.5 8.6
-12 -4 -2 4.1 9.6
12 4 2 1.1 9.5
-13 -4 -2 15.7 11.2
-13 -4 -2 44.2 12.1
13 4 2 26.2 12.2
9 -5 -2 52.69 13.9
-9 5 2 57.69 10.8
8 -5 -2 2.6 9.2
8 -5 -2 7.6 8.1
-8 5 2 12.8 7
7 -5 -2 13.7 7.4
7 -5 -2 11.6 8.8
-7 5 2 22.3 7
6 -5 -2 1.2 7.1
6 -5 -2 0.6 6.2
-6 5 2 1.4 5.7
-6 5 2 12.9 5.7
5 -5 -2 161.38 13.9
5 -5 -2 160.58 12.8
5 -5 -2 136.89 12.6
-5 5 2 146.39 12.2
4 -5 -2 56.69 7.3
4 -5 -2 53.09 7.1
4 -5 -2 44.5 7.5
-4 5 2 53.39 7.7
3 -5 -2 1.6 4.6
3 -5 -2 -0.3 4
3 -5 -2 0.7 4.1
2 -5 -2 562.24 20.6
2 -5 -2 546.85 18.8
1 -5 -2 743.03 22.4
1 -5 -2 711.13 24
-1 5 2 702.93 24
0 -5 -2 16.3 3.6
0 -5 -2 17.4 4.8
0 -5 -2 17.7 4
0 5 2 8.4 4.1
-1 -5 -2 325.77 11.3
-1 -5 -2 341.37 12.5
-1 -5 -2 341.27 13.4
1 5 2 303.57 14.3
-2 -5 -2 -0.5 3.7
-2 -5 -2 -3.5 2.7
2 5 2 3 5.5
-3 -5 -2 891.51 27
-3 -5 -2 904.61 26.3
3 5 2 876.71 30.3
-4 -5 -2 73.79 7.4
-4 -5 -2 57.49 5.8
4 5 2 60.09 6.1
4 5 2 61.99 7.9
-5 -5 -2 275.47 11.3
-5 -5 -2 259.17 11.7
5 5 2 266.67 10.9
5 5 2 265.07 14.8
-6 -5 -2 213.68 10.8
-6 -5 -2 199.98 11.4
6 5 2 213.38 13.8
-7 -5 -2 52.59 7.1
-7 -5 -2 62.19 8.3
7 5 2 55.99 8.8
-8 -5 -2 48.4 7.5
-8 -5 -2 59.09 8
8 5 2 40.9 8.9
-9 -5 -2 243.28 15.4
-9 -5 -2 218.68 15.3
9 5 2 249.58 18.1
-10 -5 -2 501.35 23.6
-10 -5 -2 442.46 21.7
10 5 2 459.45 24.5
-11 -5 -2 103.29 12.8
-11 -5 -2 92.09 11.7
11 5 2 80.79 12.9
-12 -5 -2 92.69 13.7
-12 -5 -2 85.59 12.4
12 5 2 72.59 13.1
-13 -5 -2 25.9 10.6
-13 -5 -2 -14.3 9.9
13 5 2 11.8 11.2
8 -6 -2 24.9 11.4
-8 6 2 38.1 9
7 -6 -2 9.1 9.2
-7 6 2 0.5 6.2
6 -6 -2 135.89 15.3
6 -6 -2 125.69 13.7
-6 6 2 134.09 12.4
-6 6 2 124.89 13.2
5 -6 -2 15.4 7.6
5 -6 -2 22 7
5 -6 -2 13.2 6.7
-5 6 2 30.9 7.4
4 -6 -2 2.4 5.9
4 -6 -2 3.2 5.7
4 -6 -2 7 6.1
-4 6 2 19.7 7.2
3 -6 -2 45.3 7.3
3 -6 -2 39.1 6.7
-3 6 2 36.3 7.4
2 -6 -2 44.8 6.3
2 -6 -2 44.7 6.4
-2 6 2 35.1 7.1
-2 6 2 48.8 5.6
1 -6 -2 127.09 8.6
1 -6 -2 144.59 9.2
-1 6 2 137.39 8.6
-1 6 2 116.79 10.7
0 -6 -2 49.9 5.7
0 -6 -2 50.49 6.1
0 6 2 60.99 7.5
-1 -6 -2 293.57 12.1
-1 -6 -2 279.57 10.9
1 6 2 312.27 14
1 6 2 267.07 14
-2 -6 -2 937.11 27.8
-2 -6 -2 939.81 28.3
2 6 2 942.91 29.9
2 6 2 890.61 31
-3 -6 -2 44.1 5.7
-3 -6 -2 41.6 4.5
3 6 2 37.6 7
3 6 2 41 6.1
-4 -6 -2 20.4 4.7
-4 -6 -2 12.5 3.9
4 6 2 21.2 4.8
4 6 2 22.8 6.4
-5 -6 -2 104.29 9.1
-5 -6 -2 96.09 7.5
5 6 2 113.79 11.4
5 6 2 92.69 8.3
-6 -6 -2 59.29 6.8
-6 -6 -2 60.09 7.2
6 6 2 61.09 8.6
6 6 2 63.39 7.4
-7 -6 -2 665.03 24.3
-7 -6 -2 665.53 23.2
7 6 2 654.83 21.4
7 6 2 681.63 27.7
-8 -6 -2 36.1 6.9
-8 -6 -2 31.8 7.5
8 6 2 33.4 8.5
-9 -6 -2 69.89 9.4
-9 -6 -2 75.09 9.5
9 6 2 76.09 11.4
-10 -6 -2 199.08 15.8
-10 -6 -2 220.38 16.2
10 6 2 191.98 18.3
-11 -6 -2 -5.5 7.9
-11 -6 -2 16.8 8.2
11 6 2 -6.7 8.3
-12 -6 -2 25.3 9.8
-12 -6 -2 -9.5 9.1
12 6 2 0.3 9.4
-13 -6 -2 43.7 11.6
-13 -6 -2 26.7 12
13 6 2 26.8 12.2
8 -7 -2 39.2 13.1
-8 7 2 41.7 10
7 -7 -2 112.09 15.2
-7 7 2 126.99 14.5
6 -7 -2 3.4 8.3
-6 7 2 19.2 7.9
5 -7 -2 39.7 9.4
5 -7 -2 52.79 8.9
-5 7 2 66.29 9.8
4 -7 -2 104.49 12.6
4 -7 -2 113.29 12.5
-4 7 2 119.19 9.9
3 -7 -2 15.6 6.3
3 -7 -2 5.4 6
-3 7 2 3.6 6.9
-3 7 2 14.2 5
2 -7 -2 22.7 6.1
2 -7 -2 30.1 6.2
-2 7 2 17 7.6
-2 7 2 25.8 5.5
1 -7 -2 7.9 4.8
1 -7 -2 10.3 5
-1 7 2 8.3 4.8
-1 7 2 0.7 6.3
0 -7 -2 400.46 15.7
0 -7 -2 422.26 16.2
0 7 2 398.66 16.5
-1 -7 -2 32.5 4.4
-1 -7 -2 34.2 5.4
1 7 2 29.1 6.3
1 7 2 33.3 6.9
-2 -7 -2 79.19 6.4
-2 -7 -2 91.99 8.4
2 7 2 78.09 8.6
2 7 2 83.19 10.3
-3 -7 -2 961.6 29.3
-3 -7 -2 1000.9 29.8
3 7 2 916.11 31
3 7 2 942.51 32.8
-4 -7 -2 10.3 4.5
-4 -7 -2 8.6 4.9
4 7 2 7.5 5.4
4 7 2 11.5 6.4
-5 -7 -2 -2.3 4
-5 -7 -2 -3.6 4.6
5 7 2 5 6.3
5 7 2 -2.4 4.6
-6 -7 -2 28.1 6.2
-6 -7 -2 21.8 5.5
6 7 2 22.2 7.5
6 7 2 27.3 6.1
-7 -7 -2 71.79 8.6
-7 -7 -2 90.29 9.7
7 7 2 88.69 9.3
7 7 2 86.29 10.5
-8 -7 -2 229.38 14.4
-8 -7 -2 216.98 13.8
8 7 2 186.18 16.7
8 7 2 202.18 11.5
-9 -7 -2 53.79 8.7
-9 -7 -2 55.29 8.6
9 7 2 45.5 10.1
-10 -7 -2 73.49 10.2
-10 -7 -2 90.39 11.1
10 7 2 62.59 11.7
-11 -7 -2 63.59 10.6
-11 -7 -2 34.7 9.7
11 7 2 46.8 11.6
-12 -7 -2 141.99 14.2
-12 -7 -2 175.08 17.4
12 7 2 111.19 15.9
-13 -7 -2 10.1 10.6
-13 -7 -2 48.3 11.4
13 7 2 35.9 12.4
7 -8 -2 3.9 10.1
-7 8 2 5 7.6
6 -8 -2 161.48 18.8
-6 8 2 170.48 16.4
5 -8 -2 1.5 7.7
5 -8 -2 -1.5 7.2
-5 8 2 21.4 8.4
4 -8 -2 10.3 7
4 -8 -2 7.2 7.2
-4 8 2 19.5 8.2
3 -8 -2 172.18 13.5
3 -8 -2 166.98 13.2
-3 8 2 147.19 15.1
2 -8 -2 41.3 7.6
2 -8 -2 48.1 7.6
-2 8 2 46.7 6.7
-2 8 2 33.8 9
1 -8 -2 33.2 6.7
1 -8 -2 44.5 6.9
-1 8 2 36.8 8.8
-1 8 2 46.8 6.8
0 -8 -2 24.1 5.5
0 -8 -2 17.5 5.9
0 8 2 14.7 7.3
0 8 2 28.7 6.6
-1 -8 -2 39 5.3
-1 -8 -2 27.3 6
1 8 2 25.7 7.5
1 8 2 47.6 7.6
-2 -8 -2 353.26 15.3
-2 -8 -2 336.57 13.6
2 8 2 351.86 17.2
2 8 2 348.77 17.3
-3 -8 -2 399.86 15.2
-3 -8 -2 405.66 16.8
3 8 2 410.76 19
3 8 2 397.76 18.7
-4 -8 -2 63.59 7.5
-4 -8 -2 45.3 6.2
4 8 2 41.1 8.5
4 8 2 49.99 8.1
-5 -8 -2 144.69 11.5
-5 -8 -2 148.09 10.7
5 8 2 136.09 12.4
5 8 2 164.78 15
-6 -8 -2 82.59 8.5
-6 -8 -2 84.99 9.3
6 8 2 89.49 11
6 8 2 92.29 10.8
-7 -8 -2 70.79 8.1
-7 -8 -2 52.89 8.1
7 8 2 62.79 8.1
7 8 2 63.59 10.4
-8 -8 -2 0.3 6.4
-8 -8 -2 10.7 6.5
8 8 2 1.9 5.8
8 8 2 -0.3 7.8
-9 -8 -2 40.1 8.2
-9 -8 -2 31 8.1
9 8 2 32 10.1
-10 -8 -2 78.79 10.7
-10 -8 -2 110.59 13.8
10 8 2 85.79 13
-11 -8 -2 25.5 9.7
-11 -8 -2 36 9.1
11 8 2 17.9 10.2
-12 -8 -2 73.29 11.7
-12 -8 -2 27.6 10.6
12 8 2 35 12.1
-13 -8 -2 41.5 10.7
-13 -8 -2 -8.8 10.1
13 8 2 12.4 11.9
6 -9 -2 -3.6 9.3
-6 9 2 29.8 10.2
5 -9 -2 51.39 10.6
5 -9 -2 54.99 11.7
-5 9 2 87.29 12.3
4 -9 -2 -2.3 7.3
4 -9 -2 2.7 7.5
-4 9 2 21.5 9.5
3 -9 -2 44.7 8.8
3 -9 -2 39.6 8.4
-3 9 2 62.79 10.8
2 -9 -2 50.89 8.1
2 -9 -2 48.3 8.3
-2 9 2 47.3 10
1 -9 -2 6.3 5.5
1 -9 -2 5.7 6.1
-1 9 2 2.8 8.2
0 -9 -2 257.97 13.7
0 -9 -2 243.98 14.4
0 9 2 261.17 14.9
0 9 2 235.38 17.5
-1 -9 -2 89.79 8.6
-1 -9 -2 93.19 10.5
1 9 2 79.49 9.4
1 9 2 64.89 10.4
-2 -9 -2 49.7 7.3
-2 -9 -2 39 5.6
2 9 2 48.7 8.7
-3 -9 -2 425.06 18.3
-3 -9 -2 458.65 17.1
3 9 2 464.15 21.4
-4 -9 -2 28.7 5.9
-4 -9 -2 36.9 7.1
4 9 2 46.5 9
4 9 2 38.9 8.9
-5 -9 -2 88.69 9.5
-5 -9 -2 77.19 10.3
5 9 2 90.09 10.6
5 9 2 80.89 10.8
-6 -9 -2 16.5 6.7
-6 -9 -2 11.6 6.7
6 9 2 14.4 7.4
6 9 2 27.5 8.7
-7 -9 -2 30.2 7.1
-7 -9 -2 23.1 7.2
7 9 2 17.6 7.3
7 9 2 23.2 9.1
-8 -9 -2 151.18 12.8
-8 -9 -2 143.49 13.2
8 9 2 144.69 16.7
8 9 2 150.88 12.9
-9 -9 -2 4.9 7
9 9 2 2.6 9.1
-10 -9 -2 26.8 8.7
-10 -9 -2 60.99 10.2
10 9 2 33 11
-11 -9 -2 44.2 10
-11 -9 -2 -0.3 8.5
11 9 2 12.7 10.8
-12 -9 -2 47.2 10.7
-12 -9 -2 3.5 9.3
12 9 2 16.8 11.6
-13 -9 -2 28.5 11.8
13 9 2 33.1 13.3
5 -10 -2 4.2 10
5 -10 -2 -0.9 9
-5 10 2 22.5 10.3
4 -10 -2 18.9 9.3
4 -10 -2 21.8 9.2
-4 10 2 40 11.2
3 -10 -2 9.7 7.5
3 -10 -2 7.6 7.6
-3 10 2 34.2 10.2
2 -10 -2 31.9 8.5
2 -10 -2 28.4 7.8
-2 10 2 29.6 10.6
1 -10 -2 56.39 9.1
1 -10 -2 65.19 8.7
-1 10 2 71.69 11.9
0 -10 -2 25.4 7.3
0 -10 -2 34.7 6.8
-1 -10 -2 32.2 7.1
-1 -10 -2 29.6 6.3
1 10 2 35.4 9.6
1 10 2 39.6 10.1
-2 -10 -2 212.78 14.1
-2 -10 -2 216.78 11.9
2 10 2 218.28 17.6
2 10 2 209.18 15.9
-3 -10 -2 51.19 8.1
-3 -10 -2 74.39 8.9
3 10 2 59.59 10
3 10 2 88.29 11.9
-4 -10 -2 3.6 6.1
4 10 2 4.4 8.1
4 10 2 5.9 8.5
-5 -10 -2 -14.8 6.6
-5 -10 -2 5.1 6.5
5 10 2 -4 7.9
5 10 2 5 8
-6 -10 -2 46.2 9.3
-6 -10 -2 45.8 8.2
6 10 2 49.6 10.3
6 10 2 61.29 10.1
-7 -10 -2 157.48 13.7
-7 -10 -2 141.49 13.3
7 10 2 160.08 14.4
7 10 2 142.49 16.3
-8 -10 -2 6.4 7.3
-8 -10 -2 14.1 7.6
8 10 2 15.5 7.9
8 10 2 9.4 9.2
-9 -10 -2 87.29 11
-9 -10 -2 51.29 9.7
9 10 2 79.29 10.5
9 10 2 61.79 12.7
-10 -10 -2 11.5 8.4
-10 -10 -2 52.29 10.6
10 10 2 23.1 11.1
-11 -10 -2 28.9 9.6
11 10 2 47.3 13.4
-12 -10 -2 19.7 10.1
12 10 2 25.3 12.6
4 -11 -2 18.3 10
-4 11 2 23.8 11.2
3 -11 -2 6 8.6
-3 11 2 22.8 11.1
2 -11 -2 6.6 7.7
-2 11 2 28.9 11.6
1 -11 -2 27.6 8.4
-1 11 2 46.5 11.9
0 -11 -2 50.29 9.1
0 11 2 83.59 13.4
-1 -11 -2 33 7.9
1 11 2 30.2 11.1
-2 -11 -2 192.98 14.5
-3 -11 -2 8.5 6.6
3 11 2 1.6 8
3 11 2 4.8 9.4
-4 -11 -2 -9.2 5.9
4 11 2 -3.8 7.9
4 11 2 6.6 9.3
-5 -11 -2 41.3 8.5
5 11 2 45.7 10.7
5 11 2 45.9 10.1
-6 -11 -2 20.7 7.9
6 11 2 8.1 9.2
6 11 2 22.7 9.5
-7 -11 -2 15.2 7.5
7 11 2 0.1 8.9
-8 -11 -2 210.48 16.1
8 11 2 232.88 20
8 11 2 216.18 17.3
-9 -11 -2 6.3 7.6
9 11 2 4.5 10
9 11 2 2.3 8.4
-10 -11 -2 26.8 9.3
10 11 2 33.5 12.1
-11 -11 -2 1.4 9.1
11 11 2 3.1 11.6
-12 -11 -2 -4.8 9.4
12 11 2 -11 11.4
3 -12 -2 4.9 9.6
-3 12 2 25.5 11.9
2 -12 -2 1.8 8.5
-2 12 2 7 11.4
1 -12 -2 20 9.1
-1 12 2 41.3 12.1
0 -12 -2 0.9 7.3
0 12 2 2.5 10.8
-1 -12 -2 45.9 9.4
1 12 2 67.79 13.3
-2 -12 -2 13.5 7.5
2 12 2 30.7 11.5
-3 -12 -2 3.6 7.1
3 12 2 3.4 10
-4 -12 -2 5.6 7
4 12 2 7.9 9.9
-5 -12 -2 -4 6.7
5 12 2 10.2 9.9
5 12 2 -12.2 8.4
-6 -12 -2 42.3 9
6 12 2 53.19 11.5
6 12 2 40.4 10.9
-7 -12 -2 10 8
7 12 2 12.6 10.4
-8 -12 -2 225.58 18.1
8 12 2 247.78 21.2
8 12 2 251.87 19.8
-9 -12 -2 10.4 8.3
9 12 2 12.6 9.5
9 12 2 17.8 11.3
-10 -12 -2 -0.4 8.3
10 12 2 8.7 11.5
-11 -12 -2 -6.6 8.6
11 12 2 -6 11.9
1 -13 -2 2.5 8.7
0 13 2 76.99 15
-1 -13 -2 7.4 8.3
1 13 2 11 11.8
-2 -13 -2 76.79 11.4
2 13 2 65.19 14.2
-3 -13 -2 35.3 9.4
3 13 2 44.9 13.1
-4 -13 -2 -2.1 7.7
4 13 2 1.5 10.8
-5 -13 -2 137.79 16.3
5 13 2 157.38 19.7
-6 -13 -2 22.8 9
6 13 2 49.99 12.6
-7 -13 -2 14.5 9
7 13 2 9 10.5
7 13 2 14 11.1
-8 -13 -2 0.5 8.3
8 13 2 19.4 11.4
8 13 2 -4.7 10.7
-9 -13 -2 -3.7 8.3
9 13 2 -19.4 10.5
9 13 2 -0.7 10.5
-10 -13 -2 12 9.5
10 13 2 -9 11.7
-1 -14 -2 13.8 9.7
1 14 2 34.5 14.4
-2 -14 -2 2.4 9
2 14 2 25.1 13.4
-3 -14 -2 15.1 9.5
3 14 2 41.8 14.1
-4 -14 -2 69.99 11.7
4 14 2 67.49 14.9
-5 -14 -2 6.4 8.7
5 14 2 25.3 12.8
-6 -14 -2 58.39 11.4
6 14 2 70.09 14.9
-7 -14 -2 6.7 9.1
7 14 2 22.1 12.1
-8 -14 -2 2.7 9
8 14 2 9.8 12.1
-9 -14 -2 3.1 9.2
9 14 2 -19.6 10.5
4 15 2 39.8 15.1
5 15 2 35.9 15.3
6 15 2 19.7 14.2
7 15 2 31.4 14.2
5 14 -3 6.3 15.1
4 14 -3 15.3 15.6
3 14 -3 -3.1 15.5
8 13 -3 -4.7 12.2
-8 -13 3 9.6 8.3
7 13 -3 10.6 12.3
-7 -13 3 24.4 8.8
6 13 -3 38.3 14.6
-6 -13 3 51.39 10.1
-6 -13 3 12 19.2
5 13 -3 7.9 13.4
-5 -13 3 15.6 13.6
-5 -13 3 25 8.9
4 13 -3 -17.3 13
-4 -13 3 5 7.9
-4 -13 3 -23.7 10.6
3 13 -3 8.8 14.2
-3 -13 3 -5.4 10.2
-3 -13 3 21.1 8.9
2 13 -3 14.8 14.9
-2 -13 3 8.3 11.4
-2 -13 3 24 9.1
1 13 -3 35.8 15.7
-1 -13 3 18.3 11.3
-1 -13 3 31 9.7
0 13 -3 34.8 16.2
0 -13 3 5.6 10.8
0 -13 3 27.5 9.5
9 12 -3 18.6 10.6
9 12 -3 19.9 11.3
-9 -12 3 -4.1 14.7
8 12 -3 76.99 14
-8 -12 3 67.59 10.5
-8 -12 3 44.3 14.9
7 12 -3 41.5 12.5
-7 -12 3 33.5 8.7
-7 -12 3 14.8 13.4
6 12 -3 3.9 11.5
-6 -12 3 -1.6 7
5 12 -3 42.6 13.8
-5 -12 3 39.7 12.6
-5 -12 3 56.59 10
-4 -12 3 49.1 9.5
-4 -12 3 41 12.4
3 12 -3 -9 12
-3 -12 3 6.5 7.6
-3 -12 3 -8.6 9.7
2 12 -3 24.3 13.6
-2 -12 3 9.9 10.2
-2 -12 3 20.8 8.3
1 12 -3 6.9 12.8
-1 -12 3 14.5 8.3
-1 -12 3 -0.6 9.8
0 12 -3 -14.4 12.6
0 -12 3 7.1 8
0 -12 3 -13.7 9
-1 12 -3 -6.3 12.8
1 -12 3 1 7.8
1 -12 3 -9.2 9.4
-2 12 -3 10 13.6
2 -12 3 3.8 10.5
2 -12 3 8.7 8.8
10 11 -3 2.1 10.2
-10 -11 3 -6.3 13
9 11 -3 27.7 13.6
9 11 -3 57.89 12.1
-9 -11 3 35.6 9.4
-9 -11 3 44.7 14.3
8 11 -3 6.1 9.9
8 11 -3 5.3 8.9
-8 -11 3 8.3 12.4
-8 -11 3 3.4 7.1
7 11 -3 22.9 8.8
7 11 -3 28.7 10.9
-7 -11 3 10.7 11.9
-7 -11 3 20.8 7.5
6 11 -3 70.79 12.7
-6 -11 3 68.69 13.4
-6 -11 3 73.19 9.4
5 11 -3 10.2 11.1
-5 -11 3 -21.8 10.3
-5 -11 3 1.9 6.5
4 11 -3 21.5 11.7
-4 -11 3 35.1 8
-4 -11 3 20.5 10.6
-3 -11 3 21.1 10.6
-3 -11 3 39.4 8.3
2 11 -3 15.3 11.5
-2 -11 3 14.9 7.7
-2 -11 3 10.5 9.5
1 11 -3 26.6 12.4
-1 -11 3 57.19 9.4
-1 -11 3 25.8 10
0 11 -3 19.7 12
0 -11 3 19.4 8
0 -11 3 20.6 9.6
-1 11 -3 59.19 13.9
1 -11 3 57.79 10
1 -11 3 52.99 12
-2 11 -3 31.9 13.1
2 -11 3 14.6 8.4
2 -11 3 14.5 10.1
-3 11 -3 -5.6 12.2
3 -11 3 -2.3 7.9
3 -11 3 -11.2 9.5
-4 11 -3 27.3 14.1
4 -11 3 22.2 12.2
11 10 -3 17.7 11.6
-11 -10 3 24.5 13.6
10 10 -3 48.8 12.5
-10 -10 3 42.8 13.5
9 10 -3 -1.2 9.1
-9 -10 3 3.7 6.8
-9 -10 3 19.6 11.5
8 10 -3 33 9.6
8 10 -3 14.3 8.9
-8 -10 3 8.7 11.3
-8 -10 3 13.3 7
7 10 -3 138.89 16.5
7 10 -3 122.69 15.2
-7 -10 3 133.99 15.2
-7 -10 3 118.79 12.5
6 10 -3 44.1 10.2
6 10 -3 39.9 8.6
-6 -10 3 46.7 11.7
-6 -10 3 46.7 7.8
5 10 -3 100.19 11.9
5 10 -3 106.29 13.4
-5 -10 3 92.89 13.2
-5 -10 3 96.29 11.3
4 10 -3 16 10.2
-4 -10 3 9.2 6.4
-4 -10 3 -0.9 9.4
3 10 -3 47.7 11.6
-3 -10 3 37.1 7.6
-3 -10 3 32.3 9.9
2 10 -3 50.59 11.7
-2 -10 3 37.3 7.8
-2 -10 3 27.4 9.6
1 10 -3 7 10
-1 -10 3 0.9 8.2
-1 -10 3 -8.7 5.9
0 10 -3 170.88 19.2
0 -10 3 169.08 17
0 -10 3 139.09 13.5
-1 10 -3 17.7 10.9
1 -10 3 7 8.6
1 -10 3 13.4 7.2
-2 10 -3 34.6 11.8
2 -10 3 30.1 8.4
2 -10 3 15.8 9.6
-3 10 -3 87.99 14.2
3 -10 3 93.79 13.4
3 -10 3 85.79 11.2
-4 10 -3 3.4 11.1
4 -10 3 -2.2 10.3
4 -10 3 -1 8.3
-5 10 -3 10 12.2
5 -10 3 9.1 11.4
11 9 -3 -3.7 9.9
-11 -9 3 20.4 12.2
10 9 -3 -5.3 9.3
-10 -9 3 9.8 11.3
9 9 -3 60.59 11.7
-9 -9 3 70.29 13.3
-9 -9 3 51.39 8.2
8 9 -3 25.3 9.2
8 9 -3 19.8 8.5
-8 -9 3 31.5 11
-8 -9 3 10.2 6.4
7 9 -3 59.99 9.9
7 9 -3 52.39 9.9
-7 -9 3 59.69 11.6
-7 -9 3 54.89 7.9
6 9 -3 159.58 14.2
6 9 -3 147.49 15
-6 -9 3 150.98 17.6
-6 -9 3 143.39 11.7
5 9 -3 0.7 8.8
5 9 -3 -0.5 5.8
-5 -9 3 -2.5 9.2
-5 -9 3 3.9 5.3
4 9 -3 68.59 11.4
4 9 -3 80.69 9.8
-4 -9 3 74.89 8.2
-4 -9 3 76.69 11.8
3 9 -3 16.7 9.5
3 9 -3 10 5.1
-3 -9 3 11.6 8.7
-3 -9 3 14.4 5.9
-2 -9 3 126.09 15.3
-2 -9 3 119.79 11.3
1 9 -3 141.59 16.8
-1 -9 3 154.68 15.9
-1 -9 3 154.98 12.9
0 9 -3 15 9.5
0 -9 3 14.1 8
0 -9 3 12.6 6.4
1 -9 3 492.85 21.3
1 -9 3 518.75 24.9
-2 9 -3 131.99 14.3
2 -9 3 112.79 12.9
2 -9 3 136.19 15.7
-3 9 -3 0.8 9.4
3 -9 3 -8 6.2
3 -9 3 -3.8 8.2
-4 9 -3 41.7 11.5
4 -9 3 22.9 8.4
4 -9 3 23.6 10
-5 9 -3 1.8 10.1
5 -9 3 13.8 10.7
-6 9 -3 34.6 9.4
-6 9 -3 28 11.9
6 -9 3 17.9 11.4
12 8 -3 -1.3 11.1
-12 -8 3 32 12.6
11 8 -3 9.5 10.2
-11 -8 3 26.5 11.7
10 8 -3 39.7 11
-10 -8 3 64.29 12.9
9 8 -3 73.19 11.8
-9 -8 3 83.49 13
-9 -8 3 47 8
8 8 -3 82.49 11.6
8 8 -3 86.99 9.9
-8 -8 3 96.89 13
-8 -8 3 90.99 10.7
7 8 -3 232.98 16.9
7 8 -3 203.88 14.9
-7 -8 3 199.08 12.5
-7 -8 3 227.28 17.8
6 8 -3 168.38 15
6 8 -3 192.08 14.3
-6 -8 3 188.58 16.8
-6 -8 3 201.28 12
5 8 -3 4.9 7.7
5 8 -3 10.1 6.1
-5 -8 3 2.1 4.9
-5 -8 3 1 8.7
4 8 -3 316.37 18.9
4 8 -3 306.77 15.1
-4 -8 3 303.87 14.4
-4 -8 3 323.17 19.6
3 8 -3 43.3 9.7
3 8 -3 43.2 6
-3 -8 3 33.8 6.1
-3 -8 3 52.39 10.2
2 8 -3 63.39 10.2
2 8 -3 54.79 6.5
-2 -8 3 55.39 7.1
-2 -8 3 57.79 9.6
1 8 -3 0.5 8
-1 -8 3 19.5 8.2
-1 -8 3 10.3 5.4
0 8 -3 203.18 17.1
0 -8 3 195.48 15.4
0 -8 3 205.78 13.2
-1 8 -3 5.8 8.6
1 -8 3 3.4 7.4
1 -8 3 8.8 5.7
-2 8 -3 -10.1 8
2 -8 3 6.4 6.1
2 -8 3 1.4 7.2
-3 8 -3 24.4 9.7
3 -8 3 12.8 6.7
3 -8 3 13.6 8.2
4 -8 3 -5.2 7.9
4 -8 3 0 6.6
-5 8 -3 24.9 10
5 -8 3 15 9.8
-6 8 -3 4.6 6.8
-6 8 -3 -1.5 9.1
6 -8 3 3.6 9.7
-7 8 -3 21.2 8.3
7 -8 3 6.5 11.3
12 7 -3 27.7 12.2
-12 -7 3 58.09 13.9
11 7 -3 2.2 9.7
-11 -7 3 15.9 11
10 7 -3 18.5 9.8
-10 -7 3 4 9.4
-10 -7 3 23.2 10.4
9 7 -3 135.99 16.3
-9 -7 3 156.98 16.7
-9 -7 3 114.99 11.4
8 7 -3 -1.8 5.6
8 7 -3 -4.3 6.9
-8 -7 3 -1.2 5.4
-8 -7 3 3.7 8.6
7 7 -3 130.09 12.2
7 7 -3 126.29 13.8
-7 -7 3 116.99 10.5
-7 -7 3 124.19 14.9
6 7 -3 48.2 8.5
6 7 -3 45.6 8.2
-6 -7 3 48.9 6.5
-6 -7 3 54.29 10.1
5 7 -3 86.09 9.7
5 7 -3 87.29 10.3
-5 -7 3 88.09 10.7
-5 -7 3 105.19 9.4
4 7 -3 233.88 12.6
4 7 -3 198.78 15.6
-4 -7 3 213.88 11.3
-4 -7 3 214.18 16.1
3 7 -3 30.1 5.3
3 7 -3 29.7 8.3
-3 -7 3 30.6 5.4
-3 -7 3 12.6 8.2
2 7 -3 270.87 16.8
2 7 -3 289.67 12
-2 -7 3 266.87 12.9
-2 -7 3 311.37 17.8
1 7 -3 89.09 10.5
-1 -7 3 95.09 8.9
-1 -7 3 106.59 12.2
0 7 -3 -11.1 6.8
0 -7 3 5.1 4.7
0 -7 3 0.9 6.5
-1 7 -3 56.89 9.6
1 -7 3 52.39 7
1 -7 3 54.99 8.8
-2 7 -3 1.1 7.7
2 -7 3 12.2 7
2 -7 3 0.6 5.2
-3 7 -3 58.19 10.1
3 -7 3 45.1 9.2
3 -7 3 56.09 8.1
-4 7 -3 100.59 11.7
4 -7 3 93.79 10.1
4 -7 3 109.69 12.7
-5 7 -3 28.9 9
5 -7 3 12.4 8.7
-6 7 -3 78.29 11.2
-6 7 -3 62.09 9.3
6 -7 3 57.49 11.8
-7 7 -3 13.6 7.5
7 -7 3 11 10.5
-8 7 -3 6.5 8.4
8 -7 3 -1.6 10.9
12 6 -3 -8.6 9.5
-12 -6 3 15.4 11.2
11 6 -3 12.5 9.9
-11 -6 3 18.8 10.7
10 6 -3 115.19 14.2
-10 -6 3 144.99 17.8
-10 -6 3 96.09 10.1
9 6 -3 35.5 9.4
-9 -6 3 27.7 9.6
-9 -6 3 24.3 6.7
8 6 -3 75.49 10.7
8 6 -3 73.39 9.1
-8 -6 3 72.59 11.1
-8 -6 3 77.19 7.8
7 6 -3 57.89 9.3
7 6 -3 55.39 7.5
-7 -6 3 56.59 10.1
-7 -6 3 67.69 7.1
6 6 -3 322.37 15.7
6 6 -3 335.57 17.6
-6 -6 3 342.47 18.7
-6 -6 3 330.57 13.9
5 6 -3 128.89 11.2
5 6 -3 122.09 11.8
-5 -6 3 130.79 13.8
-5 -6 3 142.19 9.2
4 6 -3 37.6 6
4 6 -3 38.6 7.3
-4 -6 3 44.6 8
-4 -6 3 33.8 5
3 6 -3 687.73 25.1
3 6 -3 667.53 23.8
-3 -6 3 707.43 26.4
-3 -6 3 666.53 21.1
2 6 -3 126.59 7.8
2 6 -3 126.09 12.4
-2 -6 3 139.09 8.5
-2 -6 3 123.09 12.1
1 6 -3 110.49 5.9
-1 -6 3 116.69 11.5
-1 -6 3 103.19 8.1
0 6 -3 158.58 12.8
0 -6 3 156.58 9.5
0 -6 3 144.29 12.4
1 -6 3 0.5 4.2
1 -6 3 -0.6 5.6
-2 6 -3 88.59 10.3
2 -6 3 87.19 9.4
2 -6 3 94.69 11.7
-3 6 -3 81.29 10.1
3 -6 3 62.49 7.7
3 -6 3 64.89 9.2
-4 6 -3 24.5 8.3
4 -6 3 38.9 8.6
4 -6 3 27 6.7
-5 6 -3 267.87 17
5 -6 3 305.17 19.4
-6 6 -3 1.9 5.5
-6 6 -3 1.4 7.1
6 -6 3 11.1 8.3
-7 6 -3 -1.2 6.1
7 -6 3 6.5 8.7
-8 6 -3 20.1 8.4
8 -6 3 18.4 11.5
-9 6 -3 28.8 10
9 -6 3 12.7 11.7
12 5 -3 34.9 12.1
-12 -5 3 50.09 13
11 5 -3 -0.5 8.8
-11 -5 3 21.1 10.2
10 5 -3 88.79 12.8
-10 -5 3 92.19 12.6
-10 -5 3 80.19 9.1
9 5 -3 109.49 12.9
-9 -5 3 86.59 12.1
-9 -5 3 92.79 8.8
8 5 -3 36.1 8.5
8 5 -3 31 5.3
-8 -5 3 37.8 6.5
-8 -5 3 41.3 9.4
7 5 -3 198.28 15.1
-7 -5 3 213.08 11.4
-7 -5 3 213.28 15.7
6 5 -3 74.79 7.4
6 5 -3 85.39 10.5
-6 -5 3 79.89 10
-6 -5 3 74.59 8
5 5 -3 -0.2 4.7
5 5 -3 0.3 4.8
-5 -5 3 3.6 3.7
-5 -5 3 -2.2 5.9
4 5 -3 194.48 11.4
4 5 -3 190.88 12
-4 -5 3 205.48 13.4
-4 -5 3 199.48 9.2
3 5 -3 66.59 7.7
3 5 -3 62.29 7.3
-3 -5 3 75.69 6.1
-3 -5 3 56.39 8
2 5 -3 990.3 31
2 5 -3 941.91 30.1
-2 -5 3 941.21 27.1
-2 -5 3 920.81 32.2
1 5 -3 37.3 4.5
1 5 -3 40.3 7.4
-1 -5 3 40.2 4.7
-1 -5 3 46.9 7.3
0 5 -3 14.8 6.3
0 -5 3 16.5 4.1
0 -5 3 27.2 6.4
-1 5 -3 292.17 15.1
1 -5 3 302.37 15.3
1 -5 3 287.47 12.4
-2 5 -3 14.4 6.5
2 -5 3 17.2 6
2 -5 3 3.6 4.3
-3 5 -3 243.18 14.2
3 -5 3 240.08 12.6
3 -5 3 229.58 14.6
-4 5 -3 567.34 22.5
4 -5 3 573.84 24.7
4 -5 3 564.54 21.2
-5 5 -3 93.09 10.2
-5 5 -3 89.49 9.8
5 -5 3 94.69 11.5
-6 5 -3 172.08 12.7
-6 5 -3 175.78 13.4
6 -5 3 181.28 15.8
-7 5 -3 19.7 7.3
7 -5 3 11.1 8.2
-8 5 -3 8.8 7.3
8 -5 3 -0.7 8.8
-9 5 -3 22.5 9.6
9 -5 3 2.9 10.5
12 4 -3 4.8 10.6
-12 -4 3 19.6 11
11 4 -3 33.9 10.7
-11 -4 3 48.7 11.3
10 4 -3 14.6 8.7
-10 -4 3 19.7 8.8
-10 -4 3 9.3 6.8
9 4 -3 22.4 8.1
-9 -4 3 12.9 5.9
-9 -4 3 12.5 7.7
8 4 -3 77.79 10.9
-8 -4 3 70.59 7.4
-8 -4 3 80.79 10.6
7 4 -3 21.2 7.3
-7 -4 3 16.8 7.1
-7 -4 3 15.1 5
6 4 -3 82.59 7.9
6 4 -3 96.79 10.4
-6 -4 3 84.29 11.2
-6 -4 3 98.99 8.1
5 4 -3 49 6.9
5 4 -3 50.89 6
-5 -4 3 48.8 7.6
-5 -4 3 54.99 6.3
4 4 -3 272.37 13.3
4 4 -3 276.47 12.7
-4 -4 3 256.97 10.1
-4 -4 3 261.47 14.3
3 4 -3 184.18 10
3 4 -3 180.98 11.2
-3 -4 3 201.48 8.2
-3 -4 3 177.48 12.2
2 4 -3 72.49 6.7
2 4 -3 103.29 10.8
-2 -4 3 89.59 11.4
-2 -4 3 65.29 5.9
1 4 -3 368.36 17
1 4 -3 381.76 13.4
-1 -4 3 397.46 16.9
-1 -4 3 377.96 12.8
0 4 -3 -1.9 5.9
0 -4 3 3.9 3.2
0 -4 3 8.3 5.4
-1 4 -3 685.03 23.9
1 -4 3 710.53 25.2
1 -4 3 685.93 21.2
-2 4 -3 710.33 24.4
2 -4 3 710.83 22.5
2 -4 3 730.83 26.1
-3 4 -3 160.98 11.4
3 -4 3 146.29 9.7
3 -4 3 161.38 11.7
-4 4 -3 52.49 7.4
4 -4 3 57.09 4.8
4 -4 3 59.39 8.5
4 -4 3 53.69 6.7
-5 4 -3 201.58 13
-5 4 -3 170.08 11.3
5 -4 3 183.48 14.4
5 -4 3 187.98 9.2
-6 4 -3 231.38 13.6
-6 4 -3 228.78 13.8
6 -4 3 229.88 16.5
-7 4 -3 7.6 6.1
-7 4 -3 7.9 6.1
7 -4 3 12.1 7.6
-8 4 -3 16.8 7.5
8 -4 3 2.1 8.1
-9 4 -3 35.7 9.4
9 -4 3 29.4 10.9
-10 4 -3 175.28 18.3
10 -4 3 121.39 16.8
12 3 -3 34.1 12.2
-12 -3 3 34.8 11.7
11 3 -3 9.8 9.5
-11 -3 3 14.5 9.7
10 3 -3 63.79 11.3
-10 -3 3 79.19 11.9
-10 -3 3 74.39 9
9 3 -3 44.1 9.3
-9 -3 3 40.8 9.1
-9 -3 3 31.8 6.7
8 3 -3 204.08 15.5
-8 -3 3 188.28 15.3
-8 -3 3 208.28 11.9
7 3 -3 347.47 18.7
-7 -3 3 355.96 18.5
-7 -3 3 349.17 14
6 3 -3 13.9 5.9
6 3 -3 11.6 3.8
-6 -3 3 10.2 5.9
-6 -3 3 14.1 4.3
5 3 -3 213.18 10
5 3 -3 226.68 12.7
-5 -3 3 212.68 9.3
-5 -3 3 213.48 13
4 3 -3 532.35 17.6
4 3 -3 487.95 19.5
-4 -3 3 519.55 20.2
-4 -3 3 505.45 15.5
3 3 -3 63.29 7.2
3 3 -3 72.39 7.8
-3 -3 3 53.69 6.8
-3 -3 3 69.09 5.2
2 3 -3 44.2 6
2 3 -3 75.29 8.7
-2 -3 3 53.09 6.5
-2 -3 3 50.69 4.5
1 3 -3 23.5 3.4
-1 -3 3 24.5 5.8
-1 -3 3 25.4 3
0 3 -3 30.7 3
0 -3 3 29.1 3.7
0 -3 3 38.9 6.2
-1 3 -3 1094.69 31.3
1 -3 3 981.9 28.6
1 -3 3 984.4 33.2
-2 3 -3 53.29 6.9
2 -3 3 41.9 5
2 -3 3 46.4 6.4
-3 3 -3 147.39 10.2
3 -3 3 158.48 9
3 -3 3 149.39 10.6
3 -3 3 148.29 6.2
-4 3 -3 224.28 11.1
-4 3 -3 223.48 12
4 -3 3 217.38 9.2
4 -3 3 241.38 13.7
-5 3 -3 161.98 10.3
-5 3 -3 147.09 10.7
5 -3 3 149.99 8.5
5 -3 3 163.28 12.9
-6 3 -3 86.89 10.1
-6 3 -3 103.09 10.1
6 -3 3 106.19 12.4
6 -3 3 94.89 8.4
-7 3 -3 0.4 5.8
-7 3 -3 -4 4.9
7 -3 3 -3.3 4.2
7 -3 3 -1.9 6.3
-8 3 -3 92.59 10.8
8 -3 3 89.29 10.3
8 -3 3 87.29 12.6
-9 3 -3 86.19 11
9 -3 3 72.89 12.3
-10 3 -3 14.4 8.7
10 -3 3 -1 9
-11 3 -3 55.29 11.6
11 -3 3 45.4 12.7
12 2 -3 4.3 10.3
-12 -2 3 17 10.9
11 2 -3 146.39 17
-11 -2 3 111.19 14.9
10 2 -3 -2.8 7.6
-10 -2 3 0.9 6.4
-10 -2 3 2.3 7.6
9 2 -3 51.59 10
-9 -2 3 38.9 7
-9 -2 3 41.7 9.4
8 2 -3 1.9 6.3
-8 -2 3 7.6 6.8
-8 -2 3 10.2 5.3
7 2 -3 92.99 11.9
-7 -2 3 85.59 10
-7 -2 3 88.39 9.1
6 2 -3 322.97 16.5
-6 -2 3 296.57 15.9
-6 -2 3 307.57 12.1
5 2 -3 27.5 5.9
-5 -2 3 27.1 3.9
-5 -2 3 25.6 5.8
4 2 -3 531.25 21
4 2 -3 573.64 18.1
-4 -2 3 565.54 16.5
-4 -2 3 581.44 21.4
3 2 -3 2046.7 56.39
3 2 -3 1972.6 61.59
-3 -2 3 2016.2 61.39
-3 -2 3 2060.89 52.29
2 2 -3 53.49 6
-2 -2 3 38.4 6
-2 -2 3 53.49 3.6
1 2 -3 245.98 10.5
1 2 -3 233.78 9.5
-1 -2 3 221.38 11.1
-1 -2 3 236.78 7.4
0 2 -3 53.99 4.4
0 -2 3 64.09 7
0 -2 3 59.79 4.1
-1 2 -3 634.04 19.5
1 -2 3 590.34 20.6
1 -2 3 548.75 18
1 -2 3 568.64 17.3
-2 2 -3 1957.5 55.59
2 -2 3 1980.2 52.79
2 -2 3 1980.1 60.19
2 -2 3 2035.1 57.99
-3 2 -3 2.9 3.4
3 -2 3 6.8 4.3
3 -2 3 3.3 2.6
-4 2 -3 145.89 8.6
-4 2 -3 142.39 9.1
4 -2 3 147.99 7.8
4 -2 3 146.59 10.7
-5 2 -3 375.46 15.1
5 -2 3 371.76 17.8
5 -2 3 382.16 14.8
-6 2 -3 54.49 6
-6 2 -3 37.8 6.5
6 -2 3 47.7 6
6 -2 3 38.2 7.7
-7 2 -3 9.6 6.2
7 -2 3 1.5 4.5
7 -2 3 3.4 6.4
-8 2 -3 -2.8 5.9
8 -2 3 1.7 5.2
8 -2 3 -0.8 6.8
-9 2 -3 23.5 7.9
9 -2 3 31.3 9.3
9 -2 3 25.5 6.9
-10 2 -3 26.4 8.9
10 -2 3 21.7 10.1
-11 2 -3 32 10.7
11 -2 3 18.7 10.4
12 1 -3 15.6 10.8
-12 -1 3 20.1 11.1
11 1 -3 41.6 11.3
-11 -1 3 52.69 11.4
10 1 -3 66.59 11.9
-10 -1 3 88.49 12.3
-10 -1 3 106.19 12.2
9 1 -3 15.5 8
-9 -1 3 17.9 6.1
-9 -1 3 18.5 7.8
8 1 -3 133.39 14.2
-8 -1 3 174.08 11.3
-8 -1 3 144.09 13.9
7 1 -3 115.89 11.8
-7 -1 3 108.99 12.2
-7 -1 3 123.09 9.2
6 1 -3 85.89 6
6 1 -3 74.29 8.6
-6 -1 3 61.89 8
-6 -1 3 68.69 7
5 1 -3 742.23 27
5 1 -3 743.03 22.4
-5 -1 3 714.93 26.6
-5 -1 3 751.02 21.6
4 1 -3 491.85 16
4 1 -3 487.85 19.2
-4 -1 3 475.35 14.8
-4 -1 3 492.95 19.3
3 1 -3 25.1 5
3 1 -3 27.5 4
-3 -1 3 25.1 2.8
-3 -1 3 24.3 5.1
2 1 -3 750.82 24.9
2 1 -3 722.03 22.6
-2 -1 3 774.82 24.9
-2 -1 3 761.22 19.6
1 1 -3 121.49 6.7
-1 -1 3 117.09 7.6
0 1 -3 618.04 20.3
0 1 -3 729.03 19.8
0 -1 3 609.84 21.3
0 -1 3 624.34 17.2
-1 1 -3 -0.6 2
1 -1 3 9.6 3.5
1 -1 3 4.9 2.4
-2 1 -3 363.06 12.3
2 -1 3 385.96 13.4
2 -1 3 401.26 14.8
-3 1 -3 1105.69 31.9
-3 1 -3 1083.09 30.9
3 -1 3 1103.29 35.3
3 -1 3 1108.49 34
-4 1 -3 427.36 14.8
-4 1 -3 429.26 15.3
4 -1 3 426.16 15.9
4 -1 3 442.66 17.7
-5 1 -3 476.55 16
-5 1 -3 470.25 17.2
5 -1 3 482.15 20
5 -1 3 488.85 18.1
-6 1 -3 135.39 10.2
6 -1 3 132.99 11.6
6 -1 3 127.19 9.9
-7 1 -3 9 5.8
7 -1 3 12 5.6
7 -1 3 5.9 6.5
-8 1 -3 65.99 9
8 -1 3 62.39 8.2
8 -1 3 71.09 10.3
-9 1 -3 28.4 8
9 -1 3 26.4 7.1
9 -1 3 28 8.5
-10 1 -3 62.99 10.3
10 -1 3 59.59 9.5
10 -1 3 61.29 11.8
-11 1 -3 18.1 9.3
11 -1 3 10 7.8
11 -1 3 12.8 9.5
-12 1 -3 11.2 10.5
12 -1 3 16 10.9
11 0 -3 32.5 11.2
-11 0 3 46.3 11.5
10 0 -3 7.3 8
-10 0 3 14.1 6.8
-10 0 3 14.9 8.6
9 0 -3 23.7 8.4
-9 0 3 21.3 8
-9 0 3 36.6 7.1
8 0 -3 -4.7 6.3
-8 0 3 7.5 5.1
7 0 -3 66.19 9.6
-7 0 3 81.49 8.3
6 0 -3 225.08 14.4
6 0 -3 240.18 10
-6 0 3 220.48 10.5
5 0 -3 38.4 4.2
5 0 -3 27.4 5.8
-5 0 3 27.7 4
4 0 -3 6.5 2.8
4 0 -3 2.5 4.2
-4 0 3 1.3 4.3
-4 0 3 3.1 2.7
3 0 -3 808.42 27.2
3 0 -3 764.82 23.7
-3 0 3 845.62 27.2
-3 0 3 794.92 21.9
2 0 -3 1885.31 57.39
2 0 -3 1887.61 52.49
-2 0 3 1891.41 56.79
-2 0 3 1933.11 48.6
1 0 -3 155.08 7.8
-1 0 3 154.18 7.8
0 0 -3 67.79 5.1
0 0 -3 65.29 2.9
0 0 3 44.5 5.8
-1 0 -3 2579.04 71.49
-1 0 -3 2938.41 75.99
1 0 3 2804.32 81.79
1 0 3 2888.51 81.39
-2 0 -3 3093.99 82.79
-2 0 -3 3082.89 78.79
2 0 3 3021.2 89.39
2 0 3 3050.99 89.19
-3 0 -3 1209.38 33.6
-3 0 -3 1226.68 34.4
3 0 3 1229.08 37.8
3 0 3 1220.68 38
-4 0 -3 641.44 19.7
4 0 3 615.34 22.3
4 0 3 617.64 21.7
-5 0 -3 112.19 8
5 0 3 110.59 9.1
5 0 3 113.39 9.2
-6 0 -3 122.19 9.8
6 0 3 120.89 10.7
6 0 3 129.09 9.9
-7 0 -3 216.78 13.2
7 0 3 236.38 14
7 0 3 244.38 15.3
-8 0 -3 26.8 7
8 0 3 23.9 7.8
8 0 3 17.9 6.7
-9 0 -3 94.19 10.2
9 0 3 85.09 11.6
9 0 3 91.69 11.6
-10 0 -3 87.29 11.1
10 0 3 107.49 13.8
10 0 3 104.49 13.7
-11 0 -3 12.9 9.3
11 0 3 2.6 7.6
11 0 3 8.2 9.2
-12 0 -3 30.8 11.1
12 0 3 18.6 9.5
12 0 3 18.9 11.2
11 -1 -3 20.6 10.4
-11 1 3 33.9 11.5
10 -1 -3 54.69 11.5
-10 1 3 60.19 11.5
-10 1 3 59.79 9.2
9 -1 -3 27.1 8.9
9 -1 -3 27.1 10
-9 1 3 19 6.4
8 -1 -3 189.08 15.4
8 -1 -3 200.08 17
-8 1 3 191.98 12.3
7 -1 -3 68.99 9.4
7 -1 -3 66.79 10.3
-7 1 3 75.49 8.7
6 -1 -3 10 6.3
6 -1 -3 14.7 6
-6 1 3 12.7 4.3
5 -1 -3 117.99 10.3
5 -1 -3 141.89 11.2
5 -1 -3 125.59 7.8
-5 1 3 118.49 7.2
4 -1 -3 121.19 7.2
4 -1 -3 135.99 9.9
4 -1 -3 124.49 9.7
-4 1 3 124.19 6.6
3 -1 -3 1104.49 32.3
3 -1 -3 1117.59 36.4
3 -1 -3 1096.09 35.9
-3 1 3 1136.49 30.2
2 -1 -3 205.08 8.4
2 -1 -3 202.48 7
2 -1 -3 192.78 10.2
-2 1 3 199.38 9.8
1 -1 -3 172.78 9.2
1 -1 -3 235.68 8
1 -1 -3 191.38 6.4
-1 1 3 207.78 8.9
0 -1 -3 718.43 19.6
0 -1 -3 718.13 23.8
0 -1 -3 827.82 21.8
0 1 3 720.83 22.8
-1 -1 -3 1497.55 36.5
-1 -1 -3 1315.97 34.2
1 1 3 1146.99 38.6
1 1 3 1275.77 39.6
-2 -1 -3 4645.14 117.79
-2 -1 -3 4714.03 124.59
2 1 3 4739.43 132.79
2 1 3 4395.46 135.49
-3 -1 -3 62.69 4.6
-3 -1 -3 59.69 5.9
3 1 3 76.59 8
3 1 3 69.69 6.2
-4 -1 -3 -1.5 3.6
4 1 3 2.1 4.5
4 1 3 3.6 3.7
-5 -1 -3 850.81 26.4
5 1 3 870.11 29.8
5 1 3 924.31 30.2
-6 -1 -3 34.7 5.6
6 1 3 33.4 6.2
6 1 3 29 6.1
-7 -1 -3 288.57 14.3
7 1 3 289.07 15.9
7 1 3 281.57 15.7
-8 -1 -3 304.27 16.2
8 1 3 327.77 18.1
8 1 3 326.37 17.7
-9 -1 -3 91.99 10.4
9 1 3 105.99 13.4
9 1 3 97.99 13
-10 -1 -3 113.89 12.1
10 1 3 109.09 14
10 1 3 113.19 14.6
-11 -1 -3 -0.1 8.2
11 1 3 -5.7 7.5
11 1 3 4.2 8
-12 -1 -3 2.6 9.7
12 1 3 1.8 9.1
12 1 3 1.3 9.3
11 -2 -3 28.8 11.2
-11 2 3 54.19 12.9
10 -2 -3 28.4 12.2
10 -2 -3 41.7 11.1
-10 2 3 44.9 9
9 -2 -3 137.89 16.5
9 -2 -3 127.49 15.8
-9 2 3 150.98 13
8 -2 -3 2.9 7.8
8 -2 -3 3.7 6.8
-8 2 3 3.1 5.4
7 -2 -3 57.09 10.2
7 -2 -3 68.89 7.1
7 -2 -3 78.39 10.2
-7 2 3 84.19 9.5
6 -2 -3 212.88 11
6 -2 -3 206.18 14.6
6 -2 -3 223.08 15.2
-6 2 3 195.08 11.1
5 -2 -3 28.4 5
5 -2 -3 19.3 6.2
5 -2 -3 25.8 6.5
-5 2 3 23.5 4.4
4 -2 -3 208.48 12.2
4 -2 -3 205.48 11.7
4 -2 -3 210.18 9.9
-4 2 3 195.98 8.9
3 -2 -3 52.69 5.2
3 -2 -3 50.59 5
3 -2 -3 48.4 6
3 -2 -3 53.19 6.1
2 -2 -3 2679.83 80.39
2 -2 -3 2640.74 74.79
2 -2 -3 2787.42 70.59
2 -2 -3 2782.62 81.49
1 -2 -3 22 3.8
1 -2 -3 29.8 3.7
1 -2 -3 22.1 4.5
0 -2 -3 6.5 2.2
0 2 3 3.7 2.1
0 2 3 6.2 3.1
-1 -2 -3 67.39 4.3
1 2 3 52.89 6
1 2 3 72.99 3.9
-2 -2 -3 7708.53 209.18
-2 -2 -3 7841.62 200.28
2 2 3 7768.12 231.38
2 2 3 7794.82 224.18
-3 -2 -3 19.7 3.7
3 2 3 16.4 3.1
3 2 3 19.8 4.9
-4 -2 -3 158.48 8.9
4 2 3 145.69 8.3
4 2 3 169.38 11.1
-5 -2 -3 -3.1 4.2
5 2 3 6.5 5.2
5 2 3 1.5 3.7
-6 -2 -3 71.59 7.1
6 2 3 68.59 8.3
6 2 3 78.39 10
-7 -2 -3 21.5 6.1
7 2 3 23.9 6.1
7 2 3 12.3 6.2
-8 -2 -3 8.2 6.3
8 2 3 1.9 6.6
8 2 3 3.9 5.8
-9 -2 -3 102.49 10.6
9 2 3 113.89 13.5
9 2 3 101.59 12.7
-10 -2 -3 30.2 8.7
10 2 3 26.3 8.7
10 2 3 26.8 8.8
-11 -2 -3 2.2 8.5
11 2 3 3.1 8.2
11 2 3 1.5 8
-12 -2 -3 5.7 9.6
12 2 3 -1.8 8.4
12 2 3 -3 8.9
-13 -2 -3 2.9 11
13 2 3 -4.9 9.9
13 2 3 3.1 10.3
10 -3 -3 67.89 15
10 -3 -3 72.19 12.3
-10 3 3 56.69 10.1
9 -3 -3 20.6 10.9
9 -3 -3 23.5 9.2
-9 3 3 27.1 7.8
8 -3 -3 104.79 13.9
8 -3 -3 108.89 14.2
-8 3 3 120.99 12.3
7 -3 -3 4.1 7
7 -3 -3 2.5 6.2
-7 3 3 -3.7 4.6
6 -3 -3 66.29 9.1
6 -3 -3 63.59 7.3
6 -3 -3 54.69 9.8
-6 3 3 80.49 9.6
5 -3 -3 320.87 14.1
5 -3 -3 300.07 16.9
5 -3 -3 310.87 16.3
-5 3 3 315.57 13.5
4 -3 -3 0 4.3
4 -3 -3 1.1 3.6
4 -3 -3 0 4.6
3 -3 -3 1052.99 31.9
3 -3 -3 1052.59 34.8
3 -3 -3 1040.1 29.9
3 -3 -3 1042.3 34.6
2 -3 -3 -0.6 3.3
2 -3 -3 2 3.7
2 -3 -3 -1.7 3.3
2 -3 -3 0.3 2.7
1 -3 -3 19 3.1
1 -3 -3 19.7 3.6
1 -3 -3 16.2 4.1
1 -3 -3 17.6 4
0 -3 -3 1517.45 41
0 -3 -3 1602.84 43.9
0 -3 -3 1540.85 45.4
0 3 3 1529.25 47.3
-1 -3 -3 3.6 2.6
1 3 3 -4.9 3.5
-2 -3 -3 2189.78 57.89
-2 -3 -3 2200.68 60.79
2 3 3 2242.78 66.39
-3 -3 -3 329.27 12.2
3 3 3 327.47 15.7
3 3 3 322.07 11
-4 -3 -3 275.67 11.2
-4 -3 -3 274.47 9.8
4 3 3 266.37 10.7
4 3 3 286.67 13.9
-5 -3 -3 508.35 17.9
5 3 3 516.65 18.5
5 3 3 521.45 20.8
-6 -3 -3 13.6 5.2
6 3 3 17.3 6.2
6 3 3 14.1 4.6
-7 -3 -3 12.4 5.8
7 3 3 17.3 5.5
7 3 3 17.5 6.6
-8 -3 -3 392.66 17.6
8 3 3 360.86 19.7
8 3 3 345.47 17.7
-9 -3 -3 30 8.1
9 3 3 35.2 8.7
9 3 3 26.7 7.8
-10 -3 -3 96.09 11.3
10 3 3 113.49 14.8
10 3 3 91.39 11.9
-11 -3 -3 9.5 8.9
11 3 3 12.7 8.7
11 3 3 18.8 8.7
-12 -3 -3 2.2 9.7
12 3 3 -2.5 8.1
12 3 3 -4.9 9
-13 -3 -3 32.4 12.2
13 3 3 12.8 10.9
13 3 3 9.5 10.8
10 -4 -3 143.59 19.6
10 -4 -3 166.98 20
-10 4 3 189.38 17.1
9 -4 -3 28.5 9.6
9 -4 -3 22.7 11.7
-9 4 3 39.9 8.9
8 -4 -3 9 7.7
8 -4 -3 12.3 9.5
-8 4 3 10.4 6.3
7 -4 -3 86.09 12.2
7 -4 -3 82.49 10.7
-7 4 3 80.09 8.8
6 -4 -3 197.58 15.5
6 -4 -3 185.28 14.7
-6 4 3 168.28 11.6
5 -4 -3 0.8 6.3
5 -4 -3 6.7 6.4
5 -4 -3 5.4 5.4
4 -4 -3 58.59 8
4 -4 -3 63.29 7
4 -4 -3 63.49 7.7
4 -4 -3 55.39 8.1
3 -4 -3 -0.2 3.6
3 -4 -3 7.4 4.3
3 -4 -3 -2.4 4.3
3 -4 -3 3.4 4.1
2 -4 -3 504.45 19.1
2 -4 -3 507.55 18.2
2 -4 -3 492.25 16.8
2 -4 -3 505.25 18.7
1 -4 -3 452.25 16.2
1 -4 -3 455.65 14.9
1 -4 -3 442.76 16.6
0 -4 -3 172.68 8.8
0 -4 -3 139.09 6.9
0 -4 -3 146.59 7.5
0 4 3 134.29 9.3
-1 -4 -3 1025.3 30.6
-1 -4 -3 1010.3 28.6
1 4 3 1022.8 32.9
-2 -4 -3 251.17 9.9
-2 -4 -3 262.87 10.6
2 4 3 227.88 12.5
-3 -4 -3 1386.96 38.8
-3 -4 -3 1430.26 41.1
-3 -4 -3 1424.56 40.3
3 4 3 1412.46 45.1
-4 -4 -3 4.8 4.2
-4 -4 -3 0.5 3.1
4 4 3 3 2.7
4 4 3 4.6 5.7
-5 -4 -3 138.59 9
-5 -4 -3 136.69 6.8
5 4 3 134.89 11.2
5 4 3 145.99 7.9
-6 -4 -3 781.92 25.4
6 4 3 815.52 27.2
6 4 3 809.12 29.6
-7 -4 -3 377.16 16.2
7 4 3 355.66 16.2
7 4 3 380.16 18.6
-8 -4 -3 18.6 6.8
8 4 3 17.4 7.5
8 4 3 11.9 5.7
-9 -4 -3 267.37 16.2
9 4 3 222.38 16.8
9 4 3 221.38 15.3
-10 -4 -3 51.59 9.7
10 4 3 39.1 10.1
10 4 3 51.29 9.5
-11 -4 -3 8.7 8.9
11 4 3 16.2 9.3
11 4 3 10.7 7.9
-12 -4 -3 10.6 9.7
12 4 3 2.7 8.4
12 4 3 16.7 9.8
-13 -4 -3 -16.6 10.3
13 4 3 -1.3 10.4
13 4 3 -3 9.3
9 -5 -3 21.3 12.6
-9 5 3 18.5 9
8 -5 -3 38.2 10.2
8 -5 -3 53.89 12.5
-8 5 3 51.79 8.9
7 -5 -3 -4 7.2
7 -5 -3 1.4 8.6
-7 5 3 6.8 6.1
6 -5 -3 1.8 6.8
6 -5 -3 -4.3 7.1
-6 5 3 12.3 5.9
-6 5 3 3.2 5.2
5 -5 -3 18.4 6.9
5 -5 -3 16.2 7.3
5 -5 -3 19.2 6.6
4 -5 -3 188.38 11.9
4 -5 -3 193.88 13.5
4 -5 -3 185.78 12.4
4 -5 -3 165.08 13.3
3 -5 -3 352.26 17.3
3 -5 -3 380.86 15.6
3 -5 -3 370.86 17.1
2 -5 -3 105.29 8.6
2 -5 -3 102.99 9.2
2 -5 -3 99.59 8.4
2 -5 -3 106.49 9.4
1 -5 -3 281.57 13.4
1 -5 -3 287.77 12
1 -5 -3 283.97 11.7
-1 5 3 284.27 12.8
0 -5 -3 846.82 26.5
0 -5 -3 873.71 27.7
0 -5 -3 841.52 25.2
0 5 3 824.82 28.4
-1 -5 -3 55.09 6.6
-1 -5 -3 60.89 4.1
1 5 3 50.69 6.6
-2 -5 -3 243.58 11.8
-2 -5 -3 258.07 11.1
2 5 3 265.07 13.9
-3 -5 -3 16.6 4.2
-3 -5 -3 18 4.4
3 5 3 14.8 6.5
-4 -5 -3 5.1 2.6
-4 -5 -3 2.9 4.3
-4 -5 -3 5.4 3.6
4 5 3 10 6.5
-5 -5 -3 778.32 24.6
-5 -5 -3 813.62 25.3
5 5 3 779.62 28.8
-6 -5 -3 110.49 9.2
6 5 3 106.79 12.1
-7 -5 -3 30.6 6.6
7 5 3 39.9 6.1
7 5 3 47.4 8.4
-8 -5 -3 158.88 12.8
8 5 3 147.99 14.3
8 5 3 146.59 11.5
-9 -5 -3 204.48 14.9
9 5 3 200.48 17.2
9 5 3 191.58 13.9
-10 -5 -3 107.89 11.4
10 5 3 83.89 12.3
10 5 3 84.09 10.6
-11 -5 -3 1.5 8.4
11 5 3 -0.9 7.1
11 5 3 -3.4 8.4
-12 -5 -3 84.69 12.8
12 5 3 93.09 14.2
-13 -5 -3 86.49 14.3
-13 -5 -3 110.39 14.9
13 5 3 77.69 15.4
8 -6 -3 1.5 10.1
-8 6 3 12.2 7.8
7 -6 -3 69.29 11.7
7 -6 -3 65.29 12.3
-7 6 3 84.49 10.2
6 -6 -3 4.4 7.5
6 -6 -3 0.2 7.5
-6 6 3 15.2 6.8
-6 6 3 9.6 6
5 -6 -3 33.8 8.4
5 -6 -3 32.9 7.8
5 -6 -3 22.5 7.1
-5 6 3 39 7.8
4 -6 -3 162.18 12.4
4 -6 -3 175.58 13.6
4 -6 -3 160.78 13.4
-4 6 3 148.89 13.4
3 -6 -3 23.8 6.4
3 -6 -3 21 5.9
2 -6 -3 266.37 13.5
2 -6 -3 274.67 13.3
2 -6 -3 260.77 14.6
-2 6 3 270.57 13.1
1 -6 -3 220.08 11.1
1 -6 -3 216.48 12.4
1 -6 -3 201.18 10.5
-1 6 3 212.88 11.3
0 -6 -3 86.99 6.4
0 -6 -3 77.29 7.6
0 -6 -3 89.59 9.2
0 6 3 66.59 8.3
-1 -6 -3 78.99 7.8
-1 -6 -3 84.49 5.3
-1 -6 -3 92.59 9.2
1 6 3 90.49 9
-2 -6 -3 16.1 4.4
-2 -6 -3 18 5
2 6 3 12 6.2
-3 -6 -3 51.59 6.1
-3 -6 -3 42.8 5.6
3 6 3 52.29 7.7
-4 -6 -3 18.2 3.4
-4 -6 -3 20.8 4.9
4 6 3 28.8 7.2
-5 -6 -3 5.3 4.6
-5 -6 -3 3.6 3.1
5 6 3 4.6 4.2
5 6 3 7.7 6.3
-6 -6 -3 257.97 11.3
-6 -6 -3 238.38 12.9
6 6 3 251.47 16
-7 -6 -3 160.58 10.3
-7 -6 -3 170.08 12.5
7 6 3 165.68 14.8
7 6 3 159.78 9.4
-8 -6 -3 141.49 11
-8 -6 -3 141.79 13
8 6 3 134.59 14.2
-9 -6 -3 171.38 14.7
-9 -6 -3 179.48 13.4
9 6 3 182.08 16.7
-10 -6 -3 14.3 7.8
-10 -6 -3 12.2 7
10 6 3 4.5 8.4
-11 -6 -3 23.3 9.3
-11 -6 -3 30.8 8.7
11 6 3 11.8 9.3
-12 -6 -3 11.7 8.8
-12 -6 -3 -4.1 9.3
12 6 3 -4.5 9.1
-13 -6 -3 -26 9.6
-13 -6 -3 22.5 10.2
13 6 3 -7.8 9.8
8 -7 -3 9.8 11.7
-8 7 3 20.3 8.6
7 -7 -3 3.9 9.8
-7 7 3 18.2 7.6
6 -7 -3 64.89 11.7
-6 7 3 74.79 10.6
-6 7 3 72.89 9.7
5 -7 -3 15.1 7.5
5 -7 -3 20.8 8.3
-5 7 3 25.7 7.7
4 -7 -3 136.19 12.6
4 -7 -3 118.39 12.9
-4 7 3 128.09 13.3
-4 7 3 144.59 11.4
3 -7 -3 298.67 16.5
3 -7 -3 292.77 15.8
-3 7 3 297.47 17.4
-3 7 3 298.77 15.3
2 -7 -3 28.3 6.2
2 -7 -3 28.2 6.1
-2 7 3 16.9 7.4
-2 7 3 25 6
1 -7 -3 351.06 15.3
1 -7 -3 326.07 14.9
-1 7 3 347.67 15.7
0 -7 -3 58.99 6.6
0 -7 -3 71.39 8.4
0 7 3 62.79 7.3
-1 -7 -3 25.6 5.2
-1 -7 -3 31.8 3.9
1 7 3 17.9 6.2
-2 -7 -3 622.44 19.8
-2 -7 -3 632.84 21.4
2 7 3 652.43 24.5
-3 -7 -3 27.4 5.6
3 7 3 15.3 5.9
3 7 3 31 7.2
-4 -7 -3 64.39 6.2
-4 -7 -3 78.79 8.9
4 7 3 96.09 11.9
-5 -7 -3 275.37 13.6
-5 -7 -3 287.87 11.5
5 7 3 308.67 17
5 7 3 282.57 13.5
-6 -7 -3 12 5.9
-6 -7 -3 18.1 4.9
6 7 3 15.1 5.3
6 7 3 15.2 7.9
-7 -7 -3 206.08 11.5
-7 -7 -3 199.28 13.5
7 7 3 202.88 11.6
7 7 3 198.68 15.6
-8 -7 -3 77.09 9.8
-8 -7 -3 49.6 8.3
8 7 3 62.09 6.6
8 7 3 49.2 10.4
-9 -7 -3 110.49 11.8
-9 -7 -3 106.59 11
9 7 3 96.79 12.8
-10 -7 -3 34.4 9.2
-10 -7 -3 47.9 8.6
10 7 3 42.6 10.6
-11 -7 -3 12.1 7.4
-11 -7 -3 -11 8.1
11 7 3 12.5 9.8
-12 -7 -3 4 10
-12 -7 -3 31.1 9.5
12 7 3 0.1 10.1
-13 -7 -3 55.29 11.5
-13 -7 -3 21 11.8
13 7 3 33.3 12.4
7 -8 -3 39.6 12.7
-7 8 3 66.99 10.8
6 -8 -3 9.5 9.3
-6 8 3 15.8 8.8
5 -8 -3 84.69 11.2
5 -8 -3 113.29 15.2
-5 8 3 92.09 12
4 -8 -3 99.49 10.8
4 -8 -3 110.69 13.8
-4 8 3 120.59 14.2
3 -8 -3 59.09 8.6
3 -8 -3 52.99 8.3
-3 8 3 51.79 9.6
2 -8 -3 9.3 6.2
2 -8 -3 7.2 5.5
-2 8 3 13.2 5.9
-2 8 3 6.2 7.4
1 -8 -3 12.4 5.6
1 -8 -3 23.5 6.2
-1 8 3 19.5 6.5
-1 8 3 14.2 7.5
0 -8 -3 52.49 6
0 -8 -3 42.7 6.8
0 8 3 51.39 7.8
0 8 3 39.6 8.6
-1 -8 -3 157.68 11
-1 -8 -3 161.38 8.7
1 8 3 151.98 13.1
1 8 3 168.18 13.5
-2 -8 -3 209.18 12.2
-2 -8 -3 206.38 9.1
2 8 3 207.68 14
2 8 3 235.98 15
-3 -8 -3 757.12 25.6
3 8 3 786.52 29.3
3 8 3 764.32 27.6
-4 -8 -3 40.1 6.7
4 8 3 35.4 7.6
4 8 3 43.9 8.8
-5 -8 -3 112.29 10.8
-5 -8 -3 101.09 8.6
5 8 3 99.59 11.2
5 8 3 111.09 14.1
-6 -8 -3 53.49 7.5
-6 -8 -3 76.69 8.2
6 8 3 76.69 8.7
6 8 3 78.29 10.7
-7 -8 -3 17.3 5.8
-7 -8 -3 6.5 6.4
7 8 3 14.3 8.5
7 8 3 17.3 6.6
-8 -8 -3 343.47 17.8
-8 -8 -3 368.66 16.8
8 8 3 364.16 21
-9 -8 -3 46.1 9.1
-9 -8 -3 67.29 8.7
9 8 3 50.59 10.9
-10 -8 -3 34.3 9.2
-10 -8 -3 59.39 9.1
10 8 3 34.8 10.8
-11 -8 -3 178.08 16
-11 -8 -3 145.79 16.6
11 8 3 144.89 19.3
-12 -8 -3 56.69 12.1
12 8 3 41.4 12.4
-13 -8 -3 -5 10
13 8 3 -11.3 10.5
6 -9 -3 44 12.3
-6 9 3 38.7 11.1
5 -9 -3 27.5 9.9
5 -9 -3 34.7 10.3
-5 9 3 41 10.6
4 -9 -3 38.5 9.3
4 -9 -3 43.8 9.3
-4 9 3 46 10.4
3 -9 -3 33.4 8.3
3 -9 -3 24.4 7.6
-3 9 3 32.5 9.5
2 -9 -3 24.7 7.5
2 -9 -3 23 6.8
1 -9 -3 36 7.5
1 -9 -3 33.5 6.5
-1 9 3 38.8 7.3
-1 9 3 32.8 9
0 -9 -3 171.48 10.6
0 -9 -3 148.49 12.4
0 9 3 161.08 13.5
0 9 3 141.59 15.3
-1 -9 -3 416.56 16.3
-1 -9 -3 431.06 18.5
1 9 3 394.96 20.9
1 9 3 451.55 20.4
-2 -9 -3 421.86 18.2
-2 -9 -3 414.36 15.4
2 9 3 454.75 21.2
2 9 3 422.06 20.6
-3 -9 -3 0.1 5.2
-3 -9 -3 -5.6 3
3 9 3 -3 6.8
3 9 3 -2.8 7.8
-4 -9 -3 158.28 8.8
-4 -9 -3 166.08 12.4
4 9 3 199.98 16.5
-5 -9 -3 17.2 5.1
-5 -9 -3 34.1 7.2
5 9 3 28.9 9.5
5 9 3 28.6 8.1
-6 -9 -3 56.89 8.1
-6 -9 -3 59.49 7.2
6 9 3 60.29 9.3
6 9 3 72.19 11.1
-7 -9 -3 116.69 10.4
-7 -9 -3 122.59 12.6
7 9 3 96.69 10.5
7 9 3 127.09 15.1
-8 -9 -3 0.8 6.6
-8 -9 -3 7.6 6.1
8 9 3 9.4 8.8
8 9 3 9.2 6.5
-9 -9 -3 202.68 13.8
-9 -9 -3 156.98 14.6
9 9 3 167.88 18.6
-10 -9 -3 68.49 10.5
10 9 3 88.09 13.6
-11 -9 -3 29.8 8.6
-11 -9 -3 -11.7 8.2
11 9 3 2.2 9.7
-12 -9 -3 32.5 11
-12 -9 -3 62.99 10.8
12 9 3 37.9 12.7
-13 -9 -3 -1.2 10.7
-13 -9 -3 61.79 20.6
13 9 3 0 11.6
5 -10 -3 12.6 10.2
5 -10 -3 19.2 13.6
-5 10 3 60.49 12.4
4 -10 -3 1.8 8.4
4 -10 -3 8.5 8.3
-4 10 3 11.7 10
3 -10 -3 23.4 8.1
3 -10 -3 20.3 8.5
-3 10 3 38.8 10.8
2 -10 -3 3.7 7
2 -10 -3 11.6 6.3
-2 10 3 12.9 9.4
1 -10 -3 2.2 6.5
1 -10 -3 1.9 5.6
-1 10 3 2.8 8.9
0 -10 -3 247.98 15.3
0 10 3 222.08 18.2
-1 -10 -3 180.38 13.3
1 10 3 174.78 16.6
1 10 3 176.08 15
-2 -10 -3 68.29 9
2 10 3 75.29 10.5
2 10 3 89.49 12.1
-3 -10 -3 8.2 6
3 10 3 0.5 8.4
3 10 3 3.2 8.2
-4 -10 -3 4.8 6.1
4 10 3 7.9 9.2
4 10 3 9.3 8.2
-5 -10 -3 8.8 6.6
5 10 3 -2.9 8.6
5 10 3 -4 7.6
-6 -10 -3 14.9 7
6 10 3 16.8 9.4
-7 -10 -3 36.4 8.2
7 10 3 49.8 9.3
7 10 3 34 10.5
-8 -10 -3 242.08 16.2
8 10 3 234.48 20.1
8 10 3 258.77 16.1
-9 -10 -3 58.39 9.7
9 10 3 64.49 12.6
9 10 3 72.99 9.9
-10 -10 -3 34.6 9.6
10 10 3 39.3 12.3
-11 -10 -3 18.3 9.5
11 10 3 39.6 12.7
-12 -10 -3 -5 9.4
12 10 3 -14.1 10.7
13 10 3 36.5 13.8
4 -11 -3 11.3 9.6
-4 11 3 49.9 12.5
3 -11 -3 27.2 9.7
-3 11 3 32.4 11.9
2 -11 -3 20.1 8.6
-2 11 3 32.7 11.6
1 -11 -3 51.19 9.7
-1 11 3 59.79 12.2
0 -11 -3 22.7 8
0 11 3 25 10.3
-1 -11 -3 200.28 15.2
1 11 3 210.38 18.7
-2 -11 -3 14.7 7.3
2 11 3 13.1 9.3
-3 -11 -3 13.7 6.8
3 11 3 8.7 9.2
3 11 3 10.6 9.3
-4 -11 -3 74.49 9.8
4 11 3 81.99 12.1
4 11 3 81.49 12
-5 -11 -3 -10.5 6.1
5 11 3 3.3 8.7
5 11 3 -17.1 8.4
-6 -11 -3 3 6.8
6 11 3 -0.4 9.1
6 11 3 7.1 8.7
-7 -11 -3 161.08 15.2
7 11 3 183.58 18.5
7 11 3 178.78 16.3
-8 -11 -3 2.6 7.3
8 11 3 30.3 8.8
8 11 3 14.8 10.4
-9 -11 -3 20.3 8.8
9 11 3 35.7 9.2
9 11 3 24.1 11.3
-10 -11 -3 -1 8.4
10 11 3 3.4 11.2
-11 -11 -3 -6.5 8.6
11 11 3 -2.5 11.5
-12 -11 -3 -10.5 9.3
12 11 3 -1.1 12.6
-3 12 3 52.69 13.4
2 -12 -3 9.5 9.3
1 -12 -3 4.8 8.5
-1 12 3 31.9 12
0 -12 -3 100.89 12
0 12 3 108.99 15.4
-1 -12 -3 19.4 8.2
1 12 3 11.9 10.5
-2 -12 -3 61.59 9.6
2 12 3 95.99 14.1
-3 -12 -3 4.1 7.1
3 12 3 2.4 10
-4 -12 -3 4.3 7.1
4 12 3 6 9.8
-5 -12 -3 49.4 9.8
5 12 3 39.7 11
5 12 3 61.69 12.3
-6 -12 -3 5.2 7.9
6 12 3 -13.7 9.1
6 12 3 14 9.7
-7 -12 -3 67.99 10.6
7 12 3 72.69 13.3
7 12 3 95.69 13
-8 -12 -3 362.86 21
8 12 3 381.26 26.1
8 12 3 411.76 22.7
-9 -12 -3 -7.1 8
9 12 3 15.6 9.2
9 12 3 6.3 11.5
-10 -12 -3 7.6 8.8
10 12 3 -3.1 11.6
-11 -12 -3 12.1 9.8
11 12 3 13.7 13
12 12 3 -21.5 12
1 -13 -3 10.9 9.5
-1 13 3 22.2 12.7
0 -13 -3 -2.1 8.3
0 13 3 41.6 13.4
-1 -13 -3 107.29 13.1
1 13 3 79.19 15.1
-2 -13 -3 -0.2 7.9
2 13 3 11.2 11.5
-3 -13 -3 8.9 8.1
3 13 3 11 11.5
-4 -13 -3 26.6 9
4 13 3 30.6 12.3
-5 -13 -3 -10.3 7.2
5 13 3 18 11.1
-6 -13 -3 156.88 16.3
6 13 3 132.89 15.7
6 13 3 187.98 20.3
-7 -13 -3 13.2 8.8
7 13 3 19.4 10.7
7 13 3 7.6 10.8
-8 -13 -3 25.4 9.7
8 13 3 32.8 13.2
8 13 3 49.4 12.3
-9 -13 -3 50.69 11.2
9 13 3 65.19 14.8
9 13 3 80.39 13.3
-10 -13 -3 -13.9 8.8
10 13 3 -2.1 12.4
11 13 3 -19.4 11.9
-1 -14 -3 12.3 9.8
1 14 3 42.1 14
-2 -14 -3 10.1 9.3
2 14 3 16.2 12.8
-3 -14 -3 -5.3 8.3
3 14 3 19.6 12.4
-4 -14 -3 8.3 8.8
4 14 3 19.6 12.4
-5 -14 -3 96.59 13
5 14 3 113.79 16.5
-6 -14 -3 -4.9 8.2
6 14 3 21.2 12
-7 -14 -3 21.7 9.8
7 14 3 17.5 11.7
-8 -14 -3 14.8 9.6
8 14 3 9.6 12.2
8 14 3 36 12.5
-9 -14 -3 -12.7 8.6
9 14 3 9.3 11.5
9 14 3 -21.7 11.2
4 15 3 27.7 13.9
-5 -15 -3 7.5 9.4
5 15 3 14.9 13.4
-6 -15 -3 50.29 11.7
6 15 3 83.99 16.1
7 15 3 14.5 13.2
7 13 -4 -1.6 13.1
-6 -13 4 12 8.3
5 13 -4 5.4 13.5
-5 -13 4 15.7 8.5
-5 -13 4 -9.6 13.1
4 13 -4 12.2 14.4
-4 -13 4 -10.5 12.3
-4 -13 4 19.4 8.8
3 13 -4 -14.8 13.9
-3 -13 4 -20.3 10.7
-3 -13 4 8.6 8.5
2 13 -4 68.19 17.5
-2 -13 4 74.59 11.6
-2 -13 4 61.39 13.9
1 13 -4 36.8 16.3
-1 -13 4 15.4 9.2
-1 -13 4 0.5 11.1
-9 -12 4 -30.8 14.9
-8 -12 4 -9.2 14.4
-7 -12 4 2.7 7.2
-7 -12 4 -22.6 13
6 12 -4 50.19 13.9
-6 -12 4 60.89 9.9
-6 -12 4 31.2 14.5
5 12 -4 10.4 12
-5 -12 4 9.1 7.4
-5 -12 4 -16.1 11.7
4 12 -4 2.9 12.5
-4 -12 4 -20.6 10.9
-4 -12 4 -1.6 6.8
3 12 -4 108.49 16.9
-3 -12 4 95.29 15
-3 -12 4 116.09 12.4
2 12 -4 -10.3 12.4
-2 -12 4 -1.8 7.1
-2 -12 4 -13.7 9.9
1 12 -4 2.6 13.3
-1 -12 4 12.7 8.2
-1 -12 4 2 10.6
0 12 -4 -7.9 13
0 -12 4 -5.5 10
0 -12 4 6.5 7.9
-1 12 -4 45.5 15.6
1 -12 4 47.1 12.8
1 -12 4 37.6 10
-2 12 -4 -0.1 13.8
10 11 -4 19.7 11.4
-10 -11 4 -9.9 14.1
9 11 -4 3.5 9.8
-9 -11 4 0.8 13.8
8 11 -4 57.49 12.4
8 11 -4 51.09 11.2
-8 -11 4 38.8 14.7
7 11 -4 67.29 13
7 11 -4 74.39 12.3
-7 -11 4 50.19 14
-7 -11 4 53.99 8.8
6 11 -4 10.2 10.9
-6 -11 4 2.3 12.2
-6 -11 4 17.3 7.1
5 11 -4 79.89 13.4
-5 -11 4 46.2 13.8
-5 -11 4 73.09 9.6
4 11 -4 8 11.8
-4 -11 4 11.8 7
-4 -11 4 -11.3 10.3
-3 -11 4 21.4 11.5
-3 -11 4 41.8 8.5
2 11 -4 73.49 14.3
-2 -11 4 63.99 12.8
-2 -11 4 72.29 9.9
1 11 -4 -7.9 11.4
-1 -11 4 4.4 6.8
-1 -11 4 -5.5 9.5
0 11 -4 75.19 15.1
0 -11 4 92.39 11.1
0 -11 4 73.29 13.2
-1 11 -4 24.8 12.8
1 -11 4 21.8 8.3
1 -11 4 24.2 11.1
-2 11 -4 15.7 12.8
2 -11 4 4.2 10.1
2 -11 4 12.9 8.3
-3 11 -4 37 14
3 -11 4 31.2 9.9
3 -11 4 36.2 12.5
10 10 -4 5.8 10.5
-10 -10 4 10 12.9
9 10 -4 34.7 11.1
-9 -10 4 27.3 13.3
8 10 -4 60.89 11.5
8 10 -4 60.49 11.3
-8 -10 4 44.4 13.7
7 10 -4 23.9 10.2
7 10 -4 28.3 9.2
-7 -10 4 31.1 12.3
-7 -10 4 28.8 7.2
6 10 -4 45 11.3
6 10 -4 63.99 9.6
-6 -10 4 52.49 7.9
-6 -10 4 40.4 12.3
5 10 -4 -2.7 9
-5 -10 4 -10.9 10.5
-5 -10 4 -4 5.5
4 10 -4 80.19 13.2
-4 -10 4 66.29 8.7
-4 -10 4 56.19 12.8
3 10 -4 72.79 13.3
-3 -10 4 75.19 9.2
-3 -10 4 51.99 11.5
-2 -10 4 4.5 9.6
-2 -10 4 1.3 6.1
1 10 -4 75.19 13.3
-1 -10 4 82.29 9.6
-1 -10 4 62.39 11.7
0 10 -4 6.4 10.8
0 -10 4 8.1 6.8
0 -10 4 6.4 8.9
-1 10 -4 74.69 13.7
1 -10 4 89.79 10.7
1 -10 4 64.19 11.7
-2 10 -4 34.3 12.2
2 -10 4 35.3 10.5
2 -10 4 37.6 8.7
-3 10 -4 1.2 11.3
3 -10 4 -0.7 7
3 -10 4 3.8 10
-4 10 -4 27.4 12.7
4 -10 4 40.1 10.7
4 -10 4 31.8 12.1
-5 10 -4 -4.7 11.8
-5 10 -4 22.4 9.1
5 -10 4 11.7 12
11 9 -4 -2.1 10.9
-11 -9 4 6.1 12.6
10 9 -4 4 10.1
-10 -9 4 6.2 11.8
9 9 -4 15.3 9.6
-9 -9 4 19.5 11.6
8 9 -4 22.1 8.6
8 9 -4 23.3 9.4
-8 -9 4 28.7 7.3
-8 -9 4 27.3 11.5
7 9 -4 51.89 9.7
7 9 -4 47.3 10.2
-7 -9 4 60.19 12.8
-7 -9 4 44.1 7.2
6 9 -4 91.49 10.6
6 9 -4 86.29 11.7
-6 -9 4 83.59 10
-6 -9 4 98.39 13.5
5 9 -4 45.3 8
5 9 -4 42.4 10.1
-5 -9 4 47.3 7.1
-5 -9 4 45.6 11.4
4 9 -4 2 8.7
4 9 -4 2.7 5.1
-4 -9 4 -0.3 5.1
-4 -9 4 -5 10.1
3 9 -4 60.29 11.8
-3 -9 4 50.69 7.3
-3 -9 4 47.4 11.2
2 9 -4 37.3 11
-2 -9 4 39.2 7.4
-2 -9 4 38.2 10.4
1 9 -4 1.5 9.5
-1 -9 4 6.2 5.8
-1 -9 4 4 8.9
0 9 -4 540.85 26.9
0 -9 4 575.34 22.5
0 -9 4 553.04 26.2
-1 9 -4 116.09 14.2
1 -9 4 121.09 16.4
1 -9 4 129.19 12.6
2 -9 4 5.2 8.1
2 -9 4 7.4 6.8
-3 9 -4 33.2 11.4
3 -9 4 32.6 8.3
3 -9 4 31.9 10.3
-4 9 -4 34.4 11.8
4 -9 4 30.1 9
4 -9 4 32.6 11.2
-5 9 -4 43.8 12.3
-5 9 -4 65.09 10.2
5 -9 4 56.99 13.3
-6 9 -4 20.9 8.5
6 -9 4 18.8 11.9
11 8 -4 10.4 11
-11 -8 4 13.3 11.8
10 8 -4 2.5 9.9
-10 -8 4 15.8 11.2
9 8 -4 53.89 11.4
-9 -8 4 49.99 12.1
8 8 -4 1.9 6.8
8 8 -4 16.1 8.4
-8 -8 4 5.5 5.6
-8 -8 4 10 10.5
7 8 -4 333.47 20
7 8 -4 351.16 18.4
-7 -8 4 314.37 14.9
-7 -8 4 323.17 22.1
6 8 -4 68.19 9.4
6 8 -4 49.99 9.2
-6 -8 4 61.49 7.3
-6 -8 4 50.99 11.5
5 8 -4 77.29 9.1
5 8 -4 66.99 10.6
-5 -8 4 68.49 11.7
-5 -8 4 77.69 7.8
4 8 -4 11.8 5.7
4 8 -4 7.9 8.3
-4 -8 4 10.5 9.3
-4 -8 4 10.8 5.1
3 8 -4 49.8 10.6
3 8 -4 47.7 6.1
-3 -8 4 46.5 10.9
-3 -8 4 36.6 6.3
2 8 -4 30 10
-2 -8 4 24.4 9
-2 -8 4 11 5.2
1 8 -4 418.76 22.3
-1 -8 4 453.15 23.1
-1 -8 4 423.46 18
0 8 -4 11.1 9.2
0 -8 4 4.3 8.2
0 -8 4 5.5 5.7
-1 8 -4 108.09 12.9
1 -8 4 109.29 14
1 -8 4 105.69 11.5
-2 8 -4 73.39 11.9
2 -8 4 68.49 8.8
2 -8 4 70.99 10.8
-3 8 -4 12.8 9.4
3 -8 4 2.6 6
3 -8 4 -2.9 7.7
-4 8 -4 12.3 9.5
4 -8 4 13.9 9.4
4 -8 4 12.9 7.4
-5 8 -4 4.3 9.5
-5 8 -4 4.2 6.6
5 -8 4 -4.9 9
-6 8 -4 64.59 10.3
-6 8 -4 49.4 11.5
6 -8 4 73.29 14
-7 8 -4 55.29 10.7
7 -8 4 53.09 14
11 7 -4 10.5 10.8
-11 -7 4 40.8 12.6
10 7 -4 27 10.7
-10 -7 4 45.3 12
9 7 -4 3.9 8.4
-9 -7 4 15.1 9.8
8 7 -4 360.36 21.1
8 7 -4 342.77 17
-8 -7 4 337.07 22
-8 -7 4 330.87 15.2
7 7 -4 -2.6 6.6
7 7 -4 0.3 6.1
-7 -7 4 -0.5 9
-7 -7 4 -4 4.7
6 7 -4 119.99 13.2
6 7 -4 113.89 12.8
-6 -7 4 148.19 16.4
-6 -7 4 117.39 9.9
5 7 -4 23.2 6.8
5 7 -4 22.6 8.1
-5 -7 4 21.5 5.1
-5 -7 4 25.8 9.6
4 7 -4 73.09 9.6
-4 -7 4 73.29 11.2
-4 -7 4 76.19 8.2
3 7 -4 158.58 10
3 7 -4 146.09 14.6
-3 -7 4 147.29 16.1
-3 -7 4 143.49 9.5
2 7 -4 41.6 5
2 7 -4 48.7 9.6
-2 -7 4 41.4 6
-2 -7 4 58.49 10
1 7 -4 124.09 14.8
-1 -7 4 120.89 9.7
-1 -7 4 144.79 14.9
0 7 -4 520.25 23.6
0 -7 4 558.54 24.4
0 -7 4 533.35 19.8
-1 7 -4 58.09 10.5
1 -7 4 51.19 9.2
1 -7 4 51.29 7.2
-2 7 -4 47.3 10.2
2 -7 4 42.4 7.1
2 -7 4 34.2 8.7
-3 7 -4 55.19 10
3 -7 4 55.89 9.7
3 -7 4 55.79 8.2
-4 7 -4 1.2 8.1
4 -7 4 8 7.9
4 -7 4 -4.6 6.1
-5 7 -4 104.19 11.8
-5 7 -4 81.09 11.1
5 -7 4 72.49 12
-6 7 -4 9.6 6.6
-6 7 -4 3.5 8.2
6 -7 4 -0.2 9.1
-7 7 -4 15.8 8
7 -7 4 18.6 11
-8 7 -4 46.5 10.5
8 -7 4 57.59 14.3
12 6 -4 3.2 11.1
-12 -6 4 30.9 12.6
11 6 -4 -11.3 9.1
-11 -6 4 23.4 11.7
10 6 -4 41.8 11.2
-10 -6 4 46.5 11.9
9 6 -4 56.09 11
-9 -6 4 63.89 12.1
8 6 -4 14 5.6
8 6 -4 14.4 8.1
-8 -6 4 15.8 8.9
-8 -6 4 14.4 5.6
7 6 -4 148.09 14.3
7 6 -4 138.89 11.4
-7 -6 4 141.99 10.3
-7 -6 4 149.88 16.4
6 6 -4 30.5 6.7
6 6 -4 24.7 7.1
-6 -6 4 19.5 5.1
-6 -6 4 29.6 9
5 6 -4 27.9 6.7
5 6 -4 44.6 7.7
-5 -6 4 42.4 5.5
-5 -6 4 42.8 9.3
4 6 -4 101.69 10.3
-4 -6 4 117.49 14.3
-4 -6 4 102.19 8.1
3 6 -4 -3.7 6.3
3 6 -4 0 4.1
-3 -6 4 5.5 7.8
-3 -6 4 6 3.8
2 6 -4 1306.27 39.4
2 6 -4 1228.88 40.2
-2 -6 4 1239.58 42.6
-2 -6 4 1265.27 35.7
1 6 -4 191.68 8.3
1 6 -4 173.98 14.5
-1 -6 4 193.38 14.5
-1 -6 4 188.78 10.1
0 6 -4 42.7 8.6
0 -6 4 38.9 5.8
0 -6 4 48.9 8.6
-1 6 -4 119.09 13.7
1 -6 4 145.79 9.8
1 -6 4 133.49 13.3
-2 6 -4 57.69 9.6
2 -6 4 58.79 7.3
2 -6 4 54.79 8.9
-3 6 -4 41.9 8.9
3 -6 4 39.9 6.9
3 -6 4 41 8.5
-4 6 -4 148.29 14.7
4 -6 4 167.08 15.1
4 -6 4 182.68 13.2
-5 6 -4 62.29 10.1
-5 6 -4 64.49 8.4
5 -6 4 61.49 10.9
-6 6 -4 69.29 9.3
-6 6 -4 58.79 9.8
6 -6 4 46.8 10.7
-7 6 -4 36.1 8.4
7 -6 4 30.2 10.2
-8 6 -4 20.4 8.8
8 -6 4 37.1 12.3
-9 6 -4 30.2 10.6
9 -6 4 18.5 12.2
12 5 -4 12.1 11.4
-12 -5 4 32.4 12.5
11 5 -4 1.6 9.4
-11 -5 4 17 10.7
10 5 -4 48.8 11.1
-10 -5 4 59.69 11.9
9 5 -4 9.3 8.2
-9 -5 4 16.5 9
8 5 -4 354.36 15.2
8 5 -4 367.66 21
-8 -5 4 348.67 14.9
-8 -5 4 350.26 21.1
7 5 -4 87.79 10.7
7 5 -4 91.89 9.4
-7 -5 4 76.59 8.6
-7 -5 4 94.99 11.7
6 5 -4 7.7 5.3
6 5 -4 5.1 6.2
-6 -5 4 8.6 4.3
-6 -5 4 6.1 7.6
5 5 -4 96.69 10.5
5 5 -4 84.89 10.1
-5 -5 4 88.09 7.4
-5 -5 4 71.79 9.8
4 5 -4 7.4 4.8
4 5 -4 6.1 5.7
-4 -5 4 5.7 3.3
-4 -5 4 2.9 6.7
3 5 -4 188.28 10.6
3 5 -4 192.08 12.7
-3 -5 4 189.68 8.4
-3 -5 4 193.88 14.1
2 5 -4 28.2 4.4
-2 -5 4 29.7 4.1
-2 -5 4 30.4 7.8
1 5 -4 196.68 8.5
1 5 -4 180.68 13.5
-1 -5 4 198.78 9.2
-1 -5 4 178.58 13.8
0 5 -4 449.06 19.4
0 -5 4 467.65 20
0 -5 4 456.95 15.9
-1 5 -4 51.89 8.2
1 -5 4 54.79 5.8
1 -5 4 63.79 8.3
-2 5 -4 170.68 13.2
2 -5 4 174.48 10.5
2 -5 4 176.28 13.1
-3 5 -4 60.49 8.8
3 -5 4 80.69 9.2
3 -5 4 63.49 8.7
-4 5 -4 166.48 13.9
4 -5 4 157.78 12.2
4 -5 4 192.48 14.8
-5 5 -4 296.47 16.6
-5 5 -4 288.17 15.1
5 -5 4 291.97 18.6
-6 5 -4 1 5.3
-6 5 -4 -1.9 6.4
6 -5 4 -2.8 7.1
-7 5 -4 21 7.3
7 -5 4 6.6 8.3
-8 5 -4 46.8 9.5
8 -5 4 39.3 11.2
-9 5 -4 -3.6 8.3
9 -5 4 1.2 10
12 4 -4 19.9 11.4
-12 -4 4 28.7 12
11 4 -4 5.8 9.5
-11 -4 4 0.7 9.5
10 4 -4 44.8 10.8
-10 -4 4 56.79 11.2
9 4 -4 26.3 8.9
-9 -4 4 33.1 9.4
8 4 -4 -0.1 6.7
-8 -4 4 -4.5 4.8
-8 -4 4 4.9 7.6
7 4 -4 36.9 8.2
7 4 -4 44.2 6
-7 -4 4 45.9 5.8
-7 -4 4 24.1 8.1
6 4 -4 -1.6 5.6
-6 -4 4 3.1 6.7
-6 -4 4 1.7 3.9
5 4 -4 429.66 16.9
5 4 -4 446.36 19.5
-5 -4 4 440.96 14.5
-5 -4 4 449.16 20.1
4 4 -4 111.89 9.6
4 4 -4 107.59 9.6
-4 -4 4 121.69 6.5
-4 -4 4 111.09 11.5
3 4 -4 39.2 5.5
3 4 -4 41.2 6.5
-3 -4 4 37.3 7.3
-3 -4 4 36.4 3.7
2 4 -4 898.21 29.1
2 4 -4 903.31 29.1
-2 -4 4 859.41 31
-2 -4 4 907.81 25
1 4 -4 410.16 17
1 4 -4 401.66 14.5
-1 -4 4 420.66 18.2
-1 -4 4 415.76 13.4
0 4 -4 73.99 4.8
0 -4 4 79.09 10.3
0 -4 4 82.39 6.4
-1 4 -4 180.68 12.5
1 -4 4 177.58 9.1
1 -4 4 202.18 12.8
-2 4 -4 16.1 6.2
2 -4 4 7.5 5.5
2 -4 4 6.3 4
-3 4 -4 238.98 13.9
3 -4 4 245.48 12.1
3 -4 4 248.08 14.6
-4 4 -4 409.46 17.8
-4 4 -4 412.46 16.5
4 -4 4 407.66 19.7
-5 4 -4 79.99 8.8
-5 4 -4 73.19 8.1
5 -4 4 63.49 9.6
-6 4 -4 81.29 8.9
-6 4 -4 94.29 9.2
6 -4 4 83.89 11
-7 4 -4 82.29 9.2
-7 4 -4 115.49 12.1
7 -4 4 80.59 11.6
-8 4 -4 28.5 8
8 -4 4 13.1 8.3
-9 4 -4 14.7 8.8
9 -4 4 13.7 9.9
-10 4 -4 15.1 9.8
10 -4 4 9.3 10.6
12 3 -4 11.3 10.6
-12 -3 4 24.4 11.7
11 3 -4 11.3 10
-11 -3 4 28.5 10.5
10 3 -4 1.2 8.1
-10 -3 4 1.7 8.1
9 3 -4 8.3 7.6
-9 -3 4 -0.3 5.6
-9 -3 4 2.7 7.6
8 3 -4 285.97 18.1
-8 -3 4 293.27 13.3
-8 -3 4 269.27 18
7 3 -4 58.49 7.2
7 3 -4 66.79 9.6
-7 -3 4 53.19 9.1
-7 -3 4 55.99 6.1
6 3 -4 220.08 14.3
6 3 -4 238.68 11.3
-6 -3 4 236.68 15.2
-6 -3 4 239.68 10.3
5 3 -4 68.19 8.1
-5 -3 4 70.99 6.4
-5 -3 4 78.29 9.1
4 3 -4 182.08 11.3
-4 -3 4 186.98 7.5
-4 -3 4 173.08 12.4
3 3 -4 98.59 8.5
3 3 -4 95.89 8.9
-3 -3 4 102.19 5.2
-3 -3 4 118.19 10.6
2 3 -4 70.09 7
-2 -3 4 63.29 8.3
-2 -3 4 81.49 4.8
1 3 -4 31.8 6.1
1 3 -4 39.7 4.4
-1 -3 4 28.7 6.6
-1 -3 4 39.8 3.5
0 3 -4 77.59 5.6
0 -3 4 85.59 5.8
0 -3 4 110.99 10.9
-1 3 -4 -6.7 5.2
1 -3 4 -1 3
1 -3 4 3.9 5.3
1 -3 4 -2 2.4
-2 3 -4 197.88 11.5
2 -3 4 190.48 12
2 -3 4 182.78 9.4
-3 3 -4 9 5.2
3 -3 4 13.3 5.7
3 -3 4 8.5 2.3
-4 3 -4 271.87 12.5
-4 3 -4 292.37 13.4
4 -3 4 275.67 15.2
4 -3 4 265.07 10.6
-5 3 -4 73.29 8.8
5 -3 4 76.59 6.5
5 -3 4 82.29 10
-6 3 -4 295.37 15.1
-6 3 -4 313.17 14.8
6 -3 4 314.87 13.5
6 -3 4 298.17 18.2
-7 3 -4 116.89 10.8
-7 3 -4 126.79 11.8
7 -3 4 139.39 14.4
7 -3 4 141.99 9.7
-8 3 -4 182.28 14.8
8 -3 4 177.48 17.2
-9 3 -4 31.1 8.7
9 -3 4 30.8 10.2
-10 3 -4 86.79 12.1
10 -3 4 78.69 13.7
-11 3 -4 61.39 12.3
11 -3 4 40.8 12.6
11 2 -4 5.6 9.5
-11 -2 4 11.8 9.9
10 2 -4 17.6 9.3
-10 -2 4 19.6 9.1
9 2 -4 111.79 15
-9 -2 4 98.49 10.5
-9 -2 4 120.89 14.6
8 2 -4 69.49 10.4
-8 -2 4 78.09 10.6
-8 -2 4 70.19 7.2
7 2 -4 15.8 7.2
-7 -2 4 7.4 6.6
-7 -2 4 16.6 4.8
6 2 -4 72.59 6.9
6 2 -4 55.99 8.3
-6 -2 4 53.59 8.2
-6 -2 4 70.89 7.1
5 2 -4 627.64 20.2
5 2 -4 618.94 24.1
-5 -2 4 579.44 23.6
-5 -2 4 609.54 18
4 2 -4 8.9 3.9
4 2 -4 9.4 4.7
-4 -2 4 8.3 2.7
-4 -2 4 3 4.9
3 2 -4 41.4 5.8
3 2 -4 43.9 5.5
-3 -2 4 46.2 6.9
-3 -2 4 52.79 3.8
2 2 -4 1749.82 55.19
2 2 -4 1779.62 51.49
-2 -2 4 1880.41 55.59
-2 -2 4 1840.02 46.3
1 2 -4 7.9 3.4
-1 -2 4 13.6 5.6
-1 -2 4 5.8 2
0 2 -4 270.07 10.5
0 2 -4 261.77 12.3
0 -2 4 283.17 9
0 -2 4 246.18 13.1
-1 2 -4 367.76 13.9
1 -2 4 330.47 12.2
1 -2 4 342.07 11.5
1 -2 4 340.67 14.7
-2 2 -4 54.29 6.5
-2 2 -4 37.6 4.4
2 -2 4 53.59 6
2 -2 4 49 6.4
-3 2 -4 1088.39 31.8
-3 2 -4 1125.09 33.6
3 -2 4 1136.59 34.2
-4 2 -4 39.6 5.3
-4 2 -4 56.39 6.3
4 -2 4 45.5 6.6
4 -2 4 47.1 6
-5 2 -4 127.69 9.6
-5 2 -4 144.99 9.8
5 -2 4 119.89 11.6
5 -2 4 124.99 8.5
-6 2 -4 40 6.8
-6 2 -4 43.3 6
6 -2 4 44.9 5.8
6 -2 4 39.8 8.5
-7 2 -4 8.9 6.2
7 -2 4 12.9 5.3
7 -2 4 10.6 7
-8 2 -4 18.8 6.9
8 -2 4 19.2 6
8 -2 4 26.2 8.7
-9 2 -4 58.69 9.8
9 -2 4 56.59 8.4
9 -2 4 69.39 11.5
-10 2 -4 7.5 8.4
10 -2 4 -3.2 7.8
-11 2 -4 75.59 12.3
11 -2 4 69.29 13.3
11 1 -4 108.09 15.3
-11 -1 4 171.78 19.5
10 1 -4 2 8.3
-10 -1 4 12.3 8.6
9 1 -4 30.1 9.1
-9 -1 4 51.69 10.2
-9 -1 4 37.8 6.7
8 1 -4 239.48 17.1
-8 -1 4 220.98 16.5
-8 -1 4 230.78 12.1
7 1 -4 -4.8 6
-7 -1 4 8.4 6.7
-7 -1 4 -0.3 4.2
6 1 -4 52.09 6.4
6 1 -4 61.69 8.7
-6 -1 4 47.8 5.2
-6 -1 4 51.29 8.2
5 1 -4 79.79 9.5
5 1 -4 75.89 6.5
-5 -1 4 71.39 9.4
-5 -1 4 74.09 5.8
4 1 -4 321.97 12.2
-4 -1 4 286.27 14.5
-4 -1 4 294.27 9.8
3 1 -4 887.61 30.2
3 1 -4 903.31 27.3
-3 -1 4 895.41 23.6
-3 -1 4 904.81 30.4
2 1 -4 51.09 6.8
2 1 -4 69.49 6.9
-2 -1 4 47.2 6
1 1 -4 516.15 18.2
1 1 -4 536.55 17.5
-1 -1 4 506.75 18.8
0 1 -4 1.5 1.8
0 1 -4 1.1 3.3
-1 1 -4 237.28 10.4
-1 1 -4 207.28 7.9
1 -1 4 221.38 11.1
1 -1 4 207.78 9.3
-2 1 -4 24.7 3.6
-2 1 -4 42 5.3
2 -1 4 29.5 4.6
2 -1 4 40 5.5
-3 1 -4 52.49 6.2
-3 1 -4 60.59 7.3
3 -1 4 59.19 7.3
3 -1 4 65.49 8
-4 1 -4 1575.24 46
-4 1 -4 1658.13 45
4 -1 4 1636.84 51.29
4 -1 4 1633.14 49.7
-5 1 -4 119.09 9.1
-5 1 -4 124.19 8.1
5 -1 4 107.19 8.9
5 -1 4 109.59 10.5
-6 1 -4 100.89 9.8
6 -1 4 113.49 11.5
6 -1 4 108.19 9.5
-7 1 -4 142.29 11.8
7 -1 4 157.98 13.8
7 -1 4 148.89 11.4
-8 1 -4 48.5 8.3
8 -1 4 38 7.2
8 -1 4 44.1 9.1
-9 1 -4 158.28 14.6
9 -1 4 167.08 16
9 -1 4 151.88 13.2
-10 1 -4 1.6 7.8
10 -1 4 11.6 7.2
10 -1 4 16 8.5
-11 1 -4 10.7 9.1
11 -1 4 1.5 8.8
-12 1 -4 86.59 13.8
12 -1 4 51.59 13.2
11 0 -4 7.9 10.2
-11 0 4 32.4 11.2
10 0 -4 89.79 13.7
-10 0 4 98.39 13.8
9 0 -4 19.5 8.6
-9 0 4 27.3 6.5
-9 0 4 30.1 9.3
8 0 -4 32.2 8.5
-8 0 4 30.4 8.5
-8 0 4 31.5 6
7 0 -4 4.8 6.7
7 0 -4 15 4.6
-7 0 4 4.1 6.6
-7 0 4 1.8 4.4
6 0 -4 27.8 4.8
6 0 -4 16.1 6.4
-6 0 4 22.1 4.4
-6 0 4 23.6 6.9
5 0 -4 180.78 12
5 0 -4 189.48 9.1
-5 0 4 166.48 11.8
-5 0 4 179.18 8
4 0 -4 582.04 22.3
4 0 -4 581.74 18.8
-4 0 4 577.74 16.8
-4 0 4 576.04 22.1
3 0 -4 191.38 9.1
3 0 -4 189.58 10.9
-3 0 4 193.18 6.6
-3 0 4 169.18 10.5
2 0 -4 107.69 7.5
2 0 -4 114.29 8.9
-2 0 4 92.49 8.4
1 0 -4 476.15 15.9
1 0 -4 444.86 17.3
-1 0 4 478.55 16.9
0 0 -4 21.4 3.9
0 0 -4 14.8 2
0 0 4 18.2 4.2
-1 0 -4 264.07 8.7
1 0 4 275.77 11.5
1 0 4 277.17 11.1
-2 0 -4 3.8 3
2 0 4 -2.5 3.7
2 0 4 3.7 3.8
-3 0 -4 2509.85 68.39
-3 0 -4 2525.85 65.39
3 0 4 2470.15 74.09
3 0 4 2445.46 73.89
-4 0 -4 472.45 16.4
-4 0 -4 493.25 16
4 0 4 477.45 18.4
4 0 4 478.85 18.5
-5 0 -4 24.7 5.2
5 0 4 32.8 5.7
5 0 4 30.8 5.9
-6 0 -4 192.58 11.2
6 0 4 192.38 12.2
6 0 4 194.58 12.8
-7 0 -4 120.29 10.7
7 0 4 132.29 12.4
7 0 4 137.29 11.6
-8 0 -4 21.7 6.9
8 0 4 17.4 6.7
8 0 4 15.9 7.5
-9 0 -4 33.2 8.2
9 0 4 39.9 9.2
9 0 4 25.6 7.6
-10 0 -4 64.59 10.4
10 0 4 59.19 11.2
10 0 4 59.09 9.8
-11 0 -4 71.49 11.8
11 0 4 54.19 11.6
11 0 4 68.39 11
-12 0 -4 -3.4 9.6
12 0 4 6.2 9.9
12 0 4 -3.7 8.1
11 -1 -4 15 10.7
-11 1 4 32.9 11.3
10 -1 -4 33.7 10.7
-10 1 4 37.5 10.5
9 -1 -4 41.3 9.8
-9 1 4 42.1 7.1
-9 1 4 37.7 10.1
8 -1 -4 8.7 7.4
-8 1 4 19.8 5.6
-8 1 4 7.7 7.2
7 -1 -4 137.99 9.8
7 -1 -4 127.69 13.7
-7 1 4 138.89 13.8
-7 1 4 157.48 10.1
6 -1 -4 182.28 10.1
6 -1 -4 179.18 13.5
-6 1 4 166.88 13.6
-6 1 4 180.68 9.8
5 -1 -4 78.69 7.2
5 -1 -4 73.09 9.6
-5 1 4 75.69 8.6
-5 1 4 71.29 6.3
4 -1 -4 677.23 25.5
4 -1 -4 706.23 22.2
-4 1 4 682.93 20
-4 1 4 691.13 25.1
3 -1 -4 61.19 6
3 -1 -4 55.69 6.5
-3 1 4 46.6 4.1
-3 1 4 62.59 6.8
2 -1 -4 180.58 8.9
2 -1 -4 209.18 10.8
2 -1 -4 200.48 6.6
-2 1 4 171.98 10.2
1 -1 -4 390.26 13.2
1 -1 -4 369.66 14.9
1 -1 -4 375.66 10.4
-1 1 4 342.87 14.1
0 -1 -4 16.5 2
0 -1 -4 20.2 4.2
0 1 4 8.3 3.5
-1 -1 -4 -1.3 2.3
1 1 4 3 3.1
1 1 4 -1.8 3.1
-2 -1 -4 536.25 16.3
-2 -1 -4 571.94 17.5
2 1 4 568.44 18.4
2 1 4 547.15 19.3
-3 -1 -4 248.38 9.6
-3 -1 -4 232.08 9.9
3 1 4 242.38 10.5
3 1 4 228.48 12.1
-4 -1 -4 481.75 15.6
-4 -1 -4 467.15 16.5
4 1 4 516.95 18.4
4 1 4 503.25 19.2
-5 -1 -4 35.8 5.5
5 1 4 34.2 6.3
5 1 4 36.2 5.8
-6 -1 -4 325.87 14
6 1 4 318.57 15.7
6 1 4 323.47 15.4
-7 -1 -4 164.78 12
7 1 4 170.88 12.9
7 1 4 182.18 13.1
-8 -1 -4 13.7 6.9
8 1 4 9.8 6.7
8 1 4 17.3 6.9
-9 -1 -4 161.68 14.6
9 1 4 164.08 14.3
9 1 4 169.78 14.8
-10 -1 -4 84.79 11
10 1 4 75.49 10.6
10 1 4 56.99 10.4
-11 -1 -4 10 8.7
11 1 4 7.2 8.7
11 1 4 11.7 8.2
-12 -1 -4 97.39 14.1
12 1 4 68.79 12.4
12 1 4 63.19 13.1
10 -2 -4 15.4 9.8
-10 2 4 18.5 10.4
9 -2 -4 2.8 8.1
-9 2 4 11.2 6.1
-9 2 4 11.5 8.5
8 -2 -4 44.3 9.6
-8 2 4 52.79 7.4
7 -2 -4 58.29 10.5
7 -2 -4 47 9
7 -2 -4 55.59 6.8
-7 2 4 56.99 6.8
6 -2 -4 64.19 7.7
6 -2 -4 57.19 9.3
6 -2 -4 62.89 9.5
-6 2 4 75.19 8.3
5 -2 -4 176.88 10.9
5 -2 -4 180.68 13.5
5 -2 -4 173.08 13.1
-5 2 4 168.28 9.2
4 -2 -4 286.37 14.7
4 -2 -4 303.07 15
4 -2 -4 273.47 12.3
-4 2 4 290.57 10.8
3 -2 -4 1301.17 38.4
3 -2 -4 1299.47 35.4
3 -2 -4 1312.67 42.6
2 -2 -4 145.89 8.3
2 -2 -4 147.39 10.3
2 -2 -4 157.48 6.8
-2 2 4 158.98 9.4
1 -2 -4 270.87 11
1 -2 -4 275.47 8.9
1 -2 -4 256.37 12.4
-1 2 4 277.47 11.3
0 -2 -4 553.34 15.7
0 -2 -4 617.74 18
0 2 4 529.05 18.2
0 2 4 544.15 19.9
-1 -2 -4 13.3 2.7
1 2 4 13.1 4.2
1 2 4 13.6 3.2
-2 -2 -4 143.99 7.1
2 2 4 110.99 8.7
2 2 4 129.09 6.4
-3 -2 -4 1081.29 32.5
-3 -2 -4 1143.09 31.9
3 2 4 1215.68 35
3 2 4 1155.48 37.1
-4 -2 -4 175.98 9.7
-4 -2 -4 174.78 7.6
4 2 4 202.28 12.5
4 2 4 201.68 9.5
-5 -2 -4 120.99 8.9
5 2 4 109.39 10.8
5 2 4 118.79 8.3
-6 -2 -4 17.3 5.3
6 2 4 13.2 4.9
6 2 4 20.4 6.3
-7 -2 -4 354.46 16.3
7 2 4 377.16 17.4
7 2 4 378.86 18.5
-8 -2 -4 222.38 14.3
8 2 4 199.58 15.1
8 2 4 192.28 13.9
-9 -2 -4 21.6 7.9
9 2 4 22.6 8.1
9 2 4 18.7 7.3
-10 -2 -4 39.4 9.3
10 2 4 36.5 9.3
10 2 4 39.5 9.3
-11 -2 -4 24.2 9.8
11 2 4 25.7 9.4
11 2 4 36.1 10.2
-12 -2 -4 10.1 10.1
12 2 4 -5.6 8.8
12 2 4 8.3 9.3
-13 -2 -4 15.8 11.9
13 2 4 -0.7 10.1
13 2 4 2.6 10.3
10 -3 -4 15.6 10
-10 3 4 18.5 10.3
9 -3 -4 14.8 9.2
-9 3 4 22.9 7.2
8 -3 -4 -7.3 7
8 -3 -4 3.5 9
-8 3 4 9.1 5.7
7 -3 -4 54.39 10.5
7 -3 -4 44.9 9.1
7 -3 -4 42.8 7.1
-7 3 4 44 6.7
6 -3 -4 80.99 10.3
6 -3 -4 82.69 10.8
6 -3 -4 75.89 9.2
-6 3 4 76.29 7.5
5 -3 -4 10.7 6.4
5 -3 -4 8.8 5
5 -3 -4 14.8 6.5
-5 3 4 5.8 3.9
4 -3 -4 677.93 25.8
4 -3 -4 652.33 23
4 -3 -4 680.93 21.3
4 -3 -4 652.13 26.1
3 -3 -4 4.8 4.5
3 -3 -4 6.7 4.1
3 -3 -4 6.9 3.3
3 -3 -4 8.8 4.3
2 -3 -4 308.17 11.2
2 -3 -4 280.67 12.8
2 -3 -4 306.67 13.6
2 -3 -4 299.87 14.6
1 -3 -4 126.49 8.8
1 -3 -4 133.79 6.8
1 -3 -4 146.39 10.2
-1 3 4 136.89 7.9
0 3 4 0.4 3.7
0 3 4 1 2.5
-1 -3 -4 307.07 11.4
-1 -3 -4 281.97 10.4
1 3 4 303.27 13.6
1 3 4 298.27 10.2
-2 -3 -4 645.74 20.1
-2 -3 -4 650.13 19.2
2 3 4 651.93 23.2
-3 -3 -4 174.88 7.7
-3 -3 -4 163.88 9
3 3 4 146.89 6.9
3 3 4 182.38 11.5
-4 -3 -4 694.23 21.7
-4 -3 -4 681.53 21.1
4 3 4 724.13 26
4 3 4 704.73 22.6
-5 -3 -4 228.68 11.5
5 3 4 245.58 13.9
5 3 4 240.78 11
-6 -3 -4 471.85 17.6
6 3 4 460.15 20.2
6 3 4 458.35 18.1
-7 -3 -4 52.29 7.5
7 3 4 48.7 7
7 3 4 57.69 8.7
-8 -3 -4 8 6.7
8 3 4 17.1 7.7
8 3 4 16.5 6.1
-9 -3 -4 194.38 15.4
9 3 4 179.68 16.2
9 3 4 179.48 14.1
-10 -3 -4 -5 7.3
10 3 4 9.7 7.4
10 3 4 -3.3 7.7
-11 -3 -4 -4.9 8.5
11 3 4 -3.9 8.1
11 3 4 3.7 7.5
-12 -3 -4 4.7 10.2
12 3 4 -6.9 8.4
12 3 4 8.1 9.1
-13 -3 -4 -13.6 10.8
13 3 4 -2.4 9.5
13 3 4 -7.5 10.2
9 -4 -4 1.8 9.2
9 -4 -4 -12.6 10.6
-9 4 4 10.6 7.3
8 -4 -4 51.69 12.5
8 -4 -4 50.69 10.5
-8 4 4 70.09 9.2
7 -4 -4 49.8 10.8
7 -4 -4 51.79 9.9
-7 4 4 49.9 7.4
6 -4 -4 0.8 5.3
6 -4 -4 -6.8 6.7
6 -4 -4 5.9 6.9
-6 4 4 1.6 4.6
5 -4 -4 50.49 7.5
5 -4 -4 42.5 8.5
5 -4 -4 46.9 8.3
4 -4 -4 47.3 7.6
4 -4 -4 56.19 6.4
4 -4 -4 52.09 7
4 -4 -4 59.99 8.3
3 -4 -4 296.57 12.5
3 -4 -4 317.87 15.4
3 -4 -4 293.47 13.8
3 -4 -4 295.67 14.5
2 -4 -4 -3.5 3
2 -4 -4 2.4 4.4
2 -4 -4 0.4 3.6
2 -4 -4 1.5 4
1 -4 -4 14.1 4.7
1 -4 -4 13.3 3.5
1 -4 -4 12.4 3.7
0 -4 -4 456.05 16.8
0 -4 -4 461.25 15
0 4 4 461.65 17.9
-1 -4 -4 17.6 3.6
-1 -4 -4 24.3 4.2
-2 -4 -4 224.68 9.8
-2 -4 -4 222.78 10.1
2 4 4 205.78 12.5
-3 -4 -4 60.19 5.7
3 4 4 62.39 7.6
-4 -4 -4 1214.58 34.4
-4 -4 -4 1223.98 35.1
4 4 4 1161.38 40
4 4 4 1231.48 36.3
-5 -4 -4 337.47 13.9
5 4 4 350.66 13.2
5 4 4 350.16 16.9
-6 -4 -4 153.08 10.6
6 4 4 142.99 13
6 4 4 155.88 9
-7 -4 -4 276.17 14.3
7 4 4 267.47 16.7
7 4 4 266.67 13.5
-8 -4 -4 404.76 18.4
8 4 4 386.96 18.2
8 4 4 390.76 20.9
-9 -4 -4 10.5 7.4
9 4 4 3.7 6
9 4 4 8.1 7.6
-10 -4 -4 17.1 8.4
10 4 4 16.6 8.6
10 4 4 16.9 7.3
-11 -4 -4 5.6 9
11 4 4 16.1 9.3
11 4 4 18.2 8.1
-12 -4 -4 40 11.3
12 4 4 26.1 10.8
12 4 4 33.4 10.2
-13 -4 -4 21.7 12
13 4 4 17.8 11.1
13 4 4 30.5 11.1
9 -5 -4 14.7 10.9
9 -5 -4 18 12.8
-9 5 4 33.6 9.1
8 -5 -4 -5.2 9.8
8 -5 -4 0.5 8.8
-8 5 4 9.8 6.8
7 -5 -4 66.99 10.8
7 -5 -4 52.59 11.8
-7 5 4 59.69 8.6
6 -5 -4 4.5 7.4
6 -5 -4 9.9 7.4
-6 5 4 12.1 5.5
5 -5 -4 0.4 5.4
5 -5 -4 -4.3 6.2
5 -5 -4 -1.7 6
5 -5 -4 -2.5 5.4
4 -5 -4 203.78 12.9
4 -5 -4 230.18 15.4
4 -5 -4 195.98 14.4
4 -5 -4 209.78 13.6
3 -5 -4 34 6.9
3 -5 -4 39.1 6.1
3 -5 -4 33.5 6.6
3 -5 -4 31.9 7.1
2 -5 -4 627.24 23
2 -5 -4 617.34 22.8
2 -5 -4 658.53 24.3
2 -5 -4 650.73 21.1
1 -5 -4 849.12 27.2
1 -5 -4 833.12 25
1 -5 -4 811.92 27.3
-1 5 4 802.82 28.4
0 -5 -4 37.5 4
0 -5 -4 34.9 4.7
0 -5 -4 30.1 5.6
0 5 4 27.3 5.7
-1 -5 -4 403.76 14
1 5 4 364.56 16.6
-2 -5 -4 24.4 4.6
-2 -5 -4 24.2 5
2 5 4 20.2 6.1
-3 -5 -4 81.99 7.8
-3 -5 -4 90.99 7.6
3 5 4 92.29 10.7
-4 -5 -4 98.19 8.7
-4 -5 -4 91.09 7.7
4 5 4 103.89 10.9
-5 -5 -4 -0.8 3.2
-5 -5 -4 4.8 4.5
5 5 4 -1.2 2.6
5 5 4 0.4 6.2
-6 -5 -4 162.78 10.9
-6 -5 -4 149.29 8
6 5 4 146.49 13.1
6 5 4 151.98 8.8
-7 -5 -4 273.77 14.5
7 5 4 279.27 17
7 5 4 268.57 13
-8 -5 -4 148.89 12.9
8 5 4 135.09 11
8 5 4 126.69 14.4
-9 -5 -4 7.2 7.2
9 5 4 3 7.8
9 5 4 8.8 6.1
-10 -5 -4 0.2 7.8
10 5 4 7.3 6.6
10 5 4 1.1 7.9
-11 -5 -4 116.79 13.3
11 5 4 106.09 14.4
11 5 4 110.49 13.8
-12 -5 -4 30.8 11.2
12 5 4 33.9 11.7
12 5 4 27.6 9.9
-13 -5 -4 -22.3 10.4
13 5 4 -9.3 10
8 -6 -4 10.9 11.3
-8 6 4 30 8.4
7 -6 -4 -12.2 8.2
7 -6 -4 4.4 9.3
-7 6 4 5.1 6.3
6 -6 -4 65.29 11.1
6 -6 -4 52.69 10.2
-6 6 4 58.39 8.9
-6 6 4 70.29 9
5 -6 -4 89.79 11.5
5 -6 -4 105.19 11.6
5 -6 -4 101.19 10.4
4 -6 -4 20.3 6.9
4 -6 -4 19.1 7.5
4 -6 -4 15 6.1
4 -6 -4 18.1 7
3 -6 -4 175.98 12.9
3 -6 -4 187.38 12.6
3 -6 -4 175.28 13.7
2 -6 -4 7.8 5
2 -6 -4 11.1 6.5
2 -6 -4 18.3 5.5
-2 6 4 17 5.7
1 -6 -4 242.68 13.7
1 -6 -4 238.88 11.6
1 -6 -4 241.28 11.6
-1 6 4 244.48 13.1
0 -6 -4 106.39 9.9
0 -6 -4 103.49 6.7
0 -6 -4 104.19 8
0 6 4 97.09 9.3
-1 -6 -4 41.9 5.3
-1 -6 -4 47.5 6.6
1 6 4 61.29 7.5
-2 -6 -4 125.49 9.6
-2 -6 -4 105.29 8.6
2 6 4 118.59 11.1
-3 -6 -4 8.1 4.2
-3 -6 -4 13.8 4.8
3 6 4 5.5 6.3
-4 -6 -4 20.9 5.1
-4 -6 -4 20.7 4.9
4 6 4 25.4 7.3
-5 -6 -4 257.77 11.8
-5 -6 -4 257.07 9.8
-5 -6 -4 252.27 13
5 6 4 282.77 15.9
-6 -6 -4 30.4 4.3
-6 -6 -4 30.1 6.3
6 6 4 28.3 7.9
-7 -6 -4 216.28 13.6
-7 -6 -4 223.78 11.3
7 6 4 195.88 10
7 6 4 208.18 16.6
-8 -6 -4 126.59 12.8
8 6 4 121.39 15
-9 -6 -4 95.99 10.7
9 6 4 88.89 12.6
-10 -6 -4 95.09 11.3
10 6 4 64.99 11.4
-11 -6 -4 73.19 11.5
11 6 4 62.49 12.1
-12 -6 -4 9.6 10.3
-12 -6 -4 51.89 10.9
12 6 4 17.9 10.8
-13 -6 -4 36.6 12.3
-13 -6 -4 54.19 11.8
13 6 4 15.9 11.5
7 -7 -4 28.1 11.4
-7 7 4 41.2 8.9
6 -7 -4 13.2 9
-6 7 4 17 7
-6 7 4 16.6 7.5
5 -7 -4 20.7 8
5 -7 -4 16.5 8.2
-5 7 4 24.9 7.8
4 -7 -4 78.69 10
4 -7 -4 63.99 8.8
-4 7 4 87.09 10.9
-4 7 4 58.29 9.7
3 -7 -4 29.7 7
3 -7 -4 33.4 6.9
-3 7 4 27.6 6.8
2 -7 -4 437.96 20.6
2 -7 -4 428.96 19.1
2 -7 -4 432.76 18.4
-2 7 4 415.26 19.1
1 -7 -4 21.5 7
1 -7 -4 22.7 5.6
1 -7 -4 23.7 5.3
-1 7 4 24.7 6.4
0 -7 -4 83.19 7
0 -7 -4 79.09 8.6
0 -7 -4 82.69 10.3
0 7 4 76.49 8.5
-1 -7 -4 272.27 14.4
-1 -7 -4 282.37 12.9
-1 -7 -4 286.07 10.5
1 7 4 269.17 15.3
-2 -7 -4 19.6 6
-2 -7 -4 32.3 5.5
2 7 4 24.2 7.2
-3 -7 -4 28.3 5.6
3 7 4 24.8 7.9
-4 -7 -4 91.39 9
-4 -7 -4 83.19 9.5
4 7 4 112.79 13.2
-5 -7 -4 183.78 7.9
-5 -7 -4 168.78 11.7
5 7 4 184.38 15.1
-6 -7 -4 148.29 8.4
-6 -7 -4 149.69 12
6 7 4 153.08 10.5
6 7 4 136.09 15
-7 -7 -4 121.99 12.2
-7 -7 -4 124.89 9
7 7 4 114.39 9.4
7 7 4 108.89 12.4
-8 -7 -4 112.69 10.2
-8 -7 -4 111.39 13
8 7 4 120.59 9.3
8 7 4 113.89 14.7
-9 -7 -4 7.4 5.6
-9 -7 -4 4.1 7.3
9 7 4 0.2 8.2
-10 -7 -4 7.1 8.2
-10 -7 -4 11.9 6.3
10 7 4 1.1 8.4
-11 -7 -4 77.39 11.8
-11 -7 -4 109.29 13.7
11 7 4 71.59 13.3
-12 -7 -4 56.79 12
-12 -7 -4 87.29 11.9
12 7 4 56.39 13.2
-13 -7 -4 54.09 11.2
-13 -7 -4 21.7 11.7
13 7 4 18.5 11.9
7 -8 -4 4.1 10.6
-7 8 4 21.1 8.4
6 -8 -4 19.4 10.3
-6 8 4 51.79 10.7
5 -8 -4 76.89 11.8
5 -8 -4 95.49 11.7
-5 8 4 90.49 11.4
4 -8 -4 59.99 9.3
4 -8 -4 56.39 9.7
-4 8 4 71.59 10.7
3 -8 -4 147.99 13.2
3 -8 -4 146.49 13.1
-3 8 4 171.28 13.3
-3 8 4 163.28 15.1
2 -8 -4 9.8 5.6
2 -8 -4 7.8 5.9
-2 8 4 12.4 6.3
-2 8 4 2 7.4
1 -8 -4 -1.3 4.8
1 -8 -4 -1.6 5.5
-1 8 4 4.6 6.2
0 -8 -4 12.4 5.4
0 -8 -4 22.4 4.7
0 8 4 19.8 7.3
-1 -8 -4 95.59 9.7
-1 -8 -4 88.59 6.5
1 8 4 83.79 9.6
-2 -8 -4 22.8 6.6
-2 -8 -4 16.4 5.4
2 8 4 30 8.2
-3 -8 -4 4.7 5.3
3 8 4 7.1 7.8
-4 -8 -4 564.24 21
4 8 4 577.44 25.3
-5 -8 -4 229.68 13.5
5 8 4 216.28 13.9
5 8 4 234.48 17.3
-6 -8 -4 16.1 4.3
-6 -8 -4 8.4 5.9
6 8 4 9.3 8.5
-7 -8 -4 188.48 13.3
-7 -8 -4 199.68 10.8
7 8 4 187.08 17.6
7 8 4 175.08 12.5
-8 -8 -4 128.39 13.7
-8 -8 -4 164.68 11.2
8 8 4 118.69 15.6
-9 -8 -4 246.88 13.8
-9 -8 -4 192.48 15.8
9 8 4 197.58 18.7
-10 -8 -4 39.3 7.9
-10 -8 -4 22.3 8.7
10 8 4 15.4 10
-11 -8 -4 19.2 7.6
-11 -8 -4 1.2 8.6
11 8 4 5.1 9.9
-12 -8 -4 18.3 8.3
-12 -8 -4 6.2 9.7
12 8 4 -5.5 10
-13 -8 -4 -4.9 10.5
13 8 4 -7.2 10.8
6 -9 -4 12.9 10.6
-6 9 4 20.5 11.5
5 -9 -4 136.99 16.3
5 -9 -4 161.78 17.5
4 -9 -4 22.1 8.4
4 -9 -4 20.9 8.4
-4 9 4 30.5 9.6
3 -9 -4 11.6 6.8
3 -9 -4 16.9 7.6
-3 9 4 23 8.8
2 -9 -4 176.78 13.3
2 -9 -4 186.78 14.4
-2 9 4 171.18 16.2
-2 9 4 208.88 14.4
1 -9 -4 38.5 6.5
1 -9 -4 39.2 7.7
-1 9 4 45.4 9.7
-1 9 4 49.4 8.2
0 -9 -4 69.09 8.1
0 -9 -4 61.49 8.5
0 9 4 77.09 9.7
0 9 4 75.69 10.8
-1 -9 -4 106.19 11.1
1 9 4 103.99 13.5
1 9 4 94.39 11.5
-2 -9 -4 135.39 11.7
2 9 4 130.99 14.9
2 9 4 114.29 13.5
-3 -9 -4 321.97 15.8
3 9 4 326.37 19.4
3 9 4 292.07 17.6
-4 -9 -4 16.3 6.4
4 9 4 21.3 7.7
4 9 4 8.5 9.1
-5 -9 -4 8.2 6.2
5 9 4 18.3 7.3
5 9 4 13 9.3
-6 -9 -4 169.88 13.6
6 9 4 169.48 17.7
6 9 4 181.18 14
-7 -9 -4 40.8 8.2
7 9 4 27 10.3
7 9 4 40 8.2
-8 -9 -4 30 8.3
8 9 4 44.8 10.9
8 9 4 43.4 7.9
-9 -9 -4 10.4 7.5
9 9 4 1.2 9
-10 -9 -4 67.89 10.8
10 9 4 61.59 12.5
-11 -9 -4 49.6 11.3
11 9 4 37.7 12.1
-12 -9 -4 -17.3 9.2
12 9 4 -7.5 10.3
-13 -9 -4 8.4 11.5
13 9 4 19.3 12.8
5 -10 -4 8.3 9.6
-5 10 4 24.2 10.9
4 -10 -4 114.69 13.3
-4 10 4 125.69 15.2
3 -10 -4 5.8 8
2 -10 -4 -5.7 6.8
-2 10 4 14.6 9
1 -10 -4 112.39 13.2
-1 10 4 142.59 16.2
0 -10 -4 240.68 15.3
0 10 4 232.88 18
0 10 4 255.07 16.9
-1 -10 -4 210.28 14.2
1 10 4 207.78 17.2
1 10 4 231.58 16.7
-2 -10 -4 44.5 8.1
2 10 4 43.2 9.9
2 10 4 61.69 10.7
-3 -10 -4 30.2 7.5
3 10 4 33.1 10.1
3 10 4 29 9
-4 -10 -4 10.7 6.7
4 10 4 10.8 8.1
4 10 4 7.1 9.5
-5 -10 -4 7.1 6.6
5 10 4 4.9 7.5
5 10 4 6.6 9.8
-6 -10 -4 3.5 6.6
6 10 4 1.3 7.3
6 10 4 9.8 9.8
-7 -10 -4 119.39 13.1
7 10 4 153.78 14.3
7 10 4 141.89 17.8
-8 -10 -4 0 7
8 10 4 0.5 9.4
8 10 4 24.8 8.1
-9 -10 -4 93.69 11.3
9 10 4 133.69 12.8
9 10 4 101.29 14.8
-10 -10 -4 25.1 9.5
10 10 4 25.8 11.5
-11 -10 -4 -6.2 8.3
11 10 4 -6.3 10.6
-12 -10 -4 -1.9 9.7
12 10 4 16.2 12.4
-13 -10 -4 -4.1 10.6
13 10 4 -3.3 12.3
4 -11 -4 -5.8 8.8
-4 11 4 22.7 11.7
3 -11 -4 12.6 9.4
-3 11 4 30.8 11.7
2 -11 -4 34.5 9.7
1 -11 -4 5.7 7.5
-1 11 4 6.2 9.5
0 -11 -4 185.28 15.3
0 11 4 169.38 17.8
-1 -11 -4 24 7.5
1 11 4 23.8 9.9
-2 -11 -4 76.29 9.8
2 11 4 95.99 12.7
2 11 4 81.99 11.6
-3 -11 -4 46.7 8.5
3 11 4 35.7 10.8
3 11 4 56.19 10.9
-4 -11 -4 -5.4 6.1
4 11 4 -9.6 9.4
4 11 4 7.6 8.7
-5 -11 -4 12.5 7.4
5 11 4 12.5 10.1
-6 -11 -4 116.09 13.5
6 11 4 101.99 13.6
-7 -11 -4 12.5 7.5
7 11 4 14.1 10.7
7 11 4 29.6 9.3
-8 -11 -4 58.09 10.1
8 11 4 67.59 10.5
8 11 4 55.39 12.8
-9 -11 -4 2.7 8.2
9 11 4 -2.4 10.4
9 11 4 16.4 8.1
-10 -11 -4 17.1 9.3
10 11 4 5.8 11.7
-11 -11 -4 17.2 10
11 11 4 21.3 13.1
-12 -11 -4 -10.7 9.5
12 11 4 -7.7 11.9
2 -12 -4 3.1 8.9
-2 12 4 28.3 11.9
1 -12 -4 41.3 10.2
-1 12 4 63.39 13.4
0 -12 -4 2.3 8
0 12 4 5.1 10
-1 -12 -4 96.29 11.4
1 12 4 107.79 15
-2 -12 -4 -3.4 6.9
2 12 4 9.7 9.9
-3 -12 -4 -2 7
3 12 4 5.6 9.6
-4 -12 -4 31.6 8.5
4 12 4 53.79 11.6
4 12 4 25.7 11.1
-5 -12 -4 -4 6.6
5 12 4 -12.4 9.8
5 12 4 1.4 9.3
-6 -12 -4 47.9 9.5
6 12 4 80.79 12.6
6 12 4 49.5 12.3
-7 -12 -4 17.4 8.4
7 12 4 33.8 10.6
7 12 4 14.8 11.5
-8 -12 -4 3.2 8
8 12 4 -11.1 10.7
8 12 4 23.9 9.8
-9 -12 -4 69.09 11.3
9 12 4 68.69 14.6
9 12 4 79.29 11.5
-10 -12 -4 4.9 9
10 12 4 10.3 12.7
-11 -12 -4 2.7 9.4
11 12 4 -6 12.2
12 12 4 3.2 13.4
1 -13 -4 -1.1 9.1
-1 13 4 32.2 13.2
0 -13 -4 19.4 9.8
0 13 4 28 12.8
-1 -13 -4 2.6 8.6
1 13 4 19.3 11.9
-2 -13 -4 28.6 9.5
2 13 4 64.69 13.9
-3 -13 -4 54.59 10.5
3 13 4 84.79 14.5
-4 -13 -4 6.4 8
4 13 4 20.4 11.7
-5 -13 -4 17 8.5
5 13 4 30.7 11.8
5 13 4 -1.1 10.7
-6 -13 -4 16 8.5
6 13 4 12.6 11.7
6 13 4 35.1 11.3
-7 -13 -4 -10.4 8.1
7 13 4 21.5 10.4
7 13 4 -12.4 10.7
-8 -13 -4 66.29 11.7
8 13 4 101.39 13.9
8 13 4 87.09 15.4
-9 -13 -4 -3.8 8.8
9 13 4 21.8 10.5
9 13 4 -3.5 12
-10 -13 -4 31.2 10.8
10 13 4 13.6 13.6
-11 -13 -4 0.1 9.8
11 13 4 1.3 13.4
-1 -14 -4 28.6 10.8
1 14 4 52.79 14.6
-2 -14 -4 10 9.5
2 14 4 35.9 13.5
-3 -14 -4 1.2 8.1
3 14 4 27.2 13
-4 -14 -4 41.1 10.9
4 14 4 57.99 14.1
-5 -14 -4 9.9 8.9
5 14 4 19.5 12.3
-6 -14 -4 14.2 9.3
6 14 4 30 12.2
-7 -14 -4 22.3 9.7
7 14 4 40.8 12.3
7 14 4 -3.7 11.9
-8 -14 -4 -6.1 8.8
8 14 4 -19.2 11.6
-9 -14 -4 1.6 9.4
9 14 4 -12.6 12.5
9 14 4 33.8 11.7
4 15 4 51.59 14.4
-5 -15 -4 49.8 12
5 15 4 93.29 16.6
-6 -15 -4 -0.6 9.2
7 15 4 33.7 12.9
6 13 -5 10.5 14.2
5 13 -5 -9.3 14.2
-5 -13 5 3.5 7.8
4 13 -5 -6.2 14.2
-4 -13 5 -31.6 12.8
-4 -13 5 6 8
3 13 -5 79.39 17.4
-3 -13 5 59.59 15.4
-3 -13 5 78.29 11.3
2 13 -5 -12 14.1
-2 -13 5 9.4 8.3
8 12 -5 -11.2 11
-8 -12 5 -35.6 14.6
7 12 -5 17.4 12.4
-7 -12 5 -18.5 14.5
6 12 -5 -1.4 12.4
-6 -12 5 -31.1 13.4
5 12 -5 11.4 13.5
-5 -12 5 23.2 8.1
-5 -12 5 -15.7 13
4 12 -5 21 13.6
-4 -12 5 29.8 8.6
-4 -12 5 -13.4 12.3
-3 -12 5 -17.1 11.4
-3 -12 5 10.1 7.6
2 12 -5 27.4 14.1
-2 -12 5 11.7 8.1
-2 -12 5 0.5 11.8
1 12 -5 12.3 14.1
-1 -12 5 12.1 8
-1 -12 5 4.1 11.4
0 12 -5 34.8 15.1
0 -12 5 15.7 12
0 -12 5 27.9 9.4
-1 12 -5 1.7 14
1 -12 5 3.9 8.5
1 -12 5 -9.4 10.8
9 11 -5 12.2 10.1
-9 -11 5 -2.3 15
8 11 -5 52.69 12
8 11 -5 26.8 11.5
-8 -11 5 34.8 15.7
7 11 -5 -1.5 10.5
-7 -11 5 -18.6 13.2
6 11 -5 49.99 12.9
-6 -11 5 54.99 15.3
-6 -11 5 54.59 10.3
5 11 -5 5.1 11.3
-5 -11 5 7.8 6.7
-5 -11 5 -13.5 12.4
4 11 -5 38.9 12.8
-4 -11 5 41.5 13.3
-4 -11 5 48.9 8.8
3 11 -5 167.68 17.9
-3 -11 5 142.59 16.9
-3 -11 5 184.38 15
2 11 -5 -15.6 11.6
-2 -11 5 3.8 6.7
-2 -11 5 -10.4 10.4
1 11 -5 48.3 14.1
-1 -11 5 30.9 8.6
-1 -11 5 29.2 11.6
0 11 -5 14.8 12.8
0 -11 5 4.1 7.2
0 -11 5 6.3 10.8
-1 11 -5 1.7 12.6
1 -11 5 14.7 10.9
1 -11 5 12.5 8
-2 11 -5 -1.9 12.6
2 -11 5 -4.2 10.3
2 -11 5 5.3 8.1
-3 11 -5 -13.2 12.3
3 -11 5 -0.5 8.4
3 -11 5 1.3 11.5
10 10 -5 39.3 12.6
-10 -10 5 44.8 15.3
9 10 -5 32.8 11.2
-9 -10 5 5.2 13.6
8 10 -5 3.2 8.9
8 10 -5 6.2 9.1
-8 -10 5 22.3 13.6
7 10 -5 149.09 16.4
7 10 -5 131.59 14.9
-7 -10 5 124.39 16.9
6 10 -5 23.4 8
6 10 -5 -2.9 9.6
-6 -10 5 15.1 12.6
-6 -10 5 12.6 6.3
5 10 -5 59.69 12.4
-5 -10 5 46.1 7.6
-5 -10 5 31.8 12.9
4 10 -5 14.6 11
-4 -10 5 -1.7 11.7
-4 -10 5 16.1 6.1
3 10 -5 32.9 11.1
-3 -10 5 23 7.1
-3 -10 5 12.7 10.7
2 10 -5 182.98 20.4
-2 -10 5 185.08 14
-2 -10 5 159.58 19
-1 -10 5 10.8 10.2
-1 -10 5 12.1 6.7
0 10 -5 48.2 13.2
0 -10 5 50.59 8.8
0 -10 5 53.09 11.5
-1 10 -5 67.89 13.9
1 -10 5 46.5 8.9
1 -10 5 39.6 11.6
2 -10 5 0.4 9.8
2 -10 5 2.6 7.3
-3 10 -5 13.8 12.1
3 -10 5 9.9 10.9
3 -10 5 11.7 8.7
-4 10 -5 2.4 11.6
4 -10 5 3.2 11.1
10 9 -5 17.1 11.2
-10 -9 5 25.4 13.6
9 9 -5 27.5 11.1
-9 -9 5 48.4 13.9
8 9 -5 14 9
8 9 -5 -1.2 8.2
-8 -9 5 21.5 12.2
7 9 -5 78.29 11.6
7 9 -5 59.29 10.5
-7 -9 5 63.39 13.5
6 9 -5 -4.7 8.5
6 9 -5 10.2 7.2
-6 -9 5 18.1 5.7
-6 -9 5 6.4 11.2
5 9 -5 1.2 5.9
5 9 -5 -4.3 8.7
-5 -9 5 7.5 5.3
-5 -9 5 -9.8 10.6
-4 -9 5 36.6 11.9
-4 -9 5 37.9 6.7
3 9 -5 7.2 9.4
-3 -9 5 -14.2 9.7
-3 -9 5 14.1 5.7
2 9 -5 7.5 9.9
-2 -9 5 0.3 9.1
-2 -9 5 1.6 5.5
1 9 -5 249.08 20.6
-1 -9 5 242.98 14.4
-1 -9 5 235.88 20.2
0 9 -5 -4.6 10.2
0 -9 5 -1.9 5.6
0 -9 5 -3.8 8.8
1 -9 5 90.19 12.9
1 -9 5 102.29 10.6
-2 9 -5 81.89 13.5
2 -9 5 95.69 10.7
2 -9 5 104.59 13.2
-3 9 -5 11.3 10.9
3 -9 5 -8.6 8.5
3 -9 5 2.1 7.2
-4 9 -5 1.2 10.6
4 -9 5 3 8.1
4 -9 5 -9.2 9.5
-5 9 -5 25.4 8.7
-5 9 -5 25.4 11.4
5 -9 5 25.8 11.7
-6 9 -5 -9.6 10.6
11 8 -5 8.3 11.4
-11 -8 5 21.3 13
10 8 -5 5.3 10.2
-10 -8 5 21.9 12.9
9 8 -5 5.2 9.3
-9 -8 5 10.4 11.4
8 8 -5 138.49 13.9
8 8 -5 173.58 17.2
-8 -8 5 160.68 19.5
7 8 -5 -0.9 7.2
7 8 -5 0.9 7.6
-7 -8 5 -1.4 10.2
6 8 -5 41.7 8.7
6 8 -5 35.4 9.3
-6 -8 5 40.7 6.1
-6 -8 5 47.1 12.1
5 8 -5 123.89 12.8
5 8 -5 121.29 12.4
-5 -8 5 128.19 9.7
-5 -8 5 112.99 14
4 8 -5 8.9 5.8
-4 -8 5 21.1 5.4
-4 -8 5 10.8 10
3 8 -5 7.8 4.7
3 8 -5 15.4 9.2
-3 -8 5 13.1 5.2
-3 -8 5 14.4 10.4
2 8 -5 290.97 19.8
-2 -8 5 314.27 14.8
-2 -8 5 310.67 20.8
1 8 -5 19.4 9.9
-1 -8 5 21.2 9.4
-1 -8 5 18.6 6
0 8 -5 74.19 12.3
0 -8 5 61.69 8
0 -8 5 74.59 11.5
-1 8 -5 60.89 11.8
1 -8 5 57.19 8.1
1 -8 5 67.79 10.9
-2 8 -5 23.1 10.1
2 -8 5 18.6 6.8
2 -8 5 3.7 8.3
3 -8 5 -1.8 6.1
3 -8 5 -0.9 8
-4 8 -5 -6.6 9
4 -8 5 -2.9 8.4
4 -8 5 1.2 7.2
-5 8 -5 57.89 11.8
-5 8 -5 58.79 10
5 -8 5 47.2 12.2
-6 8 -5 36.9 11.4
-6 8 -5 47.6 9.8
6 -8 5 23.8 11.7
-7 8 -5 29.2 9.7
7 -8 5 10.3 11.9
11 7 -5 74.69 15
-11 -7 5 97.49 15.8
10 7 -5 5.6 10.1
-10 -7 5 13.7 11.6
9 7 -5 84.39 13.2
-9 -7 5 76.39 13.4
8 7 -5 1.6 6.2
8 7 -5 5.3 8.3
-8 -7 5 6.9 10.4
7 7 -5 334.67 20.5
-7 -7 5 343.07 22.3
6 7 -5 32.3 8.1
6 7 -5 44 8.5
-6 -7 5 26.1 5.4
-6 -7 5 28.1 10.6
5 7 -5 -0.9 7.5
5 7 -5 9 6.3
-5 -7 5 1.7 4.1
-5 -7 5 14.3 9.9
4 7 -5 140.29 11.8
4 7 -5 150.48 15.3
-4 -7 5 152.98 9.5
-4 -7 5 163.78 17.6
3 7 -5 128.69 9.9
3 7 -5 108.79 12
-3 -7 5 124.59 9
-3 -7 5 134.89 16.6
2 7 -5 43.1 5.3
2 7 -5 44.3 9.5
-2 -7 5 41 6
-2 -7 5 50.49 10.6
1 7 -5 94.49 11.9
-1 -7 5 90.99 11.4
-1 -7 5 81.09 9
0 7 -5 60.19 10.8
0 -7 5 56.09 10.1
0 -7 5 51.39 7
-1 7 -5 178.28 16.9
1 -7 5 159.58 11.7
1 -7 5 169.88 16
-2 7 -5 -4.5 8.6
2 -7 5 -1.9 5.5
2 -7 5 -2.5 7.5
-3 7 -5 36.7 9.8
3 -7 5 28.3 7.1
3 -7 5 29.1 9.1
-4 7 -5 120.09 12.8
4 -7 5 137.79 16.5
4 -7 5 147.69 13.8
-5 7 -5 5.4 6.5
-5 7 -5 -4.9 8
5 -7 5 2.7 8.7
-6 7 -5 49.8 8.9
-6 7 -5 31 10
6 -7 5 39.3 11.7
-7 7 -5 8.1 7.7
7 -7 5 4.6 10.4
-8 7 -5 15 9.2
8 -7 5 5.9 11.4
11 6 -5 47.3 13.2
-11 -6 5 60.59 14
10 6 -5 23.2 11
-10 -6 5 37.6 12.1
9 6 -5 2.3 8.6
-9 -6 5 7.7 9.6
8 6 -5 220.88 13.6
8 6 -5 278.07 19.2
-8 -6 5 229.68 19.9
7 6 -5 28.7 7
7 6 -5 24.2 8.2
-7 -6 5 28.2 9.9
6 6 -5 154.98 12.8
6 6 -5 136.29 14
-6 -6 5 120.29 8.8
-6 -6 5 147.39 17.2
5 6 -5 403.76 19.4
5 6 -5 408.36 19.2
-5 -6 5 406.86 14.6
-5 -6 5 397.36 22.3
4 6 -5 2.3 6.9
4 6 -5 0.2 5.4
-4 -6 5 0.5 8.5
-4 -6 5 0 3.6
3 6 -5 206.98 15.3
3 6 -5 218.88 12.2
-3 -6 5 209.28 10.1
-3 -6 5 235.88 17.7
2 6 -5 1377.36 44.7
2 6 -5 1413.16 43.9
-2 -6 5 1397.86 47.8
-2 -6 5 1450.25 39.5
1 6 -5 143.09 13.7
1 6 -5 142.19 7.8
-1 -6 5 163.18 15.7
-1 -6 5 132.99 9.1
0 6 -5 120.89 11.9
0 -6 5 119.09 9.4
0 -6 5 140.89 14
-1 6 -5 37.3 9.2
1 -6 5 46.6 9
1 -6 5 40.2 6.3
-2 6 -5 119.69 14.9
2 -6 5 122.69 13.8
2 -6 5 125.69 11
-3 6 -5 88.59 11.1
3 -6 5 102.39 13.5
3 -6 5 78.99 8.7
-4 6 -5 35.1 8.8
4 -6 5 39.5 9.2
-5 6 -5 20.8 6.7
-5 6 -5 20 8.1
5 -6 5 24.3 8.8
-6 6 -5 56.19 9.8
-6 6 -5 56.69 9
6 -6 5 47.5 10.7
-7 6 -5 19.2 7.8
7 -6 5 9.2 9.3
-8 6 -5 7.1 8.3
8 -6 5 1.7 10.3
11 5 -5 11.5 10.9
-11 -5 5 33.8 12.1
10 5 -5 1 9.2
-10 -5 5 12.1 10.2
9 5 -5 122.89 16.5
-9 -5 5 129.99 17.3
8 5 -5 4.2 5.2
8 5 -5 0.3 7.5
-8 -5 5 12.4 9
7 5 -5 82.89 11
7 5 -5 85.39 9.5
-7 -5 5 89.99 11.8
6 5 -5 96.49 10.7
-6 -5 5 63.89 7.2
-6 -5 5 80.99 11.1
5 5 -5 4.9 5.9
5 5 -5 10 6.1
-5 -5 5 10.5 8.4
-5 -5 5 7.5 3.5
4 5 -5 107.99 11.9
4 5 -5 109.19 10.5
-4 -5 5 126.79 14.8
-4 -5 5 111.09 6.9
3 5 -5 62.79 7.1
3 5 -5 61.29 8.7
-3 -5 5 61.89 6
-3 -5 5 58.09 9.7
2 5 -5 480.95 20
2 5 -5 438.36 17
-2 -5 5 453.25 14.8
-2 -5 5 461.05 21.3
1 5 -5 328.57 16.6
1 5 -5 325.17 12.7
-1 -5 5 334.67 18.1
-1 -5 5 330.07 12.3
0 5 -5 36 7.5
0 -5 5 16.8 7.1
0 -5 5 24.3 4.5
-1 5 -5 506.05 21.5
1 -5 5 559.84 23.5
1 -5 5 548.55 18.6
-2 5 -5 108.19 13
2 -5 5 120.79 9.3
2 -5 5 109.69 12.4
-3 5 -5 54.79 8.9
3 -5 5 40.3 8.4
3 -5 5 45.1 6.9
-4 5 -5 174.28 14
-4 5 -5 188.28 12
4 -5 5 194.18 15.4
-5 5 -5 28.5 7.8
-5 5 -5 27.9 6.5
5 -5 5 26.8 8.5
-6 5 -5 107.29 10.8
-6 5 -5 104.99 11.7
6 -5 5 117.69 15
-7 5 -5 91.79 12.5
-7 5 -5 121.79 13.6
7 -5 5 89.59 12.7
-8 5 -5 -1.7 7.3
8 -5 5 -3.5 8.8
-9 5 -5 98.49 13.2
9 -5 5 67.09 14.4
11 4 -5 26.4 11.1
-11 -4 5 33.9 12.1
10 4 -5 23.6 9.9
-10 -4 5 26.9 10.4
9 4 -5 2.7 7.9
-9 -4 5 13.2 8.8
8 4 -5 106.99 9.2
8 4 -5 127.29 15
-8 -4 5 101.89 12.6
7 4 -5 4.3 6.7
7 4 -5 0.1 4.7
-7 -4 5 1 5.6
-7 -4 5 -1.5 7.5
6 4 -5 80.39 9
6 4 -5 106.69 11.8
-6 -4 5 87.79 11
-6 -4 5 88.19 7.2
5 4 -5 -6.1 4.7
5 4 -5 7.3 5.7
-5 -4 5 4.4 3.1
-5 -4 5 -4.9 6.7
4 4 -5 199.08 12.5
4 4 -5 187.78 12
-4 -4 5 198.68 15.1
-4 -4 5 197.08 7.8
3 4 -5 413.26 17.4
3 4 -5 412.16 17.2
-3 -4 5 430.76 19.9
-3 -4 5 421.66 13
2 4 -5 25.9 6.6
2 4 -5 23.5 4.6
-2 -4 5 24.8 3.3
-2 -4 5 27.8 7.6
1 4 -5 93.89 7
1 4 -5 90.39 8.9
-1 -4 5 94.29 6.1
-1 -4 5 95.49 11.3
0 4 -5 711.23 23.2
0 4 -5 754.22 25.7
0 -4 5 724.43 21.7
0 -4 5 737.13 27.5
-1 4 -5 63.69 8.1
1 -4 5 66.29 6.9
1 -4 5 56.99 8.1
-2 4 -5 170.78 12.4
2 -4 5 170.58 13.1
2 -4 5 170.38 9.9
-3 4 -5 139.09 12.1
3 -4 5 150.58 12.9
-4 4 -5 180.88 13.4
-4 4 -5 185.88 11.4
4 -4 5 193.28 14.4
-5 4 -5 9 5.4
-5 4 -5 12.1 6.7
5 -4 5 14.9 7.7
-6 4 -5 181.28 12.9
-6 4 -5 145.99 12.8
6 -4 5 157.08 15.5
-7 4 -5 27.7 7.4
-7 4 -5 39.1 8.1
7 -4 5 41.4 9.8
-8 4 -5 26.9 8.5
8 -4 5 23.2 9.6
-9 4 -5 19 8.8
9 -4 5 9.1 9.6
-10 4 -5 65.99 12
10 -4 5 39.6 12.4
11 3 -5 4.3 9.5
-11 -3 5 18 10.5
10 3 -5 3 8.3
-10 -3 5 23.6 9.6
9 3 -5 97.99 12.6
-9 -3 5 86.99 11.9
8 3 -5 112.29 14.3
-8 -3 5 96.79 12.3
7 3 -5 220.68 11.6
7 3 -5 225.28 16.5
-7 -3 5 213.68 10.6
-7 -3 5 232.48 17
6 3 -5 43.8 6.1
6 3 -5 41.2 8.1
-6 -3 5 32.1 8.3
-6 -3 5 35.8 4.6
5 3 -5 207.88 11.5
5 3 -5 197.78 13.4
-5 -3 5 213.78 15
-5 -3 5 214.08 8.4
4 3 -5 235.98 12.1
4 3 -5 233.08 13.5
-4 -3 5 229.28 8.1
-4 -3 5 251.97 15
3 3 -5 34.5 5.7
3 3 -5 34.7 6
-3 -3 5 41.8 7.7
-3 -3 5 31.6 3.4
2 3 -5 6.1 3.8
2 3 -5 13.6 5.2
-2 -3 5 2.1 6
-2 -3 5 5.6 2.1
1 3 -5 178.98 9.4
1 3 -5 171.48 11.5
-1 -3 5 174.78 13
-1 -3 5 182.68 7.1
0 3 -5 232.98 10.1
0 -3 5 243.58 14.2
0 -3 5 242.78 9.1
-1 3 -5 133.39 10.6
1 -3 5 128.09 6.8
1 -3 5 133.99 7.4
1 -3 5 117.59 10.6
-2 3 -5 22.5 6.3
2 -3 5 11.4 3.5
2 -3 5 6.1 5.7
-3 3 -5 393.16 14.5
-3 3 -5 366.76 16.3
3 -3 5 375.96 13.2
3 -3 5 382.46 17.7
-4 3 -5 1.6 4.2
-4 3 -5 9.8 5.9
4 -3 5 5.2 5.7
4 -3 5 -0.6 2.8
-5 3 -5 4.6 5.8
-5 3 -5 -7.2 4.5
5 -3 5 -0.8 6.2
5 -3 5 -2 3.2
-6 3 -5 307.87 15.7
6 -3 5 315.97 18.8
6 -3 5 301.47 13.2
-7 3 -5 21 7
-7 3 -5 6.7 5.9
7 -3 5 7.8 7.4
-8 3 -5 62.09 9.5
8 -3 5 54.59 10.5
-9 3 -5 87.69 11.4
9 -3 5 87.29 13.5
-10 3 -5 6.2 8.6
10 -3 5 -2.4 8.8
11 2 -5 14 10.5
-11 -2 5 21.3 10.6
10 2 -5 16.2 9.3
-10 -2 5 19.8 9
9 2 -5 37.3 9.8
-9 -2 5 44.8 9.9
8 2 -5 102.59 13.7
-8 -2 5 78.19 11.1
7 2 -5 34.3 5.4
7 2 -5 32.2 8
-7 -2 5 35.4 8.7
-7 -2 5 36.1 5.3
6 2 -5 702.83 23.5
6 2 -5 715.23 28.3
-6 -2 5 704.53 28.3
-6 -2 5 690.23 20.8
5 2 -5 81.79 7.9
5 2 -5 85.99 10
-5 -2 5 65.39 5.7
-5 -2 5 84.39 11.2
4 2 -5 108.99 10
4 2 -5 108.59 8.8
-4 -2 5 106.79 5.1
-4 -2 5 101.59 11.3
3 2 -5 442.26 18.2
-3 -2 5 450.05 19
2 2 -5 116.09 9.5
2 2 -5 123.19 8.9
-2 -2 5 108.79 11.1
1 2 -5 44.3 6.2
1 2 -5 40.4 5.2
-1 -2 5 38.9 3.5
-1 -2 5 31.7 7
0 2 -5 397.66 16
0 2 -5 398.36 14.8
0 -2 5 398.66 17.6
-1 2 -5 812.22 26.4
-1 2 -5 800.22 22.9
1 -2 5 787.92 25.9
1 -2 5 828.32 28.3
-2 2 -5 173.18 10.9
-2 2 -5 173.88 8.4
2 -2 5 172.88 8.9
2 -2 5 176.98 11.7
-3 2 -5 430.86 16.4
-3 2 -5 420.46 15
3 -2 5 419.76 18.1
3 -2 5 409.16 15.4
-4 2 -5 401.96 15.9
-4 2 -5 397.06 15.2
4 -2 5 397.06 18.3
4 -2 5 413.16 15.3
-5 2 -5 124.89 10
-5 2 -5 124.49 9.9
5 -2 5 119.59 12
5 -2 5 121.69 8.9
-6 2 -5 1 5.2
-6 2 -5 3.6 5.1
6 -2 5 -0.1 4.3
6 -2 5 -1.7 6.3
-7 2 -5 58.39 7.1
-7 2 -5 55.59 8.3
7 -2 5 57.99 7.1
7 -2 5 52.99 9.6
-8 2 -5 11.3 6.9
8 -2 5 4.6 5.4
8 -2 5 4.2 7.4
-9 2 -5 17.3 7.9
9 -2 5 19.8 9.3
-10 2 -5 19.8 8.9
10 -2 5 13.5 9.1
-11 2 -5 15.2 10
11 -2 5 2.9 9.7
11 1 -5 3.6 10
-11 -1 5 14 10.2
10 1 -5 51.59 12.1
-10 -1 5 49.7 11.2
9 1 -5 11.1 8.1
-9 -1 5 13.6 8.6
8 1 -5 76.09 11.2
-8 -1 5 82.59 11.2
7 1 -5 207.98 15.4
7 1 -5 215.98 11.1
-7 -1 5 210.48 10.5
-7 -1 5 200.88 15.5
6 1 -5 153.28 12.9
6 1 -5 140.69 9.2
-6 -1 5 132.19 13.3
-6 -1 5 153.58 8.4
5 1 -5 185.88 12.8
5 1 -5 191.38 10
-5 -1 5 176.78 13.1
-5 -1 5 191.18 8
4 1 -5 458.55 16.8
4 1 -5 453.25 19.6
-4 -1 5 468.35 13.4
-4 -1 5 482.15 20
3 1 -5 81.79 7.6
3 1 -5 74.29 8.2
-3 -1 5 79.79 9.8
2 1 -5 867.11 30.1
2 1 -5 898.21 28
-2 -1 5 921.11 30.5
1 1 -5 896.21 27.4
1 1 -5 872.91 29
-1 -1 5 856.31 29.4
0 1 -5 290.27 11.8
0 1 -5 260.37 11.4
0 1 -5 233.58 8
0 -1 5 258.27 13.4
-1 1 -5 284.27 9.8
1 -1 5 295.87 14
1 -1 5 293.37 12
-2 1 -5 -2.3 3.1
-2 1 -5 10 4.8
2 -1 5 5.2 5.1
2 -1 5 5.1 4.1
-3 1 -5 2493.85 65.89
-3 1 -5 2483.05 69.39
3 -1 5 2489.65 73.99
3 -1 5 2487.15 75.19
-4 1 -5 123.59 8.9
-4 1 -5 142.59 9.2
4 -1 5 139.89 9.9
4 -1 5 128.79 10.1
-5 1 -5 139.99 9.8
-5 1 -5 157.28 9.2
5 -1 5 116.69 11.2
5 -1 5 123.89 9.7
-6 1 -5 367.76 14.6
-6 1 -5 365.66 16.1
6 -1 5 379.66 18.8
6 -1 5 375.06 16.4
-7 1 -5 6.5 6.2
7 -1 5 6.7 5.5
7 -1 5 6.3 6.5
-8 1 -5 8.4 6.4
8 -1 5 -3.2 5.1
8 -1 5 1 6.6
-9 1 -5 23.1 8
9 -1 5 20.4 6.9
9 -1 5 23.1 9.2
-10 1 -5 7.2 8
10 -1 5 -7.1 6.2
10 -1 5 1.3 8.1
-11 1 -5 57.69 11.6
11 -1 5 51.39 12.1
11 0 -5 30.6 12
-11 0 5 47.2 12.3
10 0 -5 5.7 9.3
-10 0 5 22.5 9.8
9 0 -5 93.29 13.2
-9 0 5 90.39 12.8
8 0 -5 15.7 8
-8 0 5 18.5 8.6
-8 0 5 14.4 7.7
7 0 -5 12.3 7
7 0 -5 7.7 4.6
-7 0 5 13.5 4.7
-7 0 5 14.4 7.2
6 0 -5 30.5 7.6
6 0 -5 40 5.7
-6 0 5 28.3 4.6
-6 0 5 22 7.3
5 0 -5 9.2 5.7
5 0 -5 6.4 4.1
-5 0 5 4.8 5.7
-5 0 5 11.5 3.1
4 0 -5 424.26 18.5
4 0 -5 400.06 15.2
-4 0 5 402.76 17.9
-4 0 5 422.46 12.4
3 0 -5 80.19 9
-3 0 5 87.69 9.2
2 0 -5 50.89 6.4
2 0 -5 58.39 6
-2 0 5 47.8 6.7
1 0 -5 1009.7 33.8
1 0 -5 1046.3 31.4
-1 0 5 1051.09 33.3
0 0 -5 13.7 2.1
0 0 -5 10.8 4.1
0 0 -5 9.5 4.2
0 0 5 14.3 5.1
-1 0 -5 113.99 5.9
-1 0 -5 144.89 8.3
1 0 5 145.29 9.8
1 0 5 112.09 8.5
-2 0 -5 1203.68 33
-2 0 -5 1224.28 35.7
2 0 5 1234.48 38.2
2 0 5 1206.48 38.2
-3 0 -5 2.2 4.4
-3 0 -5 -7 3.8
3 0 5 2.7 4.9
3 0 5 12.6 4.5
-4 0 -5 977.7 29
-4 0 -5 1013.7 29.8
4 0 5 976.8 32.8
4 0 5 1004.1 33.1
-5 0 -5 516.15 17.2
-5 0 -5 499.65 18
5 0 5 511.65 20.7
5 0 5 497.55 19.9
-6 0 -5 72.89 7.7
-6 0 -5 73.19 6.9
6 0 5 78.89 10.2
6 0 5 85.49 10.1
-7 0 -5 110.49 10.7
7 0 5 135.79 12
7 0 5 122.09 12.6
-8 0 -5 111.99 11.9
8 0 5 119.39 12.3
8 0 5 110.49 13.4
-9 0 -5 12.1 7.6
9 0 5 24.7 8.5
9 0 5 24.8 7.4
-10 0 -5 87.99 11.3
10 0 5 63.99 9.9
10 0 5 64.19 11.1
-11 0 -5 2.2 8.8
11 0 5 7.1 8.9
11 0 5 -7.5 6.9
-12 0 -5 35.9 11.5
12 0 5 30.7 11.4
10 -1 -5 53.69 12.3
-10 1 5 38.8 11.4
9 -1 -5 7.2 8.8
-9 1 5 29.7 9.5
8 -1 -5 42.1 9.7
-8 1 5 72.39 8.5
-8 1 5 43.7 9.6
7 -1 -5 77.09 8.8
7 -1 -5 64.79 10
-7 1 5 89.99 8.4
-7 1 5 61.99 9.7
6 -1 -5 7.3 7.3
6 -1 -5 13 5.3
-6 1 5 12 7.1
-6 1 5 18.5 4.3
5 -1 -5 221.88 11.6
5 -1 -5 214.28 14.6
-5 1 5 218.58 14.1
-5 1 5 226.68 9.4
4 -1 -5 102.69 10.2
4 -1 -5 97.59 7.8
-4 1 5 103.79 5.6
-4 1 5 101.69 9.8
3 -1 -5 616.14 20.7
3 -1 -5 627.44 23.7
-3 1 5 623.54 22.8
-3 1 5 631.54 17.5
2 -1 -5 185.58 11.8
2 -1 -5 183.78 9.6
2 -1 -5 181.68 6.2
-2 1 5 159.68 10.3
1 -1 -5 67.09 6.9
1 -1 -5 52.49 6.2
-1 1 5 49.1 6.1
0 -1 -5 65.89 6.8
0 -1 -5 58.79 7.4
0 -1 -5 49.6 3.7
0 1 5 54.99 7.3
-1 -1 -5 552.84 17.7
-1 -1 -5 526.85 15.1
1 1 5 500.65 18.1
1 1 5 515.95 19.2
-2 -1 -5 225.78 9.1
-2 -1 -5 227.58 10.2
2 1 5 222.28 11.9
2 1 5 228.68 10.6
-3 -1 -5 305.87 11.8
3 1 5 334.97 14.9
3 1 5 339.87 13.3
-4 -1 -5 109.69 8.5
-4 -1 -5 114.59 7.4
4 1 5 122.39 10.6
4 1 5 122.29 8.9
-5 -1 -5 354.56 14.4
-5 -1 -5 356.46 12.9
5 1 5 359.96 15.7
5 1 5 357.36 17
-6 -1 -5 23.1 5.6
6 1 5 20.1 6
6 1 5 20.5 6.6
-7 -1 -5 9.3 6.1
7 1 5 6.3 5.8
7 1 5 13 6.6
-8 -1 -5 347.67 17.7
8 1 5 353.16 19.5
8 1 5 350.46 19
-9 -1 -5 20.3 7.9
9 1 5 14.2 7.4
9 1 5 27.8 8.3
-10 -1 -5 6.9 8
10 1 5 3.5 7.3
10 1 5 -6.4 6.7
-11 -1 -5 128.79 13.9
11 1 5 93.19 13.4
11 1 5 120.49 15.6
-12 -1 -5 5.2 10.2
12 1 5 4.5 9.5
12 1 5 -3.4 8.5
10 -2 -5 5.9 9.9
-10 2 5 23.7 10.8
9 -2 -5 24.7 10.2
-9 2 5 41.5 11
8 -2 -5 4.7 8
-8 2 5 13.5 5.3
7 -2 -5 62.69 7.7
7 -2 -5 61.59 10.2
-7 2 5 53.19 9.4
-7 2 5 69.59 8.2
6 -2 -5 91.99 9.5
6 -2 -5 96.39 12.7
-6 2 5 83.79 8.1
-6 2 5 78.19 10.3
5 -2 -5 36.4 7.6
5 -2 -5 31.4 5.7
-5 2 5 34.2 4.5
-5 2 5 29.7 7.4
4 -2 -5 917.81 33.3
-4 2 5 887.71 31.9
-4 2 5 936.21 26.1
3 -2 -5 6.3 2.6
3 -2 -5 6.4 3.7
3 -2 -5 1.9 4.7
-3 2 5 -4 4.3
2 -2 -5 18.3 5.3
2 -2 -5 26.5 3.1
2 -2 -5 16.5 4.7
-2 2 5 12 4.6
1 -2 -5 125.49 8.6
1 -2 -5 155.38 10.4
1 -2 -5 153.48 6
-1 2 5 135.99 8.7
0 -2 -5 24.8 2.9
0 2 5 18 4.2
0 2 5 15 4.9
-1 -2 -5 483.25 14.8
-1 -2 -5 547.85 16.9
1 2 5 487.65 16.9
1 2 5 481.35 18.9
[truncated: 1,508,390 more chars]
